# Supplementary material for: The Microenvironment in an Experimental Model of Acute Pancreatitis Can Modify the Formation of the Protein Corona of sEVs, with Implications on Their Biological Function
Source: Int J Mol Sci. 2024 Dec 2;25(23):12969. doi: 10.3390/ijms252312969 (PMC11641761; doi:10.3390/ijms252312969)
Supplement: Supplementary file 1 [file ijms-25-12969-s001.zip › Supplementary Table S2.xlsx]

## Sheet: Table SI2 final
The inflammatory microenvironment influences the formation of the protein corona of sEVs, impacting their biological function
Olga Armengol-Badia1,4#, Jaxaira Maggi2#, Carme Casal3, Joaquín Abián2, Montserrat Carrascal2, Daniel Closa1*
Checked	Protein FDR Confidence: Combined	Master	Protein Group IDs	Accession	Description	Exp. q-value: Combined	Sum PEP Score	Coverage [%]	# Peptides	# PSMs	# Protein Unique Peptides	# Unique Peptides	# AAs	MW [kDa]	calc. pI	Score Sequest HT: A3 Sequest HT	Score Sequest HT: B3 Sequest HT	Score Sequest HT: C3 Sequest HT	Score Sequest HT: D3 Sequest HT	Score Sequest HT: E3 Sequest HT	Score Sequest HT: F3 Sequest HT	# Peptides (by Search Engine): A3 Sequest HT	# Peptides (by Search Engine): B3 Sequest HT	# Peptides (by Search Engine): C3 Sequest HT	# Peptides (by Search Engine): D3 Sequest HT	# Peptides (by Search Engine): E3 Sequest HT	# Peptides (by Search Engine): F3 Sequest HT	Abundances (Normalized): F1: Sample	Abundances (Normalized): F2: Sample	Abundances (Normalized): F3: Sample	Abundances (Normalized): F4: Sample	Abundances (Normalized): F5: Sample	Abundances (Normalized): F6: Sample	# Protein Groups	Modifications
False	High	IsMasterProtein	715	P00761 SWISS-PROT:P00761	Trypsin - Sus scrofa (Pig).	0	282039	62	12	2504	11	11	231	24.4	7.18	1753.25	1793.93	1463.59	1485.71	540.47	1317.6	12	10	10	10	8	10	2.22447e+17	2.38435e+17	2.03888e+17	2.29715e+17	6.19428e+16	1.39633e+17	1
False	High	IsMasterProtein	741	P04264	Keratin, type II cytoskeletal 1 OS=Homo sapiens OX=9606 GN=KRT1 PE=1 SV=6	0	560783	65	61	1175	3	45	644	66	8.12	408.35	1037.85	357.64	623.54	268.03	383.12	33	58	31	45	27	33	936409941.8	1715856390	6091289307	4393809769	3427677952	1323572064	1	Met-loss+Acetyl [N-Term]
False	High	IsMasterProtein	369	P35908	Keratin, type II cytoskeletal 2 epidermal OS=Homo sapiens OX=9606 GN=KRT2 PE=1 SV=2	0	638455	92	65	826	1	1	639	65.4	8	241.75	818.34	264.58	652.65	236.53	278.16	29	57	33	48	30	30	5265045.48	311886807.8	19587374.8	453908559.7		96437320.53	1
False	High	IsMasterProtein	1272	P35908	SWISS-PROT:P35908 Tax_Id=9606 Gene_Symbol=KRT2 Keratin, type II cytoskeletal 2 epidermal	0	613782	92	65	807	1	1	645	65.8	8	241.75	772.84	262.42	621.26	236.53	258.09	29	56	32	48	30	29							1
False	High	IsMasterProtein	500	P13645	SWISS-PROT:P13645 Tax_Id=9606 Gene_Symbol=KRT10 Keratin, type I cytoskeletal 10	0	393955	60	48	790	0	39	593	59.5	5.21	264.84	651.67	244.03	504	215.99	236.88	23	43	27	35	26	23							1
False	High	IsMasterProtein	2414	P35527	Keratin, type I cytoskeletal 9 OS=Homo sapiens OX=9606 GN=KRT9 PE=1 SV=3	0	594819	76	43	789	1	42	623	62	5.24	309.38	922.34	207.12	247.78	224.69	397.69	23	40	24	27	24	28	2848045441	8131476826	130905709.7	215855011.3	73692190	107312287	1
False	High	IsMasterProtein	1755	P02770	Albumin OS=Rattus norvegicus OX=10116 GN=Alb PE=1 SV=2	0	232491	38	28	578	26	26	608	68.7	6.48	681.13	17.29	547.55	0	422.1		27	5	23	3	19		35973771325	48158689.87	48423178159	22782060.52	68079722648	241426275.5	1
False	High	IsMasterProtein	838	Q15149	Plectin OS=Homo sapiens OX=9606 GN=PLEC PE=1 SV=3	0	559.07	28	131	549	66	128	4684	531.5	5.96	221.48	3.58	111.99	16.75	373.89	310.51	76	9	42	19	94	92	327911565.1	16634134.94	361602564.2	76088589.75	4602955068	3320317415	1
False	High	IsMasterProtein	1252	P60711	Actin, cytoplasmic 1 OS=Rattus norvegicus OX=10116 GN=Actb PE=1 SV=1	0	273727	56	19	548	1	8	375	41.7	5.48	335.05	107.04	162.33	100.87	387.32	333.02	12	11	13	11	16	18							1	Met-loss+Acetyl [N-Term]
False	High	IsMasterProtein	987	P05023	Sodium/potassium-transporting ATPase subunit alpha-1 OS=Homo sapiens OX=9606 GN=ATP1A1 PE=1 SV=1	0	380204	34	41	501	10	41	1023	112.8	5.49	341.37	58.71	164.31	70.26	355.07	309.3	33	18	29	18	37	34	397397713.2	23701820.68	133420606.5		2182371515	859835879.8	1
False	High	IsMasterProtein	2518	P13647	SWISS-PROT:P13647 Tax_Id=9606 Gene_Symbol=KRT5 Keratin, type II cytoskeletal 5	0	257217	60	50	429	6	27	590	62.3	7.74	121.04	240.72	140.53	210.13	103.17	97.03	23	43	27	33	20	18	25864822.48	262377826.1	71127903.76	212051620.4	174727868	143473663.8	1
False	High	IsMasterProtein	966	P08238	Heat shock protein HSP 90-beta OS=Homo sapiens OX=9606 GN=HSP90AB1 PE=1 SV=4	0	421807	57	45	417	2	20	724	83.2	5.03	219.84	39.23	93.63	37.59	355.78	297.74	25	11	18	9	41	38					577054840	111528235.4	1
False	High	IsMasterProtein	1764	Q8WUM4	Programmed cell death 6-interacting protein OS=Homo sapiens OX=9606 GN=PDCD6IP PE=1 SV=1	0	269144	44	44	413	14	44	868	96	6.52	261.7	55.9	138.47	67.82	219.26	192.89	33	22	24	21	35	29	832742413.8	86502501.21	674209121.8	105642626.6	3249810748	1544659763	1
False	High	IsMasterProtein	779	P04259	Keratin, type II cytoskeletal 6B OS=Homo sapiens OX=9606 GN=KRT6B PE=1 SV=5	0	220668	55	42	402	1	4	564	60	8	131.4	309.63	132.13	163.59	74.85	72.13	22	38	20	24	15	10	3510201846	11323262.63					1	Met-loss+Acetyl [N-Term]
False	High	IsMasterProtein	2244	P68035	Actin, alpha cardiac muscle 1 OS=Rattus norvegicus OX=10116 GN=Actc1 PE=2 SV=1	0	141229	38	14	388	0	3	377	42	5.39	210.85	63.39	119.16	64.06	215.04	190.04	10	9	12	9	11	13							1
False	High	IsMasterProtein	781	P02538	SWISS-PROT:P02538 Tax_Id=9606 Gene_Symbol=KRT6A Keratin, type II cytoskeletal 6A	0	230556	55	43	388	2	6	564	60	8	122.71	283.96	135.86	154.33	86.48	76.14	21	39	22	26	17	12	14112572.19	54478858.38	154086292.6	37557834.5	75997352		1	Met-loss+Acetyl [N-Term]
False	High	IsMasterProtein	2204	P14618	Pyruvate kinase PKM OS=Homo sapiens OX=9606 GN=PKM PE=1 SV=4	0	362784	50	28	387	11	28	531	57.9	7.84	225.11	46.57	54.58	33.79	392.65	280.14	19	12	9	10	26	27	781537887.5	66231763.44	217721876.9	56037240.96	13240100844	4086104430	1
False	High	IsMasterProtein	1695	P35579	Myosin-9 OS=Homo sapiens OX=9606 GN=MYH9 PE=1 SV=4	0	616199	39	79	372	27	29	1960	226.4	5.6	129.95	6.27	49.54	14.33	502.34	266.02	34	5	16	7	69	53	67458492.32	3055680656	77168647.24	30157976.99	2563233788	1011904150	1
False	High	IsMasterProtein	1175	P11142	Heat shock cognate 71 kDa protein OS=Homo sapiens OX=9606 GN=HSPA8 PE=1 SV=1	0	281495	47	30	349	0	23	646	70.9	5.52	202.51	50.39	73.63	34.13	284.09	223.46	22	16	16	11	29	27							1
False	High	IsMasterProtein	952	Q14204	Cytoplasmic dynein 1 heavy chain 1 OS=Homo sapiens OX=9606 GN=DYNC1H1 PE=1 SV=5	0	582412	24	108	348	17	108	4646	532.1	6.4	53.6		16.52	1.94	425.34	271.55	28		10	1	96	58	1953671309		47319543.93		1937296728	1237134186	1	Met-loss+Acetyl [N-Term]
False	High	IsMasterProtein	2101	P16144	Integrin beta-4 OS=Homo sapiens OX=9606 GN=ITGB4 PE=1 SV=5	0	306653	26	45	335	26	45	1822	202	6.09	237.38	36.13	106.93	37.5	204.79	114.16	30	18	22	17	31	26	924409689.6	87144211.54	781140472.6	205665689.1	3427698051	1493329355	1
False	High	IsMasterProtein	1191	O60814	Histone H2B type 1-K OS=Homo sapiens OX=9606 GN=H2BC12 PE=1 SV=3	0	75594	68	10	332	0	5	126	13.9	10.32	77.18	43	139.7	92.13	230.6	182.37	6	5	8	8	9	10							1	Met-loss+Acetyl [N-Term]
False	High	IsMasterProtein	1102	P26038	Moesin OS=Homo sapiens OX=9606 GN=MSN PE=1 SV=3	0	223.44	53	40	331	9	29	577	67.8	6.4	160.07	20.72	113.92	51.87	159.29	141.33	31	15	25	14	33	29	240544053.8	27766017.2	381706019.5	100843695	888372990	631165784.1	1
False	High	IsMasterProtein	1488	P62804	Histone H4 OS=Rattus norvegicus OX=10116 GN=H4c2 PE=1 SV=2	0	156353	53	10	323	10	10	103	11.4	11.36	127.84	65.55	175.76	132.14	173.83	205.56	6	5	9	7	9	10	6219779476	1270456192	15428140537	6111203218	59353276310	33739657950	1
False	High	IsMasterProtein	434	P02533	Keratin, type I cytoskeletal 14 OS=Homo sapiens OX=9606 GN=KRT14 PE=1 SV=4	0	201956	57	34	321	0	10	472	51.5	5.16	107.26	257.15	86.9	90.64	44.33	58.01	16	30	14	17	11	12							1
False	High	IsMasterProtein	313	P07900	Heat shock protein HSP 90-alpha OS=Homo sapiens OX=9606 GN=HSP90AA1 PE=1 SV=5	0	317451	48	40	319	6	23	732	84.6	5.02	191.76	13.34	83.6	30.73	281.19	209.52	25	7	16	8	36	27	48217470.07	3241597922			255880416	36611536.3	1
False	High	IsMasterProtein	414	P49327	Fatty acid synthase OS=Homo sapiens OX=9606 GN=FASN PE=1 SV=3	0	349698	23	53	306	41	53	2511	273.3	6.44	152.69	7.46	16.98	2	340.41	229.92	30	9	10	3	49	37	585444134.2	39430128.23	182585902.9	37967213.15	8116097056	3406935455	1	Acetyl [N-Term]
False	High	IsMasterProtein	1805	Q9P2B2	Prostaglandin F2 receptor negative regulator OS=Homo sapiens OX=9606 GN=PTGFRN PE=1 SV=2	0	125.57	28	25	296	15	25	879	98.5	6.61	198.18	65.43	103.74	48.05	71.2	88.16	20	14	15	11	19	16	1314898823	165604331	1223143009	237043832.2	2465780444	1751037083	1
False	High	IsMasterProtein	1965	Q00610	Clathrin heavy chain 1 OS=Homo sapiens OX=9606 GN=CLTC PE=1 SV=5	0	469327	37	51	290	1	51	1675	191.5	5.69	79.15	3.29	39.48	9.44	431.33	250.31	17	6	10	3	50	36			10701175.75		191658880	115602577	1	Met-loss+Acetyl [N-Term]
False	High	IsMasterProtein	2416	P08779	SWISS-PROT:P08779 Tax_Id=9606 Gene_Symbol=KRT16 Keratin, type I cytoskeletal 16	0	206115	60	33	285	12	18	473	51.2	5.05	95.48	278.27	77.74	56.31	38.59	33.46	14	31	12	14	9	6	36435839.31	527629926.5	57245216.21	49184704.01	92580606		1
False	High	IsMasterProtein	1853	Q8N257	Histone H2B type 3-B OS=Homo sapiens OX=9606 GN=H2BC26 PE=1 SV=3	0	74229	59	9	284	0	4	126	13.9	10.32	71.14	32	119.27	73.02	224.19	170.36	6	5	7	6	9	9							1
False	High	IsMasterProtein	1311	Q6IMF3	Keratin, type II cytoskeletal 1 OS=Rattus norvegicus OX=10116 GN=Krt1 PE=2 SV=1	0	94371	12	13	265	1	1	625	64.8	7.87	125.77	229.25	74.94	120.54	65.95	82.3	9	12	7	9	6	7	17616475.36						1
False	High	IsMasterProtein	1664	P0DMV9	Heat shock 70 kDa protein 1B OS=Homo sapiens OX=9606 GN=HSPA1B PE=1 SV=1	0	176639	40	25	256	3	20	641	70	5.66	157.7	45.52	60.94	36.07	157.85	160.15	19	12	14	10	24	21	51639158.64	4793029.78			399861856	23498543.48	1
False	High	IsMasterProtein	1169	P15311	Ezrin OS=Homo sapiens OX=9606 GN=EZR PE=1 SV=4	0	161271	46	34	251	6	21	586	69.4	6.27	122.25	24	61.9	27.63	131.24	81.52	26	13	19	12	26	24	212818349.5	41439938.02	357479984.9	113593072.3	848626732	915542369.8	1	Met-loss [N-Term]
False	High	IsMasterProtein	1153	P08195	Amino acid transporter heavy chain SLC3A2 OS=Homo sapiens OX=9606 GN=SLC3A2 PE=1 SV=3	0	247822	38	24	249	21	21	630	68	5.01	176.66	42.84	102.29	53.86	239.14	127.96	18	12	14	11	20	17	1748477493	158632532.3	1675540473	338206620.8	11155448868	4208669668	1
False	High	IsMasterProtein	924	Q62812	Myosin-9 OS=Rattus norvegicus OX=10116 GN=Myh9 PE=1 SV=3	0	417.3	25	51	247	1	1	1961	226.2	5.6	83.94	1.76	39.39	8.09	357.5	168.3	23	3	13	5	44	37	6884799384	1248468.98					1
False	High	IsMasterProtein	1817	P13639	Elongation factor 2 OS=Homo sapiens OX=9606 GN=EEF2 PE=1 SV=4	0	245334	34	31	243	3	3	858	95.3	6.83	78.16	12.13	31.86	11.69	235.75	158.68	17	8	11	5	28	25	173964084.5	21190946.96	208103806.3	56472069.76	2042649632	1123750136	1	Met-loss [N-Term]; Acetyl [N-Term]
False	High	IsMasterProtein	1349	P04406	Glyceraldehyde-3-phosphate dehydrogenase OS=Homo sapiens OX=9606 GN=GAPDH PE=1 SV=3	0	170563	47	15	223	8	15	335	36	8.46	77.09	11.33	25.3	20.21	215.02	175.59	9	7	7	8	15	14	530430980	104988301.5	506915918.8	186279785.5	15624272548	6493375525	1
False	High	IsMasterProtein	2392	P05197	Elongation factor 2 OS=Rattus norvegicus OX=10116 GN=Eef2 PE=1 SV=4	0	236671	32	29	218	1	1	858	95.2	6.83	65.14	5.23	23.42	6.28	231.07	148.03	17	7	9	4	25	23							1	Met-loss [N-Term]; Acetyl [N-Term]
False	High	IsMasterProtein	2084	Q04695	SWISS-PROT:Q04695 Tax_Id=9606 Gene_Symbol=KRT17 Keratin, type I cytoskeletal 17	0	127.23	51	26	218	3	10	432	48.1	5.02	74.76	104.56	85.08	35.16	50.91	60.93	14	22	17	10	13	12							1
False	High	IsMasterProtein	102	Q9NZM1	Myoferlin OS=Homo sapiens OX=9606 GN=MYOF PE=1 SV=1	0	301.23	29	54	216	51	51	2061	234.6	6.18	164.15	17.59	25.72	10.53	152.71	95.96	44	8	12	4	28	21	779359051.7	55066918.16	945492968.8	577810443.9	1710808806	857629066.4	1
False	High	IsMasterProtein	477	Q14764	Major vault protein OS=Homo sapiens OX=9606 GN=MVP PE=1 SV=4	0	221703	44	31	215	20	31	893	99.3	5.48	118.32	34.23	33.16	14.64	159.48	147.42	19	12	12	7	28	21	679318553.3	66074628.32	128805019.8	13428456.05	2640494282	1716451092	1	Met-loss+Acetyl [N-Term]
False	High	IsMasterProtein	1072	P15924	Desmoplakin OS=Homo sapiens OX=9606 GN=DSP PE=1 SV=3	0	176405	21	59	209	16	59	2871	331.6	6.81	58.65	71.18	40.56	60.92	37.88	39.11	25	40	14	26	16	16	56146139.61	50520439.7	92155467.73	53499749.36	172644994	80534166.66	1
False	High	IsMasterProtein	1387	P14923	Junction plakoglobin OS=Homo sapiens OX=9606 GN=JUP PE=1 SV=3	0	156816	34	24	207	1	22	745	81.7	6.14	132.32	59.17	39.43	25.2	114.04	64.74	15	13	12	9	21	16	148811329.1	24566257.65	34111982.98	13520571.46	186797936	44741121.32	1
False	High	IsMasterProtein	1323	P07355	Annexin A2 OS=Homo sapiens OX=9606 GN=ANXA2 PE=1 SV=2	0	185394	54	22	195	1	22	339	38.6	7.75	65.02	14.19	73.84	49.89	143.3	167.91	14	5	13	10	19	17	31271303.96		124981778.6	41358648.28	142400064	173714895.1	1
False	High	IsMasterProtein	1905	Q6P9V9	Tubulin alpha-1B chain OS=Rattus norvegicus OX=10116 GN=Tuba1b PE=1 SV=1	0	184431	42	18	193	0	2	451	50.1	5.06	69.78	8.43	46.46	13.77	233.06	175.46	10	3	8	3	17	16							1
False	High	IsMasterProtein	760	P16401	Histone H1.5 OS=Homo sapiens OX=9606 GN=H1-5 PE=1 SV=3	0	85551	29	10	193	4	9	226	22.6	10.92	31.85	15.37	97.93	74.97	122.32	178.91	4	4	8	7	9	10	7212238391	3263839267	993245020.1	580890428.6	9635178376	9019635369	1	Met-loss [N-Term]; Met-loss+Acetyl [N-Term]
False	High	IsMasterProtein	2220	Q9BQE3	Tubulin alpha-1C chain OS=Homo sapiens OX=9606 GN=TUBA1C PE=1 SV=1	0	169193	42	18	187	2	2	449	49.9	5.1	67.55	8.43	43.1	13.77	215.81	151.98	10	3	8	3	16	16	2709862032				100310120	64525610.46	1
False	High	IsMasterProtein	1712	P16403	Histone H1.2 OS=Homo sapiens OX=9606 GN=H1-2 PE=1 SV=2	0	107267	38	13	186	5	5	213	21.4	10.93	27.03	6.79	78.66	67.12	129.46	171.25	5	2	8	8	11	13	14487606.29	1696222.94	295940587	190910550.6	4372013692	4282473511	1	Met-loss [N-Term]; Met-loss+Acetyl [N-Term]
False	High	IsMasterProtein	1692	P10412	Histone H1.4 OS=Homo sapiens OX=9606 GN=H1-4 PE=1 SV=2	0	83706	33	10	184	1	2	219	21.9	11.03	27.34	6.79	86.46	78.75	121.69	163.01	5	2	8	8	10	10			662834325	7333270457	5237718	9023201722	1	Met-loss [N-Term]; Met-loss+Acetyl [N-Term]
False	High	IsMasterProtein	656	P21333	Filamin-A OS=Homo sapiens OX=9606 GN=FLNA PE=1 SV=4	0	258671	23	45	182	38	38	2647	280.6	6.06	85.51	3.58	17.61	0	177.64	123.03	25	3	10	1	36	26	195590622.7	10688743.72	76924797.55	13750593	3185428520	1845920925	1
False	High	IsMasterProtein	2291	P05787	SWISS-PROT:P05787 Tax_Id=9606 Gene_Symbol=KRT8 Keratin, type II cytoskeletal 8	0	122161	40	27	181	2	12	483	53.7	5.59	55.66	79.2	33.26	61.34	65.4	67.11	12	13	7	7	17	12					138911752	38595492.41	1
False	High	IsMasterProtein	1620	P16402	Histone H1.3 OS=Homo sapiens OX=9606 GN=H1-3 PE=1 SV=2	0	81571	41	12	180	4	4	221	22.3	11.02	24.94	6.79	78.57	61	117.28	171.92	4	2	9	8	11	12			43771162.89	31498168.38	839584830.5	684157687.4	1	Met-loss+Acetyl [N-Term]
False	High	IsMasterProtein	1016	Q9UIW2	Plexin-A1 OS=Homo sapiens OX=9606 GN=PLXNA1 PE=1 SV=3	0	152171	17	32	179	20	26	1896	210.9	6.92	94.12	1.91	56.81	13.42	97.77	52.87	25	8	19	7	19	17	330495932.3	28779060.42	334279679.9	67345950.5	1202672634	488534927.9	1
False	High	IsMasterProtein	608	P35221	Catenin alpha-1 OS=Homo sapiens OX=9606 GN=CTNNA1 PE=1 SV=1	0	169924	30	23	175	16	23	906	100	6.29	176.8	15.98	64.3	21.89	130.27	58.52	20	7	10	5	17	11	762057871.7	41902632.69	671344932.6	131823310	1898392778	1172093920	1	Met-loss+Acetyl [N-Term]
False	High	IsMasterProtein	1407	Q6IFZ6	SWISS-PROT:Q6IFZ6 Tax_Id=10090 Gene_Symbol=Krt77 Keratin, type II cytoskeletal 1b	0	75239	15	15	174	1	1	572	61.3	8.02	77.95	120.49	56.06	96.41	22.25	37.75	8	13	6	9	4	3	13050201.47						1
False	High	IsMasterProtein	778	P11413	Glucose-6-phosphate 1-dehydrogenase OS=Homo sapiens OX=9606 GN=G6PD PE=1 SV=4	0	123302	40	23	167	7	23	515	59.2	6.84	64.3	8.31	38.47	15.16	133.84	88.06	13	5	10	5	23	18	129569589.7	11033595.22	104616551.8	28037160.74	2720913792	1287120238	1	Met-loss+Acetyl [N-Term]
False	High	IsMasterProtein	1663	P16070	CD44 antigen OS=Homo sapiens OX=9606 GN=CD44 PE=1 SV=3	0	84707	11	8	166	6	8	742	81.5	5.33	135.44	28.15	64.71	29.51	89.99	92.2	8	4	7	4	8	8	1390484008	129238220.5	1589977866	368044455.6	3601748944	2688421073	1
False	High	IsMasterProtein	203	Q6AYZ1	Tubulin alpha-1C chain OS=Rattus norvegicus OX=10116 GN=Tuba1c PE=1 SV=1	0	145526	38	16	166	1	1	449	49.9	5.1	64.21	8.43	43.1	13.77	187.41	124.81	9	3	6	3	14	13	2709862032						1
False	High	IsMasterProtein	18	P63104	14-3-3 protein zeta/delta OS=Homo sapiens OX=9606 GN=YWHAZ PE=1 SV=1	0	93501	57	14	164	1	9	245	27.7	4.79	121.76	38.53	50.55	28	83.43	60.4	13	7	9	5	11	10	119958491.4	20238594.41	65138830.83	15812844.24	443705760	151256931.9	1	Acetyl [N-Term]
False	High	IsMasterProtein	2231	P68371	Tubulin beta-4B chain OS=Homo sapiens OX=9606 GN=TUBB4B PE=1 SV=1	0	164318	42	14	163	0	5	445	49.8	4.89	54.93	6.23	18.16	9.11	210.78	126.23	6	4	3	2	14	10							1
False	High	IsMasterProtein	2409	P05556	Integrin beta-1 OS=Homo sapiens OX=9606 GN=ITGB1 PE=1 SV=2	0	58403	15	11	161	5	11	798	88.4	5.39	89.87	25.85	70.53	29.35	58.96	88.11	7	3	10	7	8	7	57534019.46	6490064248	736317597	126088827.7	680464380	602303231.8	1
False	High	IsMasterProtein	2445	P30838	Aldehyde dehydrogenase, dimeric NADP-preferring OS=Homo sapiens OX=9606 GN=ALDH3A1 PE=1 SV=3	0	129543	34	17	161	12	17	453	50.4	6.54	55.4	6.6	37.08	16.28	123.77	87.29	10	5	11	6	17	14	255851813.6	22022871.12	434671514.2	71502015.5	4760941312	2023298188	1
False	High	IsMasterProtein	1911	P04083	Annexin A1 OS=Homo sapiens OX=9606 GN=ANXA1 PE=1 SV=2	0	114836	41	14	161	6	14	346	38.7	7.02	73.51	27.74	59.24	36.12	124.19	103.68	9	6	7	6	14	12	232426909.7	33068561.29	377083384.6	94472403.24	2267978040	984510171.8	1	Met-loss+Acetyl [N-Term]
False	High	IsMasterProtein	157	Q7Z794	Keratin, type II cytoskeletal 1b OS=Homo sapiens OX=9606 GN=KRT77 PE=1 SV=3	0	79511	30	22	161	0	13	578	61.9	5.99	55.84	98.51	36.02	109.13	19.99	26.8	6	18	6	17	2	2							1
False	High	IsMasterProtein	243	P02769	SWISS-PROT:P02769 (Bos taurus) Bovine serum albumin precursor	0	99981	29	20	160	15	16	607	69.2	6.18	96.62	22.12	41.08	32.13	82.32	60.71	13	8	12	8	17	12	1562950663	120835667.4	1058543381	455355554	3630479044	1548025728	1
False	High	IsMasterProtein	713	P26006	Integrin alpha-3 OS=Homo sapiens OX=9606 GN=ITGA3 PE=1 SV=5	0	81414	13	14	159	14	14	1051	116.5	6.77	84.95	6.55	47.75	27.18	61.29	59.17	11	4	8	6	11	12	1120963361	170916607.5	2623204758	585456174.6	4334119001	2907058935	1
False	High	IsMasterProtein	180	Q9H223	EH domain-containing protein 4 OS=Homo sapiens OX=9606 GN=EHD4 PE=1 SV=1	0	124637	40	19	158	15	17	541	61.1	6.76	101.34	12.13	54.61	19.25	86.5	80	14	4	11	8	19	16	500077851.8	30148987.07	420484979.4	55534356.23	2601465104	1058735883	1
False	High	IsMasterProtein	1115	P00558	Phosphoglycerate kinase 1 OS=Homo sapiens OX=9606 GN=PGK1 PE=1 SV=3	0	147.98	47	19	158	7	19	417	44.6	8.1	108.65	17.31	31.63	8.13	105.82	66.85	16	5	10	4	16	13	438735376.2	41849918.18	165313096.3	44656667.88	2147122828	723341464	1
False	High	IsMasterProtein	2564	P0CC09	Histone H2A type 2-A OS=Rattus norvegicus OX=10116 GN=H2ac18 PE=1 SV=1	0	59758	63	8	157	0	3	130	14.1	10.9	19.58	10.75	52.38	47.79	167.39	107.6	2	2	5	5	8	6							1
False	High	IsMasterProtein	935	P02650	Apolipoprotein E OS=Rattus norvegicus OX=10116 GN=Apoe PE=1 SV=2	0	117603	50	17	157	15	15	312	35.7	5.27	214.66		70.29		80.68	3.46	16		13		12	1	1878996839	5174173994	774274117.9		2693241954	2636403258	1
False	High	IsMasterProtein	2203	P69897	Tubulin beta-5 chain OS=Rattus norvegicus OX=10116 GN=Tubb5 PE=1 SV=1	0	147039	39	13	155	3	4	444	49.6	4.89	59.48	4.03	33.5	4.87	207.49	108.02	7	2	4	1	13	10	50914404.17		39272666.17		3341413112	861566912.6	1
False	High	IsMasterProtein	2078	P06733	Alpha-enolase OS=Homo sapiens OX=9606 GN=ENO1 PE=1 SV=2	0	110682	34	15	155	9	13	434	47.1	7.39	118.88	28.1	32.39	2	99.35	65.72	14	8	10	2	12	10	1029566458	121331195.6	264203405.8	58078443.65	1355872352	442281781	1
False	High	IsMasterProtein	2512	P46940	Ras GTPase-activating-like protein IQGAP1 OS=Homo sapiens OX=9606 GN=IQGAP1 PE=1 SV=1	0	286073	32	46	154	42	46	1657	189.1	6.48	70.47	2.08	13.33	4.17	159.97	88.49	20	3	6	2	33	21	251638912.4	12116282.31	84190140.73	21632341.66	2053192464	643085012.4	1
False	High	IsMasterProtein	1229	ENSEMBL:ENSBTAP00000024146	(Bos taurus) similar to alpha-2-macroglobulin isoform 1	0	123986	17	22	154	18	22	1477	164.2	6.02	116.41	19.71	39.6	11.02	71.3	50.27	18	7	13	8	17	14	844589869.3	86776527.83	403110461.7	115063532.2	1798577209	1007846140	1
False	High	IsMasterProtein	565	P08727	Keratin, type I cytoskeletal 19 OS=Homo sapiens OX=9606 GN=KRT19 PE=1 SV=4	0	95029	42	20	153	0	9	400	44.1	5.14	52.51	46.62	36.83	30.08	67.93	55.81	11	9	8	7	15	12							1
False	High	IsMasterProtein	679	P62630	Elongation factor 1-alpha 1 OS=Rattus norvegicus OX=10116 GN=Eef1a1 PE=2 SV=1	0	66393	30	14	153	0	14	462	50.1	9.01	81.91	21.67	32.86	25.69	106.05	79.78	10	5	9	8	14	12							1
False	High	IsMasterProtein	1361	P11021	Endoplasmic reticulum chaperone BiP OS=Homo sapiens OX=9606 GN=HSPA5 PE=1 SV=2	0	161864	41	23	150	2	21	654	72.3	5.16	89.87	20.04	34.71	11.15	106.49	103.06	17	8	8	2	19	13	43138091.32	2576103655	3729217294		158354336	54228950.78	1
False	High	IsMasterProtein	13	P04075	Fructose-bisphosphate aldolase A OS=Homo sapiens OX=9606 GN=ALDOA PE=1 SV=2	0	103743	47	19	150	6	6	364	39.4	8.09	115.49	12.27	40.58	8.29	80.09	66.97	15	7	9	5	14	15	242848059.6	31719689.4	166976579.1	38607712.38	1015977408	692360658.9	1	Met-loss [N-Term]
False	High	IsMasterProtein	1420	P02091	Hemoglobin subunit beta-1 OS=Rattus norvegicus OX=10116 GN=Hbb PE=1 SV=3	0	127805	73	10	149	3	3	147	16	8.07	142.58	0	111.94		151.03	8.48	10	1	10		10	2	2501035429		6928063433		9093437184	31377381.03	1	Met-loss [N-Term]; Met-loss+Acetyl [N-Term]
False	High	IsMasterProtein	714	O60716	Catenin delta-1 OS=Homo sapiens OX=9606 GN=CTNND1 PE=1 SV=1	0	180315	27	25	149	24	24	968	108.1	6.23	113.87	6.13	43.02	17.45	99.24	62.79	16	6	13	8	20	12	1225854705	62281302.85	1643085037	215075096.9	2879261412	1419990442	1
False	High	IsMasterProtein	566	Q5TEC6	Histone H3-7 OS=Homo sapiens OX=9606 GN=H3-7 PE=1 SV=1	0	16974	27	5	148	1	3	136	15.4	11.27	38.02	22.99	44.46	23.95	42.13	61.41	3	3	5	5	5	5	324529248	60178723.68	485456475.5	167980396.8	3028251392	1622402269	1
False	High	IsMasterProtein	1797	O75369	Filamin-B OS=Homo sapiens OX=9606 GN=FLNB PE=1 SV=2	0	269639	22	43	144	36	36	2602	278	5.73	32.8	0	5.4	0	181.59	109.69	14	1	6	1	33	24	65012685.75	5606755.52	60812207.06	16944580.43	2153839756	908146546	1	Met-loss [N-Term]
False	High	IsMasterProtein	591	P34955	SWISS-PROT:P34955 (Bos taurus) Alpha-1-antiproteinase precursor	0	77.38	29	16	144	16	16	416	46.1	6.52	40.42	6.06	47.52	32.74	99.19	78.5	10	7	11	9	16	14	329713485.4	43551969.27	1101063824	345124652.7	11929663400	7630713992	1
False	High	IsMasterProtein	232	P04908	Histone H2A type 1-B/E OS=Homo sapiens OX=9606 GN=H2AC4 PE=1 SV=2	0	47.26	62	7	140	0	2	130	14.1	11.05	19.58	10.75	44.38	37.73	148.38	86.72	2	2	5	4	6	7							1
False	High	IsMasterProtein	252	P12035	SWISS-PROT:P12035 Tax_Id=9606 Gene_Symbol=KRT3 Keratin, type II cytoskeletal 3	0	112743	14	19	139	0	1	629	64.5	6.48	57.19	108.96	35.11	55.88	18.29	9.55	11	17	7	9	5	2							1
False	High	IsMasterProtein	856	Q2UVX4	SWISS-PROT:Q2UVX4 (Bos taurus) Complement C3 precursor	0	177711	20	34	139	24	24	1662	187.2	6.84	77.9	1.9	22.11		117.47	74.42	23	3	7		20	17	257032747.2	21082790.87	92374893.24	14072272.39	2251988052	1061209337	1
False	High	IsMasterProtein	703	P29317	Ephrin type-A receptor 2 OS=Homo sapiens OX=9606 GN=EPHA2 PE=1 SV=2	0	95394	19	20	138	19	19	976	108.2	6.23	73.92	16.59	43.39	15.48	77.39	50.04	17	6	11	6	14	10	599186343.2	49218949.16	631958390.1	78534040.53	2927850860	1308693881	1
False	High	IsMasterProtein	859	Q14697	Neutral alpha-glucosidase AB OS=Homo sapiens OX=9606 GN=GANAB PE=1 SV=3	0	165568	23	23	135	23	23	944	106.8	6.14	60.18	5.1	1.82		122.92	107.64	12	4	2		20	18	291715827.6	35051328.58	3213176961	3531711983	4058113840	4193386281	1
False	High	IsMasterProtein	396	O00468	Agrin OS=Homo sapiens OX=9606 GN=AGRN PE=1 SV=6	0	103451	11	22	134	17	22	2068	217.2	6.39	98.68	21.6	11.38	3.04	64.39	103.92	13	6	2	2	14	19	608342724.3	72466411.36	85453945.21	33096036.19	978198128	2241836922	1
False	High	IsMasterProtein	1700	P78371	T-complex protein 1 subunit beta OS=Homo sapiens OX=9606 GN=CCT2 PE=1 SV=4	0	201002	45	22	133	3	22	535	57.5	6.46	52.47	5.69	17.72	1.7	148.21	102.76	10	2	6	2	19	16	14391298.72				426134736	173700126.6	1
False	High	IsMasterProtein	75	Q3KNV1	TREMBL:Q3KNV1;Q96GE1 Tax_Id=9606 Gene_Symbol=KRT7 keratin 7	0	116461	43	26	133	1	16	469	51.4	5.48	28.84	53.89	18.28	26.61	83.58	71.94	10	8	6	4	19	16							1
False	High	IsMasterProtein	1613	P22314	Ubiquitin-like modifier-activating enzyme 1 OS=Homo sapiens OX=9606 GN=UBA1 PE=1 SV=3	0	201598	26	26	131	8	8	1058	117.8	5.76	46.93	0	10.14		165.47	144.04	12	2	5		24	20	41682916.72	1715080.22	18704667.2		1650210444	498826274.8	1
False	High	IsMasterProtein	326	P31946	14-3-3 protein beta/alpha OS=Homo sapiens OX=9606 GN=YWHAB PE=1 SV=3	0	95.2	56	13	131	1	5	246	28.1	4.83	89.98	26.97	39.34	11.87	51.44	25.49	13	6	9	4	9	7	9603063407	8222447979					1
False	High	IsMasterProtein	1765	O43707	Alpha-actinin-4 OS=Homo sapiens OX=9606 GN=ACTN4 PE=1 SV=2	0	248358	47	34	130	5	24	911	104.8	5.44	103.13	0	15.85	0	164.35	74.33	21	2	7	1	22	13	11973444.95				236043696	47752646.66	1
False	High	IsMasterProtein	78	P84245	Histone H3.3 OS=Rattus norvegicus OX=10116 GN=H3-3b PE=1 SV=2	0	17134	27	6	130	2	4	136	15.3	11.27	36.1	24.8	36.85	23.76	32.32	43.05	3	3	3	3	6	6			19717773.05	9693930616	61979636.63	111481227.8	1
False	High	IsMasterProtein	1829	P35222	Catenin beta-1 OS=Homo sapiens OX=9606 GN=CTNNB1 PE=1 SV=1	0	162804	32	23	129	0	21	781	85.4	5.86	71.07	8.27	34.58	2	111.57	47.41	14	7	9	3	19	11							1	Met-loss+Acetyl [N-Term]
False	High	IsMasterProtein	2548	Q5XIF6	Tubulin alpha-4A chain OS=Rattus norvegicus OX=10116 GN=Tuba4a PE=1 SV=1	0	134593	37	16	129	4	4	448	49.9	5.06	45.36	3.7	15.98	2.18	143.99	81.93	7	2	5	1	15	13	51371831.55	6775160277	19610696.36	6675853.85	1980467576	438813368.2	1
False	High	IsMasterProtein	1594	P62937	Peptidyl-prolyl cis-trans isomerase A OS=Homo sapiens OX=9606 GN=PPIA PE=1 SV=2	0	83173	28	7	127	4	7	165	18	7.81	110.11	13.27	41.15	4.17	66.64	77.2	6	4	4	2	7	7	460841920.1	22557437.45	154233105.2	24726044.71	2380120756	802443293	1
False	High	IsMasterProtein	2260	P49368	T-complex protein 1 subunit gamma OS=Homo sapiens OX=9606 GN=CCT3 PE=1 SV=4	0	141639	41	24	127	5	24	545	60.5	6.49	29.14	0	1.64		140.46	81.05	11	1	5		22	20	8329109842		11004491.97	13272709.34	772929840	376730366.1	1
False	High	IsMasterProtein	354	Q9P265	Disco-interacting protein 2 homolog B OS=Homo sapiens OX=9606 GN=DIP2B PE=1 SV=3	0	140689	22	27	127	26	26	1576	171.4	8.09	82.55	3.52	24.01	5.85	73.68	44.5	18	3	11	3	16	12	378899202.6	25823490.41	351779143.6	49838703.88	1213111348	552310870	1
False	High	IsMasterProtein	2317	Q03135	Caveolin-1 OS=Homo sapiens OX=9606 GN=CAV1 PE=1 SV=4	0	49111	37	8	126	2	8	178	20.5	6.02	85.85	24.75	27.91	12.41	23.05	44.92	6	6	5	6	7	6	1140974233	117618770.3	1089784883	225272206.5	2458694816	2269034326	1
False	High	IsMasterProtein	2452	P62260	14-3-3 protein epsilon OS=Rattus norvegicus OX=10116 GN=Ywhae PE=1 SV=1	0	72326	55	15	126	12	12	255	29.2	4.74	96.85	36.63	27.86	13.93	34.41	20.71	14	9	8	3	8	6	526968155.6	63854907.23	184085581.5	36778580.11	605645832	269559251.1	1	Acetyl [N-Term]
False	High	IsMasterProtein	1355	P61983	14-3-3 protein gamma OS=Rattus norvegicus OX=10116 GN=Ywhag PE=1 SV=2	0	71206	54	12	125	7	7	247	28.3	4.89	70.13	23.33	48.68	19.52	60.4	35.06	10	8	7	5	11	7	321598433	53649625.75	210185077.9	28326305.09	551367072	326812616.5	1	Met-loss+Acetyl [N-Term]
False	High	IsMasterProtein	2344	O15031	Plexin-B2 OS=Homo sapiens OX=9606 GN=PLXNB2 PE=1 SV=3	0	182737	18	28	123	27	27	1838	205	6.24	118.63	10.56	38.58	12.01	60.83	33.42	22	6	12	4	11	7	642017840.9	45784631.12	329048765.9	54901363.69	1059960138	627020912.8	1
False	High	IsMasterProtein	438	P04639	Apolipoprotein A-I OS=Rattus norvegicus OX=10116 GN=Apoa1 PE=1 SV=2	0	111505	45	15	123	15	15	259	30	5.74	111.81		77.35		54.74		13		14		12		1539192906	16365146.06	2536898507	91036998.53	3367799580	427746508.5	1
False	High	IsMasterProtein	343	Q15758	Neutral amino acid transporter B(0) OS=Homo sapiens OX=9606 GN=SLC1A5 PE=1 SV=2	0	69794	14	8	123	8	8	541	56.6	5.48	65.94	17.45	50.84	23.18	72.88	70.74	6	3	7	5	8	7	1885615088	180654718	2784421687	485187531.1	7407787072	4215894793	1	Acetyl [N-Term]
False	High	IsMasterProtein	712	P01946	Hemoglobin subunit alpha-1/2 OS=Rattus norvegicus OX=10116 GN=Hba1 PE=1 SV=3	0	134105	73	10	122	7	8	142	15.3	7.97	123.7		138.23		130.19	9.83	8		10		9	2	915846786.6	2723299874	5832768174	8298795684	8716162796	514158060.4	1	Met-loss [N-Term]
False	High	IsMasterProtein	1051	P35241	Radixin OS=Homo sapiens OX=9606 GN=RDX PE=1 SV=1	0	63552	19	17	121	3	3	583	68.5	6.37	58.71	3.68	29.98	5.05	57.76	46.31	15	7	9	3	13	14	25135349.4	4418326251					1	Met-loss [N-Term]
False	High	IsMasterProtein	2324	P02786	Transferrin receptor protein 1 OS=Homo sapiens OX=9606 GN=TFRC PE=1 SV=2	0	111725	27	19	120	16	17	760	84.8	6.61	146.02	28.7	16.31	6.65	37.05	22.02	19	8	6	1	8	6	809111139.8	101450283.3	129193370.5	22480120.46	653263352	314661132.9	1
False	High	IsMasterProtein	324	P31947	14-3-3 protein sigma OS=Homo sapiens OX=9606 GN=SFN PE=1 SV=1	0	77938	46	12	119	8	8	248	27.8	4.74	75.54	25.68	18.53	8.29	61.36	30	8	6	6	3	11	8	272198232.9	43719764.8	132476631.3	33493438.47	495276376	303136891.5	1
False	High	IsMasterProtein	1133	P50990	T-complex protein 1 subunit theta OS=Homo sapiens OX=9606 GN=CCT8 PE=1 SV=4	0	133582	48	27	118	27	27	548	59.6	5.6	40.72	0	18.75	0	127.24	91.54	9	1	7	1	22	19	190872527.1	10550060.54	421014416.3	71972568.91	6023113048	3273399271	1	Met-loss+Acetyl [N-Term]
False	High	IsMasterProtein	1070	P12814	Alpha-actinin-1 OS=Homo sapiens OX=9606 GN=ACTN1 PE=1 SV=2	0	237118	38	27	117	4	17	892	103	5.41	69.12	2.28	12.19	0	181.5	79.9	13	2	4	1	21	11	25925477.03	3128770325			91659184	20768125.94	1
False	High	IsMasterProtein	777	P01024	Complement C3 OS=Homo sapiens OX=9606 GN=C3 PE=1 SV=2	0	178487	20	34	116	25	26	1663	187	6.4	187.12	16.31	2.04		0	2.89	32	15	1		4	3	1094423802	88331562.36					1
False	High	IsMasterProtein	2032	P11517	Hemoglobin subunit beta-2 OS=Rattus norvegicus OX=10116 PE=1 SV=2	0	115331	63	9	115	2	2	147	16	8.79	111.88	0	84.78		116.36	4.33	9	1	9		9	1	69831472.66		160004415.4		709715280		1	Met-loss [N-Term]; Met-loss+Acetyl [N-Term]
False	High	IsMasterProtein	1839	P11586	C-1-tetrahydrofolate synthase, cytoplasmic OS=Homo sapiens OX=9606 GN=MTHFD1 PE=1 SV=4	0	151261	30	28	113	17	28	935	101.5	7.3	44.81	2.19	5.19	0	124.01	91.44	13	4	1	1	24	18	162665121.1	10115076.89	99217202.16	19137107.23	2946990456	1158822682	1	Met-loss [N-Term]
False	High	IsMasterProtein	109	Q969P0	Immunoglobulin superfamily member 8 OS=Homo sapiens OX=9606 GN=IGSF8 PE=1 SV=1	0	59734	21	12	113	12	12	613	65	8	68.62	17.11	31.42	22.07	45.44	31.51	11	7	8	6	10	8	1052353978	130587336.6	931476099.4	191716276	2004797632	1462227093	1
False	High	IsMasterProtein	2547	P17301	Integrin alpha-2 OS=Homo sapiens OX=9606 GN=ITGA2 PE=1 SV=2	0	105471	15	16	112	16	16	1181	129.2	5.25	47.68	8.83	42.85	15.25	102.04	53.11	7	3	8	5	12	11	587100915.2	71804136.5	931121986.3	187154956	3092180260	1577985172	1
False	High	IsMasterProtein	23	P26641	Elongation factor 1-gamma OS=Homo sapiens OX=9606 GN=EEF1G PE=1 SV=3	0	95.4	29	18	110	7	18	437	50.1	6.67	46.01	0	8.99	2.23	115.28	64.02	9	2	7	1	17	12	50454734.92	5245123514	50923954.06	20626692.25	1624729200	1680392873	1	Met-loss+Acetyl [N-Term]
False	High	IsMasterProtein	745	P17987	T-complex protein 1 subunit alpha OS=Homo sapiens OX=9606 GN=TCP1 PE=1 SV=1	0	150209	38	19	110	4	19	556	60.3	6.11	22.34	0	10.31	1.68	162.47	101.99	8	2	3	1	18	16	13181848.45	5700534439	8531464243	1776934099	316192412	187179122.2	1	Acetyl [N-Term]
False	High	IsMasterProtein	2383	Q7KZF4	Staphylococcal nuclease domain-containing protein 1 OS=Homo sapiens OX=9606 GN=SND1 PE=1 SV=1	0	141743	31	23	108	6	23	910	101.9	7.17	35.08	0	17.74	2.37	113.71	65.49	9	2	5	2	21	16	74129024.95	2653565329	45781763.16	9803316474	660318310	399239022.3	1	Met-loss+Acetyl [N-Term]
False	High	IsMasterProtein	1012	P21980	Protein-glutamine gamma-glutamyltransferase 2 OS=Homo sapiens OX=9606 GN=TGM2 PE=1 SV=2	0	91598	23	15	108	13	15	687	77.3	5.22	54.51	3.68	16.91	4.13	84.26	26.63	11	5	6	4	14	9	315193024.4	17959668.82	201358292.9	20543682.77	2849170514	1108863035	1	Met-loss+Acetyl [N-Term]
False	High	IsMasterProtein	2334	Q14126	Desmoglein-2 OS=Homo sapiens OX=9606 GN=DSG2 PE=1 SV=2	0	136833	20	19	107	19	19	1118	122.2	5.24	89.84	2.29	7.42	0	71.38	49.14	16	4	7	2	12	11	450007428.7	38576551.38	168543019.1	27512077.9	842644755	404330574.8	1
False	High	IsMasterProtein	1232	P05065	Fructose-bisphosphate aldolase A OS=Rattus norvegicus OX=10116 GN=Aldoa PE=1 SV=2	0	76.62	31	14	107	1	1	364	39.3	8.09	88.4	8.87	30.02	3.89	54.07	43.27	12	5	6	4	9	10	17325284.11	3020436649					1
False	High	IsMasterProtein	2045	P23229	Integrin alpha-6 OS=Homo sapiens OX=9606 GN=ITGA6 PE=1 SV=5	0	140852	23	26	104	26	26	1130	126.5	6.61	52.33	3.76	21.82	6.14	84.79	41.76	15	6	8	3	17	12	354043220.4	35578579.45	615640033.9	126826639.8	1900651923	1170714338	1
False	High	IsMasterProtein	1233	Q58FF8	Putative heat shock protein HSP 90-beta 2 OS=Homo sapiens OX=9606 GN=HSP90AB2P PE=1 SV=2	0	95426	28	13	104	1	1	381	44.3	4.84	53.24	10.76	24.9	16.68	64.46	57.56	8	4	6	4	12	10		2636759849					1
False	High	IsMasterProtein	1253	P15497	SWISS-PROT:P15497 (Bos taurus) Apolipoprotein A-I precursor	0	74297	51	15	103	15	15	265	30.3	5.97	46.45	10.41	17.51	8.51	55.75	43.67	10	6	5	4	12	11	547038405.5	95632340.07	224093247.1	50786407.32	2830294920	1567600127	1
False	High	IsMasterProtein	282	P50991	T-complex protein 1 subunit delta OS=Homo sapiens OX=9606 GN=CCT4 PE=1 SV=4	0	121556	35	19	103	4	19	539	57.9	7.83	23.25	0	13.17	3.54	103.04	93.26	10	2	6	3	18	15	33131605.04	3789135867	32771027.15	6233736033	470485321	685489264.1	1	Met-loss [N-Term]
False	High	IsMasterProtein	1553	O35509	Ras-related protein Rab-11B OS=Rattus norvegicus OX=10116 GN=Rab11b PE=1 SV=4	0	45868	55	12	102	2	11	218	24.5	5.94	58.56	8.57	41.08	12.41	44.06	40.93	8	4	8	6	10	9							1	Met-loss+Acetyl [N-Term]
False	High	IsMasterProtein	1101	P09527	Ras-related protein Rab-7a OS=Rattus norvegicus OX=10116 GN=Rab7a PE=1 SV=2	0	106806	60	14	102	0	14	207	23.5	6.7	66.24	11.96	21.45	1.74	83.49	42.79	8	4	4	3	13	7							1
False	High	IsMasterProtein	1934	Q7L576	Cytoplasmic FMR1-interacting protein 1 OS=Homo sapiens OX=9606 GN=CYFIP1 PE=1 SV=1	0	77316	13	17	101	9	17	1253	145.1	6.9	58.43	5.14	25.46	4.84	53.74	31.56	11	3	8	3	13	9	125421235.1	6827340491	33604482.75	6948175506	749944200	272991506.1	1
False	High	IsMasterProtein	2425	P27348	14-3-3 protein theta OS=Homo sapiens OX=9606 GN=YWHAQ PE=1 SV=1	0	49036	37	10	100	1	3	245	27.7	4.78	59.12	15.71	26.61	13.77	28.2	19.32	10	4	6	4	6	5	4705688964						1
False	High	IsMasterProtein	379	O75367	Core histone macro-H2A.1 OS=Homo sapiens OX=9606 GN=MACROH2A1 PE=1 SV=5	0	120775	41	12	100	1	12	369	39.2	9.83	20.14	1.64	21.18	16.53	99.59	112.22	4	2	3	3	11	11	14483903.59		69363745.97	25492242.08	1328727440	810111153.8	1
False	High	IsMasterProtein	2227	P62828	GTP-binding nuclear protein Ran OS=Rattus norvegicus OX=10116 GN=Ran PE=1 SV=3	0	34939	25	7	99	2	7	216	24.4	7.49	74.1	11.75	30.51	7.88	44.81	67.32	5	5	5	3	7	7	133449778.2	10855983.27	109445830.3	22709273.77	2124774416	1598948800	1	Met-loss+Acetyl [N-Term]
False	High	IsMasterProtein	125	P14625	Endoplasmin OS=Homo sapiens OX=9606 GN=HSP90B1 PE=1 SV=1	0	138556	24	18	99	5	6	803	92.4	4.84	62.91	4.4	14.5	3.63	95.71	74.36	12	4	4	2	13	11	68852373.07				171463280	135461712.2	1
False	High	IsMasterProtein	2345	Q9H4M9	EH domain-containing protein 1 OS=Homo sapiens OX=9606 GN=EHD1 PE=1 SV=2	0	118011	36	18	98	2	16	534	60.6	6.83	56.38	1.93	19.53	1.75	88.69	50.42	12	2	8	2	16	12	90844736.9	6852750095	52689726.8	8583979031	244896344	129985245.5	1	Acetyl [N-Term]
False	High	IsMasterProtein	40	P61026	Ras-related protein Rab-10 OS=Homo sapiens OX=9606 GN=RAB10 PE=1 SV=1	0	40591	41	10	98	2	7	200	22.5	8.38	60.25	18.34	21.2	18.83	38.96	24.22	8	4	4	4	9	7	189638001.1	20725121.25	204378253	50353300.84	490219744	352969719.2	1
False	High	IsMasterProtein	724	Q86VP1	Tax1-binding protein 1 OS=Homo sapiens OX=9606 GN=TAX1BP1 PE=1 SV=2	0	120329	32	25	98	15	25	789	90.8	5.43	125.68	9.57	1.91		8.96	1.67	25	7	1		6	2	606520023	41944188.77			34116288	16228325.92	1
False	High	IsMasterProtein	1334	P02545	Prelamin-A/C OS=Homo sapiens OX=9606 GN=LMNA PE=1 SV=1	0	148199	38	24	97	2	23	664	74.1	7.02	29.88	0	12.91	0	92.54	63.74	12	2	4	1	18	17	2971637726		4272173871		126368408	41709432.33	1
False	High	IsMasterProtein	306	Q16658	Fascin OS=Homo sapiens OX=9606 GN=FSCN1 PE=1 SV=3	0	149471	38	19	96	7	19	493	54.5	7.24	42.95	2.23	8.55	1.68	117.62	58.44	9	5	6	1	16	12	135112404.8	10201452.1			1823229920	391312962.9	1
False	High	IsMasterProtein	1844	P16104	Histone H2AX OS=Homo sapiens OX=9606 GN=H2AX PE=1 SV=2	0	19061	42	5	95	1	1	143	15.1	10.74	19.58	10.75	28.16	20.64	49.01	49.14	2	2	4	4	5	5			28319159.49	15358340.38	66105888	179297941.4	1
False	High	IsMasterProtein	2060	P09758	Tumor-associated calcium signal transducer 2 OS=Homo sapiens OX=9606 GN=TACSTD2 PE=1 SV=3	0	45189	20	9	95	9	9	323	35.7	8.87	30	4.59	44.59	15.05	48.74	59	5	5	7	6	8	8	431923305.6	41387011.68	1141542634	210189817.3	3974470464	2891635544	1
False	High	IsMasterProtein	1950	P14868	Aspartate--tRNA ligase, cytoplasmic OS=Homo sapiens OX=9606 GN=DARS1 PE=1 SV=2	0	118365	42	19	95	7	19	501	57.1	6.55	20.91		11.04	4.09	110.4	80.49	7		3	1	18	12	38093464.72	9455475197	29249355.56	7849820536	1721326880	604146680.5	1
False	High	IsMasterProtein	92	Q6NYB7	Ras-related protein Rab-1A OS=Rattus norvegicus OX=10116 GN=Rab1A PE=1 SV=3	0	74409	67	13	94	6	6	205	22.7	6.21	67.41	9.06	16.96	6.58	63.32	21.21	9	5	4	2	9	7	168762725.8	14993787.21	29544194.17	9449557386	358975030	108500935.6	1	Met-loss+Acetyl [N-Term]
False	High	IsMasterProtein	826	P00533	Epidermal growth factor receptor OS=Homo sapiens OX=9606 GN=EGFR PE=1 SV=2	0	72526	14	15	92	14	14	1210	134.2	6.68	57.33	13.48	30.89	4.97	40.33	23.86	11	6	9	3	10	4	695658795.6	62651371.63	400741289.3	36824923.18	1139886496	497721947.7	1
False	High	IsMasterProtein	389	Q9R0H5	SWISS-PROT:Q9R0H5 Tax_Id=10090 Gene_Symbol=Krt71 Keratin, type II cytoskeletal 6G	0	29925	8	7	91	0	1	524	57.3	6.99	43.55	78.49	27.45	41.8	19.99	26.8	5	5	2	3	2	2							1
False	High	IsMasterProtein	1066	P23528	Cofilin-1 OS=Homo sapiens OX=9606 GN=CFL1 PE=1 SV=3	0	62704	52	10	91	2	9	166	18.5	8.09	56.38	17.08	19.2	14.07	62.98	47.8	5	3	6	4	10	7	6334430.79				211018896		1	Met-loss+Acetyl [N-Term]
False	High	IsMasterProtein	1926	P23526	Adenosylhomocysteinase OS=Homo sapiens OX=9606 GN=AHCY PE=1 SV=4	0	110914	35	17	89	5	15	432	47.7	6.34	29.43	0	15.87		81.63	86.26	7	2	4		15	12			32582417.15	7877479451	892072968	385755169.7	1	Met-loss+Acetyl [N-Term]
False	High	IsMasterProtein	170	Q99832	T-complex protein 1 subunit eta OS=Homo sapiens OX=9606 GN=CCT7 PE=1 SV=2	0	75308	30	15	89	15	15	543	59.3	7.65	31.94	1.99	13.54	2.2	58.52	60.05	6	3	4	1	15	13	178132040.4	11060882.24	145569468.4	35466533.48	3034802040	2134456579	1	Acetyl [N-Term]
False	High	IsMasterProtein	930	O00560	Syntenin-1 OS=Homo sapiens OX=9606 GN=SDCBP PE=1 SV=1	0	51282	22	7	89	2	7	298	32.4	7.53	28	1.97	35.78	10.62	54.53	28.74	4	3	6	4	6	6	21508551.8		28607383.95	8428982721	393515496	52825956.02	1	Met-loss+Acetyl [N-Term]
False	High	IsMasterProtein	364	Q86X29	Lipolysis-stimulated lipoprotein receptor OS=Homo sapiens OX=9606 GN=LSR PE=1 SV=4	0	85829	20	12	88	10	12	649	71.4	7.97	60	7.41	38.56	4.21	33.62	38.2	12	4	10	1	7	9	326106366.1	29231866.95	357595377.8	89362365.79	797642200	667258007.9	1
False	High	IsMasterProtein	1432	P05544	Serine protease inhibitor A3L OS=Rattus norvegicus OX=10116 GN=Serpina3l PE=1 SV=3	0	128.09	40	15	87	7	11	413	46.2	5.67	55.66		76.6		88.32		8		10		12		59919927.42		489861565.7		1080722922	12239266.05	1
False	High	IsMasterProtein	1907	P43490	Nicotinamide phosphoribosyltransferase OS=Homo sapiens OX=9606 GN=NAMPT PE=1 SV=1	0	134896	38	17	87	9	17	491	55.5	7.15	14.87		6.21	0	111.05	67.72	6		2	1	16	13	42768163.31	2297527408	36550599.72		2213308772	1024244703	1
False	High	IsMasterProtein	120	O00159	Unconventional myosin-Ic OS=Homo sapiens OX=9606 GN=MYO1C PE=1 SV=4	0	87945	18	19	87	6	6	1063	121.6	9.41	50.65	0	20.64	6.15	56.42	16.52	10	1	6	3	15	9	110684965	4719408616	126816825.7	17741015.14	705954240	304920501.9	1	Met-loss+Acetyl [N-Term]
False	High	IsMasterProtein	362	P0C0S7	Histone H2A.Z OS=Rattus norvegicus OX=10116 GN=H2az1 PE=1 SV=2	0	33774	31	5	87	0	3	128	13.5	10.58	25.5	10.75	27.6	15.33	48.69	60.69	3	2	3	2	5	4							1
False	High	IsMasterProtein	922	P07237	Protein disulfide-isomerase OS=Homo sapiens OX=9606 GN=P4HB PE=1 SV=3	0	80299	30	17	87	5	5	508	57.1	4.87	68.81	1.99	41.52		15.73	24.83	15	4	8		9	6	90432982.5	9303836964	7412907278	5013875953	25931446	15753876.32	1
False	High	IsMasterProtein	1350	P80723	Brain acid soluble protein 1 OS=Homo sapiens OX=9606 GN=BASP1 PE=1 SV=2	0	89943	85	14	86	12	12	227	22.7	4.63	54.67	3.73	18.52	8.79	38.24	25.19	13	8	6	4	9	7	172096039.3	31949265.43	197669223.5	72168808.64	893571998	476831749.3	1
False	High	IsMasterProtein	314	P02768-1	SWISS-PROT:P02768-1 Tax_Id=9606 Gene_Symbol=ALB Isoform 1 of Serum albumin precursor	0	51.09	18	13	86	7	7	609	69.3	6.28	61.31	24.29	10.53	20.37	17.48	7.25	11	8	3	5	5	2	71217365.92	23296620.9		46633325.56	24507316	9763516943	1
False	High	IsMasterProtein	1054	P60842	Eukaryotic initiation factor 4A-I OS=Homo sapiens OX=9606 GN=EIF4A1 PE=1 SV=1	0	122661	35	14	86	6	11	406	46.1	5.48	21.43	1.76	2.56	1.71	113	78.44	7	1	3	1	13	9	13547812.03				483715072	176630490.3	1
False	High	IsMasterProtein	1041	P07477	SWISS-PROT:P07477 Tax_Id=9606 Gene_Symbol=PRSS1 Trypsin-1 precursor	0	22368	11	2	86	0	1	247	26.5	6.51	37.35	38.26	43.15	32.25	7.93	38.11	2	2	2	2	2	2							1
False	High	IsMasterProtein	1973	P41252	Isoleucine--tRNA ligase, cytoplasmic OS=Homo sapiens OX=9606 GN=IARS1 PE=1 SV=2	0	148856	25	27	84	27	27	1262	144.4	6.15	5.67		4.33		134.28	56.5	1		2		27	13	7052737944		25066887.92	7040574563	2305457752	875062360.9	1	Acetyl [N-Term]
False	High	IsMasterProtein	95	Q86UX7	Fermitin family homolog 3 OS=Homo sapiens OX=9606 GN=FERMT3 PE=1 SV=1	0	98036	30	15	84	15	15	667	75.9	6.98	72.85		31.53	2.41	72.21	43.34	11		5	1	11	6	236854794.7	7782728.76	100030875.4	17881639.55	1505710716	542585595.1	1
False	High	IsMasterProtein	660	Q5U300	Ubiquitin-like modifier-activating enzyme 1 OS=Rattus norvegicus OX=10116 GN=Uba1 PE=1 SV=1	0	108327	18	19	83	1	1	1058	117.7	5.57	27.47	1.62	10.14		78.37	75.6	8	2	5		17	12	26344955.41	1715080.22	18704667.2		380958944	198048431.7	1
False	High	IsMasterProtein	148	Q6IFV4	Keratin, type I cytoskeletal 13 OS=Rattus norvegicus OX=10116 GN=Krt13 PE=3 SV=1	0	37532	14	9	83	0	1	438	47.7	4.91	27.91	40.61	25.74	25.49	24.58	18.65	5	7	4	4	5	5							1
False	High	IsMasterProtein	1741	P40227	T-complex protein 1 subunit zeta OS=Homo sapiens OX=9606 GN=CCT6A PE=1 SV=3	0	85.93	30	16	82	13	16	531	58	6.68	17.31	0	5.16	1.66	68.55	63.85	5	2	5	2	14	13	146998810	17180806.93	67796927.94	12468839.89	2772889216	1366880392	1
False	High	IsMasterProtein	1821	P05545	Serine protease inhibitor A3K OS=Rattus norvegicus OX=10116 GN=Serpina3k PE=1 SV=3	0	136936	33	13	82	9	9	416	46.5	5.44	60.15		82.65		81.32		6		10		11		286656525.5		1151677761		1514648560	12239266.05	1
False	High	IsMasterProtein	1477	P30101	Protein disulfide-isomerase A3 OS=Homo sapiens OX=9606 GN=PDIA3 PE=1 SV=4	0	87908	33	17	82	8	17	505	56.7	6.35	49.98	0	1.78	0	62.67	62.78	11	3	1	1	14	10	146282493.1	11178690.31	18738096.18	2434075443	805921764	574612113.8	1
False	High	IsMasterProtein	569	P04899	Guanine nucleotide-binding protein G(i) subunit alpha-2 OS=Homo sapiens OX=9606 GN=GNAI2 PE=1 SV=3	0	63405	26	9	82	1	5	355	40.4	5.54	56.88	0	28.78	8.18	57.41	37.22	5	1	6	1	7	5			13780309.16		183364048	22312081.72	1
False	High	IsMasterProtein	275	Q3SX09	TREMBL:Q3SX09 (Bos taurus) similar to HBG protein	0	87507	50	10	82	5	8	201	22	9.39	24.51	2.24	28.68	12.11	95.16	48.27	5	2	6	3	10	6	159173207.7	28449999.57	187902985.3	48873274.85	1444112528	469633930.6	1
False	High	IsMasterProtein	1861	Q06830	Peroxiredoxin-1 OS=Homo sapiens OX=9606 GN=PRDX1 PE=1 SV=1	0	41798	49	10	81	1	9	199	22.1	8.13	47.83	8.78	14.19	4.07	39.15	32.72	6	5	6	2	9	8							1
False	High	IsMasterProtein	341	P68511	14-3-3 protein eta OS=Rattus norvegicus OX=10116 GN=Ywhah PE=1 SV=2	0	41065	43	10	81	0	6	246	28.2	4.89	46.98	11.17	21.71	8.29	24.52	17.46	9	6	5	4	5	5							1	Met-loss+Acetyl [N-Term]
False	High	IsMasterProtein	690	P01026	Complement C3 OS=Rattus norvegicus OX=10116 GN=C3 PE=1 SV=3	0	116225	16	25	81	18	18	1663	186.3	6.54	45.34		88.24		41.1	2.1	14		18		10	1	146997551.1		642864365.8		291674016		1
False	High	IsMasterProtein	1855	P04439	HLA class I histocompatibility antigen, A alpha chain OS=Homo sapiens OX=9606 GN=HLA-A PE=1 SV=2	0	96821	30	8	80	3	4	365	40.8	6	69.99	12.45	29.59	6.83	82.35	70.6	7	2	4	2	8	6	57077942.17				506272576	179722946.7	1
False	High	IsMasterProtein	1164	P04785	Protein disulfide-isomerase OS=Rattus norvegicus OX=10116 GN=P4hb PE=1 SV=2	0	69679	27	15	80	3	3	509	56.9	4.93	54.68	0	57.03		13.68	24.83	12	3	11		7	6	29975691.98		90911404.8				1
False	High	IsMasterProtein	1659	ENSEMBL:ENSBTAP00000025008	(Bos taurus) hypothetical protein	0	65769	16	7	79	4	4	536	59.3	5.15	19.34	0	23.35	9	91.38	67.33	4	1	1	1	7	6	12172410.45		65369736.93	9677279.81	667381602	392566638	1
False	High	IsMasterProtein	2003	P11166	Solute carrier family 2, facilitated glucose transporter member 1 OS=Homo sapiens OX=9606 GN=SLC2A1 PE=1 SV=2	0	99827	12	7	79	3	7	492	54	8.72	80.61	18.9	27.58	2.04	67.01	68.42	5	4	5	2	5	5	319791855.7	15421774.04	66660682.28	10773216.81	624731140	348329721.1	1
False	High	IsMasterProtein	205	Q8IUE6	Histone H2A type 2-B OS=Homo sapiens OX=9606 GN=H2AC21 PE=1 SV=3	0	18038	45	5	79	1	1	130	14	10.89	12.96	10.75	15.75	12.59	44.77	48.55	1	1	3	2	5	5					326692288	147311815.9	1
False	High	IsMasterProtein	1006	P55060	Exportin-2 OS=Homo sapiens OX=9606 GN=CSE1L PE=1 SV=3	0	78.63	15	15	79	15	15	971	110.3	5.77	45.05	0	22.82	10.05	75.7	44.17	8	1	4	3	15	8	156559773.5	6634627731	99317729.48	20126737.2	2454448660	1287453233	1
False	High	IsMasterProtein	2362	P10909	Clusterin OS=Homo sapiens OX=9606 GN=CLU PE=1 SV=1	0	63063	22	10	78	9	9	449	52.5	6.27	67.11	18.04	9.68	4.64	39.2	40.83	8	5	2	1	6	8	781176354.1	78206168.11	57418495.97	29416288.16	880646932	715752241.2	1
False	High	IsMasterProtein	2565	P11387	DNA topoisomerase 1 OS=Homo sapiens OX=9606 GN=TOP1 PE=1 SV=2	0	83615	26	21	78	6	17	765	90.7	9.31	6.83	0	13.29	7.7	45.76	58.23	7	2	6	4	15	17	5263496.42	8475706332	10386324.07	1784662.29	804921284	512288203.9	1
False	High	IsMasterProtein	962	Q66HD0	Endoplasmin OS=Rattus norvegicus OX=10116 GN=Hsp90b1 PE=1 SV=2	0	71486	20	13	78	1	1	804	92.7	4.81	34.42	4.4	21.71	3.63	58.54	48.17	7	4	5	2	11	10			41300660.61				1
False	High	IsMasterProtein	2572	Q99816	Tumor susceptibility gene 101 protein OS=Homo sapiens OX=9606 GN=TSG101 PE=1 SV=2	0	102314	28	14	77	3	14	390	43.9	6.46	65.52	5.04	26.77	10.55	50.77	29.4	11	2	6	2	7	6	25651114.04	1240143268	13410460.65		65833232	21848486.5	1	Met-loss+Acetyl [N-Term]
False	High	IsMasterProtein	1422	P07814	Bifunctional glutamate/proline--tRNA ligase OS=Homo sapiens OX=9606 GN=EPRS1 PE=1 SV=5	0	133083	19	24	76	24	24	1512	170.5	7.33	5.38				67.79	62.4	6				21	15	18128134.63	9011083892	25550225.49	9676202807	1986931620	997758224.7	1
False	High	IsMasterProtein	2280	Q9H0U4	Ras-related protein Rab-1B OS=Homo sapiens OX=9606 GN=RAB1B PE=1 SV=1	0	59423	52	9	75	0	2	201	22.2	5.73	51.62	7.43	9.8	4.54	62.8	20.56	6	3	2	1	8	6							1	Acetyl [N-Term]
False	High	IsMasterProtein	117	Q8N271	Prominin-2 OS=Homo sapiens OX=9606 GN=PROM2 PE=1 SV=1	0	47974	12	11	75	10	11	834	91.8	6.15	77.39	19.36	18.81	4.2	23.31	26.33	10	6	5	2	5	5	724702968.6	92094782.59	244989168.9	52288059.06	452092372	385262451.3	1
False	High	IsMasterProtein	1602	Q9Y262	Eukaryotic translation initiation factor 3 subunit L OS=Homo sapiens OX=9606 GN=EIF3L PE=1 SV=1	0	92196	30	17	74	17	17	564	66.7	6.34	21.39		1.86		90.67	75.09	8		1		16	11	65045945.79	2377432385	22585944.04		1500477072	668438832.9	1
False	High	IsMasterProtein	1775	P42330	Aldo-keto reductase family 1 member C3 OS=Homo sapiens OX=9606 GN=AKR1C3 PE=1 SV=4	0	50869	30	11	74	3	5	323	36.8	7.94	26.67	6.96	21.88	7.45	53.95	33.71	5	3	6	4	11	7	4799144162	4781402837	303909302.1	76491664.03	824858500	476033266.4	1
False	High	IsMasterProtein	654	P61106	Ras-related protein Rab-14 OS=Homo sapiens OX=9606 GN=RAB14 PE=1 SV=4	0	63211	46	10	74	1	9	215	23.9	6.21	51.29	7.43	18.35	4.54	58.21	45.43	7	4	4	1	8	5							1	Met-loss+Acetyl [N-Term]
False	High	IsMasterProtein	596	P50995	Annexin A11 OS=Homo sapiens OX=9606 GN=ANXA11 PE=1 SV=1	0	54501	24	13	73	12	13	505	54.4	7.65	34.52	3.68	29.41	13.75	33.54	26.63	8	4	6	3	7	8	156067143.6	26491620.74	388541261.5	113109227.2	493006172	354741072.9	1
False	High	IsMasterProtein	649	Q9Y490	Talin-1 OS=Homo sapiens OX=9606 GN=TLN1 PE=1 SV=3	0	114904	12	27	72	25	25	2541	269.6	6.07	33.69		7	0	47.18	40.98	17		5	1	18	9	90479917.35	6802210259	92029481.75	41698083.98	883166612	460629563.4	1
False	High	IsMasterProtein	1894	P27105	Stomatin OS=Homo sapiens OX=9606 GN=STOM PE=1 SV=3	0	55908	29	7	71	6	7	288	31.7	7.88	33.97	3.68	26.1	7.13	36.57	40.71	4	2	4	3	7	6	156847297	12484861	264294730.9	55172383.71	1441126412	984134609	1
False	High	IsMasterProtein	1979	P81605	Dermcidin OS=Homo sapiens OX=9606 GN=DCD PE=1 SV=2	0	44982	54	7	71	7	7	110	11.3	6.54	26.29	73.71	23.58	48.75	2.17	22.77	4	6	3	5	2	4	192239678.5	777604738.9	314168843	845915504.5	48131788	348041923.4	1
False	High	IsMasterProtein	178	Q9Y230	RuvB-like 2 OS=Homo sapiens OX=9606 GN=RUVBL2 PE=1 SV=3	0	119551	40	19	71	19	19	463	51.1	5.64	18.56				88.97	64.39	8				15	13	39783745.85	6668040078	35490164.35	4752926696	1084454120	484900845.3	1
False	High	IsMasterProtein	1884	Q6IG00	Keratin, type II cytoskeletal 4 OS=Rattus norvegicus OX=10116 GN=Krt4 PE=3 SV=1	0	55471	12	12	70	0	1	536	57.6	7.64	15.48	51.88	9.47	31.31	12.66	3.92	4	11	3	6	4	1							1
False	High	IsMasterProtein	2135	O75083	WD repeat-containing protein 1 OS=Homo sapiens OX=9606 GN=WDR1 PE=1 SV=4	0	75486	28	15	70	6	15	606	66.2	6.65	15.32	0	6.97	3.72	49.5	34.23	8	2	4	3	12	9	1163558041	1170353256			389162688	44661817.85	1
False	High	IsMasterProtein	725	P61006	Ras-related protein Rab-8A OS=Homo sapiens OX=9606 GN=RAB8A PE=1 SV=1	0	41362	38	9	70	2	3	207	23.7	9.07	58.72	10.27	15.62	6.36	26.66	16.37	7	3	3	2	6	5	18752488.89	1836007953					1
False	High	IsMasterProtein	2024	O43795	Unconventional myosin-Ib OS=Homo sapiens OX=9606 GN=MYO1B PE=1 SV=3	0	65203	14	17	69	2	17	1136	131.9	9.38	30.64		16.73	5.65	37.26	28.86	12		9	3	10	8	12089378.24	9973046867			64291884	22047682.51	1
False	High	IsMasterProtein	474	Q86YZ3	SWISS-PROT:Q86YZ3 Tax_Id=9606 Gene_Symbol=HRNR Hornerin	0	117211	22	22	69	22	22	2850	282.2	10.04	12.54	96.77	1.75	10.35	3.03	0	4	21	1	5	3	2	33720821.76	252665890.8	25999592.8	52602761.48	19545958	34108963.37	1
False	High	IsMasterProtein	1144	O00299	Chloride intracellular channel protein 1 OS=Homo sapiens OX=9606 GN=CLIC1 PE=1 SV=4	0	56096	41	8	68	3	8	241	26.9	5.17	24.54	3.78	29.43	20.85	71.35	61.46	3	1	5	4	8	8					1185562176	174795566.4	1	Met-loss+Acetyl [N-Term]
False	High	IsMasterProtein	2536	Q92930	Ras-related protein Rab-8B OS=Homo sapiens OX=9606 GN=RAB8B PE=1 SV=2	0	33458	48	10	67	2	4	207	23.6	9.07	45.45	7.43	9.8	4.54	24.66	13.78	6	3	4	1	5	7	2244224369						1
False	High	IsMasterProtein	2192	P08754	Guanine nucleotide-binding protein G(i) subunit alpha-3 OS=Homo sapiens OX=9606 GN=GNAI3 PE=1 SV=3	0	26317	17	7	67	1	3	354	40.5	5.69	54.06	0	16.72	8.18	20.75	19.15	5	1	5	1	4	4	6250158034						1
False	High	IsMasterProtein	73	P07305	Histone H1.0 OS=Homo sapiens OX=9606 GN=H1-0 PE=1 SV=3	0	57.18	32	7	67	2	7	194	20.9	10.84	6.14		19.33	22.33	60.34	74.87	2		3	4	7	7			14932236.34	12199131.52	1219996616	1077408706	1	Met-loss [N-Term]; Met-loss+Acetyl [N-Term]; Acetyl [N-Term]
False	High	IsMasterProtein	520	P98160	Basement membrane-specific heparan sulfate proteoglycan core protein OS=Homo sapiens OX=9606 GN=HSPG2 PE=1 SV=4	0	72465	4	18	67	18	18	4391	468.5	6.51	69.92	3.56	0		16.58	33.5	14	5	1		6	10	247369859.6	27829966.98			218326588	361793097	1
False	High	IsMasterProtein	788	Q63610	Tropomyosin alpha-3 chain OS=Rattus norvegicus OX=10116 GN=Tpm3 PE=1 SV=2	0	95788	56	17	67	7	7	248	29	4.78	11.04	0	4.52		68.88	59.87	7	1	1		14	15			17511995.25		478297436	231431523.4	1
False	High	IsMasterProtein	2161	O94832	Unconventional myosin-Id OS=Homo sapiens OX=9606 GN=MYO1D PE=1 SV=2	0	57148	16	17	66	6	17	1006	116.1	9.39	49.58	2.06	19.43	3.71	7.5	1.68	15	3	8	5	3	4	95514103.19	3429524701			32700292	47743500.34	1	Met-loss+Acetyl [N-Term]
False	High	IsMasterProtein	144	P11216	Glycogen phosphorylase, brain form OS=Homo sapiens OX=9606 GN=PYGB PE=1 SV=5	0	100532	24	23	66	10	18	843	96.6	6.86	12.19	0	2.07		72.08	35.31	8	1	1		20	13	41195232.34	3309278404			380220208	214124583.9	1	Met-loss+Acetyl [N-Term]
False	High	IsMasterProtein	1492	P46462	Transitional endoplasmic reticulum ATPase OS=Rattus norvegicus OX=10116 GN=Vcp PE=1 SV=3	0	85423	21	17	65	0	17	806	89.3	5.26	40.99	1.87	0	0	40.13	43.51	13	3	2	1	9	10							1	Met-loss+Acetyl [N-Term]
False	High	IsMasterProtein	103	Q9H444	Charged multivesicular body protein 4b OS=Homo sapiens OX=9606 GN=CHMP4B PE=1 SV=1	0	65196	42	9	65	8	9	224	24.9	4.82	75.86	6.75	21.94	4.68	34.65	16.3	9	4	6	3	5	3	548449166.3	41746498.9	202332217.2	54989128.65	451331512	181113800	1
False	High	IsMasterProtein	1159	Q09666	Neuroblast differentiation-associated protein AHNAK OS=Homo sapiens OX=9606 GN=AHNAK PE=1 SV=2	0	139344	10	24	65	24	24	5890	628.7	6.15	14.74	0	3.71	1.79	70.45	41.98	12	1	3	2	15	11	27467034.95	2529423948	14647300.9		388340646	288079355.9	1
False	High	IsMasterProtein	739	P62979	Ubiquitin-ribosomal protein eS31 fusion protein OS=Homo sapiens OX=9606 GN=RPS27A PE=1 SV=2	0	37031	31	6	65	0	6	156	18	9.64	53.79	19.49	11.03	10.28	14.67	22.66	5	4	2	3	2	3							1
False	High	IsMasterProtein	898	Q01650	Large neutral amino acids transporter small subunit 1 OS=Homo sapiens OX=9606 GN=SLC7A5 PE=1 SV=2	0	48435	10	6	65	4	6	507	55	7.72	50.39	17.32	40.17	23.58	26.19	23.57	4	3	4	4	4	3	560037455.4	60357803.53	902697362.2	191062547.7	2041133152	1457343875	1
False	High	IsMasterProtein	1258	P07195	L-lactate dehydrogenase B chain OS=Homo sapiens OX=9606 GN=LDHB PE=1 SV=2	0	76329	33	12	64	4	11	334	36.6	6.05	53.09	8.33	20.71	1.94	23.55	31.92	7	4	5	1	9	7	209203542.3	16260370.84	13191917.66		506542168	178512910.6	1
False	High	IsMasterProtein	2538	P63096	Guanine nucleotide-binding protein G(i) subunit alpha-1 OS=Homo sapiens OX=9606 GN=GNAI1 PE=1 SV=2	0	31.09	21	7	64	1	3	354	40.3	5.97	42.25		16.72	8.18	29.66	21.2	3		4	1	5	4			22289292.94	6685466645	71647152	39104218.73	1
False	High	IsMasterProtein	1022	Q02413	Desmoglein-1 OS=Homo sapiens OX=9606 GN=DSG1 PE=1 SV=2	0	77.65	18	17	64	17	17	1049	113.7	5.03	0	52.17	6.98	44.18	0	4.03	2	13	4	13	1	3	21237932.23	105662616.7	36961969.67	137885548.5		39897011.76	1
False	High	IsMasterProtein	1703	P0DP31	Calmodulin-3 OS=Rattus norvegicus OX=10116 GN=Calm3 PE=1 SV=1	0	92825	61	10	63	5	10	149	16.8	4.22	33.8	10.19	10.07	22.5	56.38	30.91	7	4	3	4	5	5	79857767.77	15008316.86	52815035.23	66835254.11	135315440	80571460.41	1	Met-loss+Acetyl [N-Term]
False	High	IsMasterProtein	1662	P00338	L-lactate dehydrogenase A chain OS=Homo sapiens OX=9606 GN=LDHA PE=1 SV=2	0	33185	25	9	63	5	5	332	36.7	8.27	55.63	16.66	17.95	7.27	18.34	16.19	8	4	4	2	5	5	507363529.6	58107655.37	294245874.2	85728446.48	499380016	344430970.2	1
False	High	IsMasterProtein	1351	P26639	Threonine--tRNA ligase 1, cytoplasmic OS=Homo sapiens OX=9606 GN=TARS1 PE=1 SV=3	0	77.5	25	18	63	6	18	723	83.4	6.67	43.84	0	5.95	1.91	35.75	16.13	12	3	2	2	10	7	92150962.24	5004229128	55762578.11	14556281.97	497201728	321696816	1
False	High	IsMasterProtein	1915	P02662	SWISS-PROT:P02662 Alpha-S1-casein - Bos taurus (Bovine).	0	128132	50	10	63	10	10	199	23	4.94				1.64		198.67				2		10						13519063023	1
False	High	IsMasterProtein	2183	O75643	U5 small nuclear ribonucleoprotein 200 kDa helicase OS=Homo sapiens OX=9606 GN=SNRNP200 PE=1 SV=2	0	127181	12	23	63	1	23	2136	244.4	6.06	6.66				86.51	40.08	3				21	11							1
False	High	IsMasterProtein	578	P52895	Aldo-keto reductase family 1 member C2 OS=Homo sapiens OX=9606 GN=AKR1C2 PE=1 SV=3	0	51835	24	9	63	1	4	323	36.7	7.49	17.87	5.24	18.05	5.46	49.36	31.71	4	2	4	3	9	5							1
False	High	IsMasterProtein	1883	P06756	Integrin alpha-V OS=Homo sapiens OX=9606 GN=ITGAV PE=1 SV=2	0	73351	15	15	62	15	15	1048	116	5.68	42.94	5.89	19.05	0	19.51	13.21	11	6	6	1	6	7	203415948.3	24231595.59	115010834.6	7123731785	267674860	223867477.7	1
False	High	IsMasterProtein	2405	P53985	Monocarboxylate transporter 1 OS=Homo sapiens OX=9606 GN=SLC16A1 PE=1 SV=3	0	78973	11	6	62	6	6	500	53.9	8.66	36.52	0	24.8	14.31	58.93	35.8	6	3	5	3	5	5	196834957.3	18631763.32	250050227.8	53185933.77	1263730948	669767789.3	1
False	High	IsMasterProtein	2420	Q5U316	Ras-related protein Rab-35 OS=Rattus norvegicus OX=10116 GN=Rab35 PE=1 SV=1	0	30056	29	7	62	5	5	201	23	8.29	59.09	11.39	8.03	6.22	19.74	17.04	6	4	4	2	4	6	133679054.4	14047922.44	110616671.7	11481505.4	254524860	100547249.6	1
False	High	IsMasterProtein	2457	P07339	Cathepsin D OS=Homo sapiens OX=9606 GN=CTSD PE=1 SV=1	0	50457	23	9	62	9	9	412	44.5	6.54	60.94	3.56	1.65	0	19.54	0	8	5	2	2	5	2	450892375.4	65389322.39	43971740.34	12136478.59	547741730	168048038.2	1
False	High	IsMasterProtein	2144	Q9NZN4	EH domain-containing protein 2 OS=Homo sapiens OX=9606 GN=EHD2 PE=1 SV=2	0	50178	20	11	62	3	9	543	61.1	6.46	22.54	3.26	3.9	3.51	34.4	12.08	6	3	4	2	10	4	65227962.12	7405355573	95478200.99	23966010.65	101787328	96484937.76	1
False	High	IsMasterProtein	2331	P48643	T-complex protein 1 subunit epsilon OS=Homo sapiens OX=9606 GN=CCT5 PE=1 SV=1	0	72.89	28	18	61	4	18	541	59.6	5.66	10.36	0	0	0	62.08	41.69	5	1	1	1	17	12			41738464.49	12421488.94	501689560	292393014.3	1
False	High	IsMasterProtein	2166	P35613	Basigin OS=Homo sapiens OX=9606 GN=BSG PE=1 SV=2	0	90844	22	8	61	8	8	385	42.2	5.66	55.48	11.42	27.91		55.95	30.33	7	3	5		6	5	540219700.5	61245182.08	190752787.9	27839539.24	1691203984	467964155.8	1
False	High	IsMasterProtein	2218	P53621	Coatomer subunit alpha OS=Homo sapiens OX=9606 GN=COPA PE=1 SV=2	0	79139	15	17	61	17	17	1224	138.3	7.66	23.84	0			82.96	37.42	6	1			17	10	47908928.14	1088046935		9548283762	1799455596	614068313.7	1
False	High	IsMasterProtein	1985	Q96TA1	Protein Niban 2 OS=Homo sapiens OX=9606 GN=NIBAN2 PE=1 SV=3	0	55015	15	13	60	4	13	746	84.1	6.19	31.23	0	6.57	1.7	41.63	30.03	9	1	5	2	11	7	39040639.23	3146430749	33903281.21	8037278519	216684376	80839724.29	1
False	High	IsMasterProtein	2124	Q92598	Heat shock protein 105 kDa OS=Homo sapiens OX=9606 GN=HSPH1 PE=1 SV=1	0	85144	21	17	60	7	15	858	96.8	5.39	18.96	0	2.17		69.85	32.37	8	1	2		14	9	37118817.8	4811964366	25559713.41	115042101.4	414245128	208183679.8	1
False	High	IsMasterProtein	1582	P15559	NAD(P)H dehydrogenase [quinone] 1 OS=Homo sapiens OX=9606 GN=NQO1 PE=1 SV=1	0	57123	27	8	59	7	8	274	30.8	8.88	27.3	1.65	6.47	0	57.96	38.03	6	2	3	1	8	8	132856785.6	13554298.55	147498989.8	38322491.04	2590809976	1483634745	1
False	High	IsMasterProtein	2352	P63245	Small ribosomal subunit protein RACK1 OS=Rattus norvegicus OX=10116 GN=Rack1 PE=1 SV=3	0	61.18	27	10	59	10	10	317	35.1	7.69	5.24	0	4.93		83.96	55.19	4	1	1		10	7	76072043.22	4841998059	110445409.1	5775758843	3853229852	1276575430	1	Met-loss+Acetyl [N-Term]; Acetyl [N-Term]
False	High	IsMasterProtein	2525	Q08380	Galectin-3-binding protein OS=Homo sapiens OX=9606 GN=LGALS3BP PE=1 SV=1	0	51883	17	10	59	10	10	585	65.3	5.27	35.45	6.86	14.86	4.98	35.25	30.41	7	5	3	2	6	6	312925084.3	48130354.83	78502430.29	20661666.87	894630338	614733990.2	1
False	High	IsMasterProtein	2142	Q3T052	TREMBL:Q3T052;Q5EA67 (Bos taurus) Inter-alpha (Globulin) inhibitor H4	0	51968	12	12	59	10	10	916	101.4	6.68	16.16	1.8	7.19	3.54	63.71	33.3	5	2	4	2	11	10	46067669.95	5698622631	51944056.38	17620418.26	1407513444	726416004.4	1
False	High	IsMasterProtein	2116	P02651	Apolipoprotein A-IV OS=Rattus norvegicus OX=10116 GN=Apoa4 PE=1 SV=2	0	75776	40	14	59	14	14	391	44.4	5.22	51.07		44.37		43.58		11		8		9		312608087.5	2371755193	549549413		523472196	7089080771	1
False	High	IsMasterProtein	666	P51148	Ras-related protein Rab-5C OS=Homo sapiens OX=9606 GN=RAB5C PE=1 SV=2	0	50803	52	8	59	6	6	216	23.5	8.41	56.78	5.65	6.6	3.62	26.11	16.24	6	2	3	2	5	3	163657423.5	20595607.84	41993611.14	7997898479	116901128	92087075.45	1
False	High	IsMasterProtein	334	Q32MB2	TREMBL:Q32MB2;Q86Y46 Tax_Id=9606 Gene_Symbol=KRT73 Keratin-73	0	32849	10	7	59	0	1	540	58.9	7.23	17.57	31.69	8.98	26.25	9.65	3.92	4	4	2	4	2	1							1
False	High	IsMasterProtein	764	Q5JWF2	Guanine nucleotide-binding protein G(s) subunit alpha isoforms XLas OS=Homo sapiens OX=9606 GN=GNAS PE=1 SV=2	0	25555	6	5	59	0	4	1037	111	5.03	34.14	1.63	21.21	8.18	29.37	25.94	3	1	5	2	5	4							1
False	High	IsMasterProtein	2478	P20340	Ras-related protein Rab-6A OS=Homo sapiens OX=9606 GN=RAB6A PE=1 SV=3	0	56594	48	11	58	2	10	208	23.6	5.54	31.56	7.43	6.07	4.54	36.43	21.72	5	3	2	1	8	5					37869940	17186329.33	1	Met-loss+Acetyl [N-Term]
False	High	IsMasterProtein	2140	Q3SX14	TREMBL:Q3SX14 (Bos taurus) Similar to Gelsolin	0	86658	18	15	58	2	4	781	85.6	6.21	35.61	1.68	12.16		45.05	25.22	11	3	4		9	8	3982620346				134485432	35010306.66	1
False	High	IsMasterProtein	193	Q7RTS7	SWISS-PROT:Q7RTS7 Tax_Id=9606 Gene_Symbol=KRT74 Keratin, type II cytoskeletal 74	0	28009	9	7	58	1	1	529	57.8	7.71	17.57	31.69	8.98	26.25	4.04	3.92	4	4	2	5	1	1							1
False	High	IsMasterProtein	251	P12346	Serotransferrin OS=Rattus norvegicus OX=10116 GN=Tf PE=1 SV=3	0	89.45	23	16	58	15	15	698	76.3	7.28	23.17		77.14		34.39		8		15		7		34534841.44	1684206621	1207425924		131933216		1
False	High	IsMasterProtein	1314	O43633	Charged multivesicular body protein 2a OS=Homo sapiens OX=9606 GN=CHMP2A PE=1 SV=1	0	61.28	31	8	57	8	8	222	25.1	5.97	67.12	8.11	27.56	2.32	16.69	44.71	8	4	2	1	3	2	338986576.2	26782755.66	107913690.2		274296984	177817999.3	1
False	High	IsMasterProtein	145	P47895	Retinaldehyde dehydrogenase 3 OS=Homo sapiens OX=9606 GN=ALDH1A3 PE=1 SV=2	0	82429	32	15	57	6	14	512	56.1	7.25	23.82		2.21		69.67	37.1	7		1		13	8	6621806.53		24973004.13	8605545773	469654528	115796516.9	1	Met-loss+Acetyl [N-Term]
False	High	IsMasterProtein	1042	P05783	Keratin, type I cytoskeletal 18 OS=Homo sapiens OX=9606 GN=KRT18 PE=1 SV=2	0	39129	23	11	57	3	9	430	48	5.45	9.75	7.8	9.88	3.43	41.43	32.08	4	2	2	2	10	8	12330477.3	8338346832	28406909.16	12955896.78	330709472	254987019	1
False	High	IsMasterProtein	452	O95819	Mitogen-activated protein kinase kinase kinase kinase 4 OS=Homo sapiens OX=9606 GN=MAP4K4 PE=1 SV=2	0	53123	10	13	56	7	7	1239	142	7.46	38.45	2.6	23.55	5.79	16.37	16.37	12	2	8	1	4	5	46692169.28	3307540712			31262786		1
False	High	IsMasterProtein	974	P29401	Transketolase OS=Homo sapiens OX=9606 GN=TKT PE=1 SV=3	0	92417	28	17	56	10	17	623	67.8	7.66	38.36	8.1	1.77		53.32	28.48	10	4	2		12	6	118125351	14908918.32			568630424	371152870.7	1	Acetyl [N-Term]
False	High	IsMasterProtein	1352	Q63862	Myosin-11 (Fragment) OS=Rattus norvegicus OX=10116 GN=Myh11 PE=1 SV=3	0	60429	8	10	55	2	2	1327	152.4	6.18	27.44		17.94		65.34	37.45	7		5		6	6	2592336.01						1
False	High	IsMasterProtein	1557	P53396	ATP-citrate synthase OS=Homo sapiens OX=9606 GN=ACLY PE=1 SV=3	0	79953	16	17	55	3	17	1101	120.8	7.33	21.4	1.68			55.47	30.88	6	1			14	10	21839245.26	1859551331	31908714.34		243619392	213265463.6	1
False	High	IsMasterProtein	2348	O14672	Disintegrin and metalloproteinase domain-containing protein 10 OS=Homo sapiens OX=9606 GN=ADAM10 PE=1 SV=1	0	50544	11	8	55	1	8	748	84.1	7.77	51.55	0	5.04	0	27.13	13.84	6	2	1	1	6	6						58583137.42	1
False	High	IsMasterProtein	1991	Q99715	Collagen alpha-1(XII) chain OS=Homo sapiens OX=9606 GN=COL12A1 PE=1 SV=2	0	102756	8	23	55	23	23	3063	332.9	5.53	72.1	2.08	1.68		5.09	2.42	21	5	1		2	1	253537406.8	18191242.03	14211903.87	5577621774	41247404		1
False	High	IsMasterProtein	631	P07947	Tyrosine-protein kinase Yes OS=Homo sapiens OX=9606 GN=YES1 PE=1 SV=3	0	22633	15	10	55	0	5	543	60.8	6.74	16.96	4.94	18.24	9.16	20.87	12.88	5	2	5	4	7	5							1
False	High	IsMasterProtein	305	O75054	Immunoglobulin superfamily member 3 OS=Homo sapiens OX=9606 GN=IGSF3 PE=2 SV=3	0	53.85	11	14	55	14	14	1194	135.1	6.07	62.37	6.02	14.88	2.12	9.25	10.37	13	4	6	2	2	3	293645545.9	16913754.98	154118331.1	17620418.26	127810628	75844953.16	1
False	High	IsMasterProtein	1045	O75051	Plexin-A2 OS=Homo sapiens OX=9606 GN=PLXNA2 PE=1 SV=4	0	56863	8	14	55	6	8	1894	211	6.48	42.46	0	9.72	0	24.28	8.78	12	3	7	1	7	4	41988881.18	2487196687	22743120.31		42009776	22042781.65	1
False	High	IsMasterProtein	2	P01966	SWISS-PROT:P01966 (Bos taurus) Hemoglobin subunit alpha	0	68681	58	8	55	4	6	142	15.2	8.44	19.89	5.39	20.37		48.82	32.77	3	1	6		8	6	26729993.86	1803073285	308469373.7	13717968.03	1810748024	648708688.9	1	Met-loss [N-Term]
False	High	IsMasterProtein	1872	P03956	Interstitial collagenase OS=Homo sapiens OX=9606 GN=MMP1 PE=1 SV=3	0	58634	25	13	54	13	13	469	54	6.96	92.61	8.05		0			13	7		1			717329037.6	68441258.68					1
False	High	IsMasterProtein	1957	Q14344	Guanine nucleotide-binding protein subunit alpha-13 OS=Homo sapiens OX=9606 GN=GNA13 PE=1 SV=2	0	29829	19	7	54	1	4	377	44	8	30.96	0	10.61	8.18	14.06	12.96	5	1	2	1	4	2							1
False	High	IsMasterProtein	155	P01889	HLA class I histocompatibility antigen, B alpha chain OS=Homo sapiens OX=9606 GN=HLA-B PE=1 SV=3	0	44518	26	7	54	2	2	362	40.4	5.85	35.2	12.92	21.11	8.97	32.63	28.02	4	3	3	3	5	5	58615698.95	7188323874	33358142.93		320027896	122152037	1
False	High	IsMasterProtein	1230	Q03169	Tumor necrosis factor alpha-induced protein 2 OS=Homo sapiens OX=9606 GN=TNFAIP2 PE=1 SV=2	0	67128	22	12	54	12	12	654	72.6	6.46	21.54	0	25.27	3.23	45.52	23.33	7	1	6	3	9	5	105987302.9	12037346.53	204324913.6	38221331.96	744252112	278345820.3	1	Met-loss+Acetyl [N-Term]
False	High	IsMasterProtein	1843	Q9UQ80	Proliferation-associated protein 2G4 OS=Homo sapiens OX=9606 GN=PA2G4 PE=1 SV=3	0	75694	33	13	53	1	13	394	43.8	6.55	10.33		3.04		65.37	51.05	6		2		12	9	4380942158	6099473099	13826775.28		72076208	115182908.2	1	Met-loss+Acetyl [N-Term]
False	High	IsMasterProtein	1754	O43242	26S proteasome non-ATPase regulatory subunit 3 OS=Homo sapiens OX=9606 GN=PSMD3 PE=1 SV=2	0	77439	31	15	53	15	15	534	60.9	8.44	4.1		3.98		53.22	42.42	5		2		12	11	15633860.14		20534569.98		1226464535	601066183.6	1
False	High	IsMasterProtein	1809	P05362	Intercellular adhesion molecule 1 OS=Homo sapiens OX=9606 GN=ICAM1 PE=1 SV=2	0	64636	21	10	53	10	10	532	57.8	7.99	15.17	4.98	6.82	0	54.34	21.09	5	1	4	1	8	9	69426180.37	6880568592	112444784.7	13049485.97	1226649632	354842975.8	1
False	High	IsMasterProtein	1306	P23396	Small ribosomal subunit protein uS3 OS=Homo sapiens OX=9606 GN=RPS3 PE=1 SV=2	0	55524	54	13	53	1	13	243	26.7	9.66	2.68		9.25	7.74	54.71	46.47	1		4	1	12	9					77049920		1
False	High	IsMasterProtein	2167	Q99613	Eukaryotic translation initiation factor 3 subunit C OS=Homo sapiens OX=9606 GN=EIF3C PE=1 SV=1	0	91856	16	13	53	2	13	913	105.3	5.68	14.36	0	2.04		48.51	60.38	4	1	1		11	9					74307104	139240056.2	1
False	High	IsMasterProtein	521	P11233	Ras-related protein Ral-A OS=Homo sapiens OX=9606 GN=RALA PE=1 SV=1	0	50427	47	8	53	1	5	206	23.6	7.11	16.09	2.07	21.03	3.75	43.17	43.91	2	1	5	2	8	6			29154685.89		280261024	123550008.2	1
False	High	IsMasterProtein	512	P60123	RuvB-like 1 OS=Rattus norvegicus OX=10116 GN=Ruvbl1 PE=1 SV=1	0	93252	37	14	53	0	14	456	50.2	6.42	13.07	0	4.21	0	75.9	37.83	4	1	2	1	11	8							1
False	High	IsMasterProtein	665	P62243	Small ribosomal subunit protein eS8 OS=Rattus norvegicus OX=10116 GN=Rps8 PE=1 SV=2	0	37675	33	8	53	8	8	208	24.2	10.32	30.49	3.44	16.17	6.7	24.5	40.33	4	1	3	3	6	7	265311274	19123053.14	199178420.1	65701597.54	1644297488	1176259882	1
False	High	IsMasterProtein	1183	P06396	Gelsolin OS=Homo sapiens OX=9606 GN=GSN PE=1 SV=1	0	62911	15	13	53	2	2	782	85.6	6.28	37.63	1.68	7.81		24.1	19.27	11	4	4		7	6	150253101.4	15071547.91					1
False	High	IsMasterProtein	1718	P62703	Small ribosomal subunit protein eS4 OS=Rattus norvegicus OX=10116 GN=Rps4x PE=1 SV=2	0	34907	35	12	52	7	12	263	29.6	10.15	21.37	5.72	5.93	3.86	33.44	17.39	8	4	5	3	10	6	155779477.6	13445118.63	42248301.83		678461976	820703836.7	1
False	High	IsMasterProtein	1794	P19338	Nucleolin OS=Homo sapiens OX=9606 GN=NCL PE=1 SV=3	0	82.15	23	14	52	8	14	710	76.6	4.7	14.68	1.78	0	0	47.25	57.56	5	1	1	1	10	9	27572014.98	1955156.46	3239687198		682646444	556382330	1
False	High	IsMasterProtein	1322	Q15025	TNFAIP3-interacting protein 1 OS=Homo sapiens OX=9606 GN=TNIP1 PE=1 SV=2	0	95213	25	17	52	17	17	636	71.8	6.62	79.83	5.22	3.43		6.28	6.03	15	4	2		3	3	408721111.9	29572955.61	32965712.01	28451501.82	190329728	110781941	1
False	High	IsMasterProtein	1472	P07737	Profilin-1 OS=Homo sapiens OX=9606 GN=PFN1 PE=1 SV=2	0	45102	54	7	52	3	3	140	15	8.27	33.01	3.72	13.5		42.46	29.25	5	2	4		6	4	137847916.3	15085700.76	19414301.07		742431148	131413496.9	1
False	High	IsMasterProtein	2044	P06737	Glycogen phosphorylase, liver form OS=Homo sapiens OX=9606 GN=PYGL PE=1 SV=4	0	81218	21	19	52	8	15	847	97.1	7.17	10.17	0	2.07		52.32	26.45	7	1	2		16	10	2931142783				101710644	23378173.13	1	Met-loss+Acetyl [N-Term]
False	High	IsMasterProtein	2076	P38646	Stress-70 protein, mitochondrial OS=Homo sapiens OX=9606 GN=HSPA9 PE=1 SV=2	0	71.92	26	15	52	4	14	679	73.6	6.16	7.58	1.87	3.54	1.81	63.41	48.39	3	2	2	1	12	10	2639680035	2474811603			202355666.4	102625348.6	1
False	High	IsMasterProtein	366	P33176	Kinesin-1 heavy chain OS=Homo sapiens OX=9606 GN=KIF5B PE=1 SV=1	0	75172	18	15	52	4	15	963	109.6	6.51	18.24	2.23	6.51		51.84	36.6	5	1	1		13	10	9467887815	9281456032	7439767428		24663732	58027998.5	1
False	High	IsMasterProtein	992	Q01813	ATP-dependent 6-phosphofructokinase, platelet type OS=Homo sapiens OX=9606 GN=PFKP PE=1 SV=2	0	79658	20	15	52	13	13	784	85.5	7.55	8.79		2.2	0	63.51	48.52	3		1	1	12	9	14293435.57	1258257607	19238681.37	2336500.04	1242734284	281764085.8	1
False	High	IsMasterProtein	1021	Q9Y2A7	Nck-associated protein 1 OS=Homo sapiens OX=9606 GN=NCKAP1 PE=1 SV=1	0	61499	15	18	52	1	18	1128	128.7	6.62	42.69	1.8	7.1		25.86	18.82	14	2	3		8	5	15700694.72	1249076225					1
False	High	IsMasterProtein	1180	F1LMZ8	26S proteasome non-ATPase regulatory subunit 11 OS=Rattus norvegicus OX=10116 GN=Psmd11 PE=1 SV=2	0	86467	37	13	52	13	13	422	47.4	6.48	12.71		3.92		73.79	33.67	3		2		13	9	19741521.76	5799414096	6221329899		1345486416	466601299.8	1	Met-loss+Acetyl [N-Term]
False	High	IsMasterProtein	1590	P12956	X-ray repair cross-complementing protein 6 OS=Homo sapiens OX=9606 GN=XRCC6 PE=1 SV=2	0	123795	35	20	51	20	20	609	69.8	6.64	14.09				77.84	46.61	4				17	9	18761396.57	3810412938			1608585736	472458065.4	1
False	High	IsMasterProtein	1895	P31431	Syndecan-4 OS=Homo sapiens OX=9606 GN=SDC4 PE=1 SV=2	0	47625	35	8	51	4	8	198	21.6	4.5	26.83	6.06	2.37	10.67	26.28	51.88	5	5	1	3	5	5	89417727.23	24788273.27	30799386.88	105866794.9	527984896	2574240927	1
False	High	IsMasterProtein	1769	P49588	Alanine--tRNA ligase, cytoplasmic OS=Homo sapiens OX=9606 GN=AARS1 PE=1 SV=2	0	108917	19	19	51	9	19	968	106.7	5.53	15.47	0			73.44	25.87	7	1			14	9	23240291.59	1280883928			217623640	71471463.32	1	Acetyl [N-Term]
False	High	IsMasterProtein	1379	Q9TRI1	TREMBL:Q9TRI1 (Bos taurus) similar to inter-alpha-trypsin inhibitor heavy chain2	0	69.92	17	18	51	11	18	946	106.1	7.94	14.7	3.36	8.43	1.8	41.17	36.96	7	3	3	1	11	9	72224371.08	7416290647	53517275.44	7403806591	569352290	369970868.6	1
False	High	IsMasterProtein	2448	P54313	Guanine nucleotide-binding protein G(I)/G(S)/G(T) subunit beta-2 OS=Rattus norvegicus OX=10116 GN=Gnb2 PE=1 SV=4	0	37.82	19	8	51	0	3	340	37.3	6	43.32	6.09	6.77	1.7	30.52	10.9	7	3	2	2	7	4							1	Met-loss+Acetyl [N-Term]
False	High	IsMasterProtein	2423	P29966	Myristoylated alanine-rich C-kinase substrate OS=Homo sapiens OX=9606 GN=MARCKS PE=1 SV=4	0	78137	48	8	51	7	8	332	31.5	4.45	78.97	13.53	19.7	11.51	12.29	11.47	8	4	3	3	3	3	232265429.7	37881666.96	60995715.67	26215326.99	145944000	87936302.81	1
False	High	IsMasterProtein	2065	P10321	HLA class I histocompatibility antigen, C alpha chain OS=Homo sapiens OX=9606 GN=HLA-C PE=1 SV=3	0	72556	29	9	51	3	3	366	40.6	6.04	50.83	11.93	16.95	9.21	46.35	34.97	7	2	2	2	5	5	13912336.39				77436296		1
False	High	IsMasterProtein	465	Q9UMD9	Collagen alpha-1(XVII) chain OS=Homo sapiens OX=9606 GN=COL17A1 PE=1 SV=3	0	46.33	7	14	51	13	14	1497	150.3	8.79	54.88	5.5	6.7	0	2.02		14	4	5	1	2		422238880.7	25209227.45	57177262.25	8647144089	142331978	19802787.27	1
False	High	IsMasterProtein	430	Q63355	Unconventional myosin-Ic OS=Rattus norvegicus OX=10116 GN=Myo1c PE=1 SV=2	0	61438	13	14	51	1	1	1044	119.7	9.39	31.26		11.38	1.64	22.58	7.88	7		3	2	11	6	11937082.46	2523555.98	3608572.47		51735084		1
False	High	IsMasterProtein	538	Q568Z6	IST1 homolog OS=Rattus norvegicus OX=10116 GN=Ist1 PE=2 SV=1	0	27694	15	6	51	0	6	366	39.9	5.44	32.03	5.95	19.37	6.54	22.23	15.33	5	4	5	3	5	4							1
False	High	IsMasterProtein	1052	P62282	Small ribosomal subunit protein uS17 OS=Rattus norvegicus OX=10116 GN=Rps11 PE=1 SV=3	0	24.03	32	7	51	7	7	158	18.4	10.3	34.93	0	7.3	0	22.48	20.26	7	3	5	1	7	6	164531852.7	10992937.39	39987049.31	4761653069	1047762536	671030167.7	1	Met-loss+Acetyl [N-Term]
False	High	IsMasterProtein	705	Q9Y446	Plakophilin-3 OS=Homo sapiens OX=9606 GN=PKP3 PE=1 SV=1	0	68008	23	19	51	19	19	797	87	9.32	22.53	0	9.97	1.7	22	10.04	12	3	4	2	7	6	151988179.6	10806314.71	23023287.01		432623162	153130766	1
False	High	IsMasterProtein	1836	P15880	Small ribosomal subunit protein uS5 OS=Homo sapiens OX=9606 GN=RPS2 PE=1 SV=2	0	46904	23	7	50	1	7	293	31.3	10.24	22.94	0	4.34		42.65	32.69	4	3	1		7	6	14459494.06	1967121748			392877248	111755646.6	1
False	High	IsMasterProtein	2030	O43143	ATP-dependent RNA helicase DHX15 OS=Homo sapiens OX=9606 GN=DHX15 PE=1 SV=2	0	49.62	11	9	50	9	9	795	90.9	7.46	12.01		4.29	0	52.41	48.45	4		1	1	8	8	40931557.04				1061645730	603985268.9	1
False	High	IsMasterProtein	2039	P18124	Large ribosomal subunit protein uL30 OS=Homo sapiens OX=9606 GN=RPL7 PE=1 SV=1	0	50764	40	11	50	3	11	248	29.2	10.65	24.58		1.71	0	36.56	28.9	6		3	1	9	9	25727743.94	8781267126			507438096	254025030.1	1
False	High	IsMasterProtein	79	Q99961	Endophilin-A2 OS=Homo sapiens OX=9606 GN=SH3GL1 PE=1 SV=1	0	55453	32	12	50	5	12	368	41.5	5.43	35.59	0	1.77		37.45	15.81	9	2	3		6	6	52285518.3	9599698194					1	Met-loss+Acetyl [N-Term]
False	High	IsMasterProtein	374	P02754	SWISS-PROT:P02754 Beta-lactoglobulin - Bos taurus (Bovine).	0	68.16	46	9	50	9	9	162	18.3	4.92		10.61	8.4	30.41		83.05		4	2	3		9	2281641029	23910092.68	40831141.1	191864966.7		6594242700	1
False	High	IsMasterProtein	1823	P31939	Bifunctional purine biosynthesis protein ATIC OS=Homo sapiens OX=9606 GN=ATIC PE=1 SV=3	0	112407	28	14	49	8	8	592	64.6	6.71	1.77				96.16	31.37	2				14	8	16332898.2			4274426.42	1163742970	496614596.3	1	Met-loss [N-Term]
False	High	IsMasterProtein	2125	P78527	DNA-dependent protein kinase catalytic subunit OS=Homo sapiens OX=9606 GN=PRKDC PE=1 SV=3	0	101613	6	25	49	25	25	4128	468.8	7.12	0		1.66		64.02	25.43	4		1		23	7	7582706736		2299251923	3495796985	2226044638	1552862872	1
False	High	IsMasterProtein	469	O15230	Laminin subunit alpha-5 OS=Homo sapiens OX=9606 GN=LAMA5 PE=1 SV=8	0	84792	6	21	49	21	21	3695	399.5	7.02	61.78	1.75			2.42	7.9	21	3			1	3	170462300.9	9399139951				122534128.2	1
False	High	IsMasterProtein	943	P54760	Ephrin type-B receptor 4 OS=Homo sapiens OX=9606 GN=EPHB4 PE=1 SV=2	0	67044	15	13	49	10	10	987	108.2	6.9	57.98	4.16	14.65		13.22	8.89	12	3	4		2	4	143516316	11141920.68	37949811.91	3454516.72	337876124	144104475.9	1
False	High	IsMasterProtein	2394	P06753	Tropomyosin alpha-3 chain OS=Homo sapiens OX=9606 GN=TPM3 PE=1 SV=2	0	64032	31	11	48	1	1	285	32.9	4.72	6.28	0	8.6	2.23	33.09	45.55	5	1	2	1	9	10			17511995.25		122357776	104576359.4	1
False	High	IsMasterProtein	2381	P41250	Glycine--tRNA ligase OS=Homo sapiens OX=9606 GN=GARS1 PE=1 SV=3	0	50243	16	14	48	3	14	739	83.1	7.03	7.15	1.8	0		41.44	26.51	6	2	3		12	7	10369628.27		6884639249	2513508525	328120284.3	281681263.7	1
False	High	IsMasterProtein	2281	P08758	Annexin A5 OS=Homo sapiens OX=9606 GN=ANXA5 PE=1 SV=2	0	38.51	25	8	48	4	8	320	35.9	5.05	26.29	3.91	19.92	7.57	28.87	20.17	6	2	7	3	6	5	33735748.99	3578267622	34018436.19	11988860.63	281716256	124594841.2	1
False	High	IsMasterProtein	2288	P52209	6-phosphogluconate dehydrogenase, decarboxylating OS=Homo sapiens OX=9606 GN=PGD PE=1 SV=3	0	29962	15	8	48	6	8	483	53.1	7.23	22.1	9.16	9.16		39.22	12.05	7	2	5		6	3	116511734.1	11215685.91	38379516.96	5020327463	452974528	152158063.7	1
False	High	IsMasterProtein	2160	Q14152	Eukaryotic translation initiation factor 3 subunit A OS=Homo sapiens OX=9606 GN=EIF3A PE=1 SV=1	0	61762	12	16	48	1	16	1382	166.5	6.79	5.74		0		48.1	20.48	5		1		15	8							1
False	High	IsMasterProtein	395	P04792	Heat shock protein beta-1 OS=Homo sapiens OX=9606 GN=HSPB1 PE=1 SV=2	0	53247	40	8	48	6	8	205	22.8	6.4	21.18	1.89	4.41	1.82	47.85	21.05	4	2	1	1	7	5	96042813.38	9884626142	46531697.87	11598458.78	854941552	254072100	1
False	High	IsMasterProtein	554	Q99829	Copine-1 OS=Homo sapiens OX=9606 GN=CPNE1 PE=1 SV=1	0	28.56	12	8	48	1	8	537	59	5.83	24.61	1.73	12.42	3.49	16.06	17.45	5	3	4	1	6	4			16251928.67	2783379589	86524024	56522027.12	1
False	High	IsMasterProtein	147	P12763	SWISS-PROT:P12763 (Bos taurus) Alpha-2-HS-glycoprotein precursor	0	27231	16	5	48	5	5	359	38.4	5.5	29.64	7.56	27	11.78	24.79	15.18	4	3	4	3	3	2	1086605158	112988383.7	679605391	324584182.5	1949250624	850605808.5	1
False	High	IsMasterProtein	82	Q06481	Amyloid beta precursor like protein 2 OS=Homo sapiens OX=9606 GN=APLP2 PE=1 SV=2	0	72922	13	8	48	3	7	763	86.9	4.79	40.92	3.88		1.86	16.07	43.67	6	3		1	3	6	1640532385						1
False	High	IsMasterProtein	1043	P10301	Ras-related protein R-Ras OS=Homo sapiens OX=9606 GN=RRAS PE=1 SV=1	0	54975	42	8	48	4	6	218	23.5	6.93	39.6	4.05	17.62	6.49	43.16	8.83	4	2	4	2	6	4	124114521.5	10680103.99	58748288.64	15953969.05	197892200	69998194.24	1
False	High	IsMasterProtein	1877	P29314	Small ribosomal subunit protein uS4 OS=Rattus norvegicus OX=10116 GN=Rps9 PE=1 SV=4	0	35206	45	11	47	11	11	194	22.6	10.65	21.33	1.62	1.8	1.73	34.29	34.7	5	1	2	1	9	9	163853089.4	8800926825	67418215.26	19718552.77	2251096372	1156148328	1
False	High	IsMasterProtein	2279	Q08211	ATP-dependent RNA helicase A OS=Homo sapiens OX=9606 GN=DHX9 PE=1 SV=4	0	86482	13	16	47	16	16	1270	140.9	6.84	3.85		0		62.21	35.66	2		2		14	9	18542639.56	1368764231	20256729.06	6780598631	2045303880	768582166.3	1
False	High	IsMasterProtein	2484	P32926	Desmoglein-3 OS=Homo sapiens OX=9606 GN=DSG3 PE=1 SV=2	0	55254	10	9	47	8	9	999	107.5	5	60.66	12.13	9.22		12.41	13.85	9	5	2		2	3	240438796.6	17615025.95	18276078.66	4252945369	218074641	55083322.18	1
False	High	IsMasterProtein	428	P09668	Pro-cathepsin H OS=Homo sapiens OX=9606 GN=CTSH PE=1 SV=4	0	53343	18	7	47	7	7	335	37.4	8.07	42.9	2.1	3.44		23.03	16.96	5	3	1		5	3	149094740.5	12788333.16			750610100	220957376.5	1
False	High	IsMasterProtein	181	Q794F9	Amino acid transporter heavy chain SLC3A2 OS=Rattus norvegicus OX=10116 GN=Slc3a2 PE=1 SV=1	0	18337	7	4	47	1	1	527	58	5.33	21.68	1.64	11.31	1.96	12.85	16.59	3	3	4	2	4	4	22957671.1	3791144484	13971633.74			28647275.17	1	Met-loss+Acetyl [N-Term]
False	High	IsMasterProtein	286	P35998	26S proteasome regulatory subunit 7 OS=Homo sapiens OX=9606 GN=PSMC2 PE=1 SV=3	0	83.31	33	14	47	1	14	433	48.6	5.95	14.12		7.09		68.47	37.59	5		2		13	7							1
False	High	IsMasterProtein	2029	P22223	Cadherin-3 OS=Homo sapiens OX=9606 GN=CDH3 PE=1 SV=2	0	42.07	8	8	46	6	6	829	91.4	4.75	36.59	4.34	23.35	8.35	13.36	15.05	5	3	5	4	3	5	139231210.1	12068169.85	67319558.12	9478050.58	50575308		1
False	High	IsMasterProtein	1943	Q0V8M9	TREMBL:Q0V8M9;Q9TRI0 (Bos taurus) similar to inter-alpha (globulin) inhibitor H3 isoform 2	0	47863	11	9	46	7	8	891	99.5	5.96	14.6		4.13		44.22	45.65	4		1		8	7	7374012096	9150382292	5347802952	3329337779	835501876	393708527.1	1
False	High	IsMasterProtein	1078	Q9BUF5	Tubulin beta-6 chain OS=Homo sapiens OX=9606 GN=TUBB6 PE=1 SV=1	0	30692	14	5	46	1	2	446	49.8	4.88	11.68				66.67	29.69	3				4	3					40545988		1
False	High	IsMasterProtein	980	P12830	Cadherin-1 OS=Homo sapiens OX=9606 GN=CDH1 PE=1 SV=3	0	51.89	11	9	46	6	7	882	97.4	4.73	48.39	0	15.69	5.6	6.18	12.65	8	1	3	2	1	3	99961815.39	11420473.77	7145363529		19281906	19142205.74	1
False	High	IsMasterProtein	1476	Q15019	Septin-2 OS=Homo sapiens OX=9606 GN=SEPTIN2 PE=1 SV=1	0	75239	31	9	45	1	9	361	41.5	6.6	13.06		3.43	0	57.48	53.12	3		1	1	8	7	6239724975				200823368	127296988.2	1
False	High	IsMasterProtein	553	P00966	Argininosuccinate synthase OS=Homo sapiens OX=9606 GN=ASS1 PE=1 SV=2	0	48243	22	12	45	4	12	412	46.5	8.02	5.46		3.99	1.85	40.47	36.58	4		2	1	10	9	14700705.63	1421242671	19990604.5		286164992	105582985.1	1
False	High	IsMasterProtein	1192	P34932	Heat shock 70 kDa protein 4 OS=Homo sapiens OX=9606 GN=HSPA4 PE=1 SV=4	0	55375	18	13	45	3	12	840	94.3	5.19	14.45		0		47.21	30.09	5		1		10	9	11344689.55	1259908689	22959217.86	7723344906	162709740	124175838.9	1
False	High	IsMasterProtein	691	P06744	Glucose-6-phosphate isomerase OS=Homo sapiens OX=9606 GN=GPI PE=1 SV=4	0	38878	16	10	45	5	8	558	63.1	8.32	50.89	3.25	7.93		12.29	1.66	10	5	3		3	2	316467506.1	19541169.01	59629975.3	35298854.44	226531216	125937454.9	1
False	High	IsMasterProtein	1859	Q14254	Flotillin-2 OS=Homo sapiens OX=9606 GN=FLOT2 PE=1 SV=2	0	48309	25	10	44	0	10	428	47	5.25	31.72	4.09	5.72		25.6	17.7	7	5	4		6	4							1
False	High	IsMasterProtein	1297	P17475	Alpha-1-antiproteinase OS=Rattus norvegicus OX=10116 GN=Serpina1 PE=1 SV=2	0	39168	24	10	44	10	10	411	46.1	6.07	34.04	0	38.89		16.22		7	1	7		5		187373729.7		891186298.9	1305157.06	576458120	13716800.73	1
False	High	IsMasterProtein	1539	Q9BQL6	Fermitin family homolog 1 OS=Homo sapiens OX=9606 GN=FERMT1 PE=1 SV=1	0	68508	16	11	44	10	11	677	77.4	6.28	34.48	0	10.73	0	37.75	11.87	8	4	4	1	6	3	122218303.1	5484871221	14042120.93		276166290	75127814.95	1
False	High	IsMasterProtein	1490	P61980	Heterogeneous nuclear ribonucleoprotein K OS=Rattus norvegicus OX=10116 GN=Hnrnpk PE=1 SV=1	0	53988	23	11	44	11	11	463	50.9	5.54	7.8		4.23	1.66	41.88	41.12	6		2	2	7	9	90497422.88	1034347423	411888479.6	214859058.4	2600563554	3068133163	1
False	High	IsMasterProtein	1474	P05198	Eukaryotic translation initiation factor 2 subunit 1 OS=Homo sapiens OX=9606 GN=EIF2S1 PE=1 SV=3	0	50249	27	10	44	0	10	315	36.1	5.08	8.13	0	5	1.93	32.5	40.03	3	1	1	1	10	9							1
False	High	IsMasterProtein	2417	P32119	Peroxiredoxin-2 OS=Homo sapiens OX=9606 GN=PRDX2 PE=1 SV=5	0	26912	36	7	44	5	5	198	21.9	5.97	26.54	5.18	11.46	4.25	18.27	21.15	5	2	3	3	7	5	75584110.73	14663989.65	57161996.33	6929471644	531504108	213623180.5	1
False	High	IsMasterProtein	2001	P31949	Protein S100-A11 OS=Homo sapiens OX=9606 GN=S100A11 PE=1 SV=2	0	10717	27	4	44	2	4	105	11.7	7.12	28.41	3.62	6.55	10.9	12.2	4.56	4	4	2	3	3	3	103649659.2	10461331.6	106867151.1	15152604.26	468199152	169971920.8	1
False	High	IsMasterProtein	2129	O95716	Ras-related protein Rab-3D OS=Homo sapiens OX=9606 GN=RAB3D PE=1 SV=1	0	40264	42	8	44	4	6	219	24.3	4.93	34.25	7.43	7.75	4.54	18.83	8.53	5	2	2	1	4	3	62553576.28	8423773842			57203316	5943648361	1	Met-loss+Acetyl [N-Term]
False	High	IsMasterProtein	584	O43175	D-3-phosphoglycerate dehydrogenase OS=Homo sapiens OX=9606 GN=PHGDH PE=1 SV=4	0	44.42	18	9	44	3	9	533	56.6	6.71	20.27	0	5.44		43.77	33.41	5	1	1		8	7	6019340496	4479965856	9366342.82		132365200	75722477.46	1
False	High	IsMasterProtein	1655	P12931	Proto-oncogene tyrosine-protein kinase Src OS=Homo sapiens OX=9606 GN=SRC PE=1 SV=3	0	28886	17	9	43	1	4	536	59.8	7.42	19.9	5.19	11.23	5.85	19.74	13.35	4	3	2	2	6	4							1
False	High	IsMasterProtein	2430	Q95121	SWISS-PROT:Q95121 (Bos taurus) Pigment epithelium-derived factor precursor	0	59022	24	10	43	6	10	416	46.2	7.05	4.52		0		69.94	48.61	2		1		7	10					540356748	156517625.4	1
False	High	IsMasterProtein	2451	P50281	Matrix metalloproteinase-14 OS=Homo sapiens OX=9606 GN=MMP14 PE=1 SV=3	0	26425	14	9	43	2	9	582	65.9	7.77	38	0	6.61	0	9.51	5.1	9	2	2	1	4	4	110884182.6	11307958.82	49445683.63	16103329.94		41330482.65	1
False	High	IsMasterProtein	1964	P61586	Transforming protein RhoA OS=Homo sapiens OX=9606 GN=RHOA PE=1 SV=1	0	38448	19	4	43	0	3	193	21.8	6.1	38.31	2.44	6.91	2.06	22.17	13.56	4	1	2	2	4	3							1
False	High	IsMasterProtein	1049	P54311	Guanine nucleotide-binding protein G(I)/G(S)/G(T) subunit beta-1 OS=Rattus norvegicus OX=10116 GN=Gnb1 PE=1 SV=4	0	38307	19	7	43	2	2	340	37.4	6	37.04	6.09	4.55	1.7	31.06	13.81	6	2	1	1	6	4	9166942111				150723904		1	Met-loss+Acetyl [N-Term]
False	High	IsMasterProtein	983	Q9UMS4	Pre-mRNA-processing factor 19 OS=Homo sapiens OX=9606 GN=PRPF19 PE=1 SV=1	0	60939	16	7	43	1	7	504	55.1	6.61	0		0		66.62	35.93	3		1		6	6					175488368	55594928.23	1
False	High	IsMasterProtein	1609	P06576	ATP synthase subunit beta, mitochondrial OS=Homo sapiens OX=9606 GN=ATP5F1B PE=1 SV=3	0	83257	22	8	42	0	8	529	56.5	5.4			0		62.09	52.24			1		8	6							1
False	High	IsMasterProtein	1841	P60660	Myosin light polypeptide 6 OS=Homo sapiens OX=9606 GN=MYL6 PE=1 SV=2	0	42683	45	7	42	0	7	151	16.9	4.65	19.81		8.51	0	45.13	37.7	5		2	1	6	5							1
False	High	IsMasterProtein	1873	Q06210	Glutamine--fructose-6-phosphate aminotransferase [isomerizing] 1 OS=Homo sapiens OX=9606 GN=GFPT1 PE=1 SV=3	0	52471	17	11	42	1	11	699	78.8	7.11	9.86		3.96		52.42	43.57	3		1		10	9					157751200	36139959.12	1
False	High	IsMasterProtein	1878	Q07955	Serine/arginine-rich splicing factor 1 OS=Homo sapiens OX=9606 GN=SRSF1 PE=1 SV=2	0	35006	24	8	42	8	8	248	27.7	10.36	1.76		6.75	10.15	18.82	35.99	1		5	4	5	8	4422562183	2202284913	87430875.42	31308551.95	1028421700	792933425.3	1
False	High	IsMasterProtein	1483	P51153	Ras-related protein Rab-13 OS=Homo sapiens OX=9606 GN=RAB13 PE=1 SV=1	0	32095	33	7	42	2	4	203	22.8	9.19	21.36	0	8.81	1.6	19.68	19.45	5	1	4	3	4	3		1080374887	37477610.5	9447508069	148454376	65725447.52	1
False	High	IsMasterProtein	2520	P09496	Clathrin light chain A OS=Homo sapiens OX=9606 GN=CLTA PE=1 SV=1	0	23749	20	7	42	1	7	248	27.1	4.51	16.6	3.98	5.32	4.54	28.6	17.22	5	1	2	1	7	7	5119677833				118533872		1
False	High	IsMasterProtein	1989	Q02790	Peptidyl-prolyl cis-trans isomerase FKBP4 OS=Homo sapiens OX=9606 GN=FKBP4 PE=1 SV=3	0	87146	36	12	42	8	12	459	51.8	5.43	11.87	0	4.29		62.72	29	3	1	1		11	6	11458830.26	8679521061			606255616	134306610.8	1
False	High	IsMasterProtein	2209	Q9UQE7	Structural maintenance of chromosomes protein 3 OS=Homo sapiens OX=9606 GN=SMC3 PE=1 SV=2	0	73146	18	18	42	1	18	1217	141.5	7.18	6.88		0		22.7	41.6	5		1		12	14					63953456	36640439.83	1
False	High	IsMasterProtein	2143	P61158	Actin-related protein 3 OS=Homo sapiens OX=9606 GN=ACTR3 PE=1 SV=3	0	62.49	28	9	42	1	9	418	47.3	5.88	17.82	3.63	4.9		54.33	20.99	5	1	1		9	5	6188817994				127775152	115501843	1
False	High	IsMasterProtein	1108	Q9H2G2	STE20-like serine/threonine-protein kinase OS=Homo sapiens OX=9606 GN=SLK PE=1 SV=1	0	46438	10	10	42	4	10	1235	142.6	5.15	35.48	0	4.26	1.66	7.49	17.85	10	1	3	1	2	3	25427743.6	4414270558					1
False	High	IsMasterProtein	821	O14745	Na(+)/H(+) exchange regulatory cofactor NHE-RF1 OS=Homo sapiens OX=9606 GN=NHERF1 PE=1 SV=4	0	30846	22	7	42	4	7	358	38.8	5.77	34.73	5.71	11.64	0	0	18.71	7	5	4	2	2	4	98275177.76	15586640.62	64836088.8	5469146184	238065180	155375022.3	1	Met-loss+Acetyl [N-Term]
False	High	IsMasterProtein	1683	P60174	Triosephosphate isomerase OS=Homo sapiens OX=9606 GN=TPI1 PE=1 SV=4	0	47911	30	6	41	3	6	249	26.7	6.9	37.43	8.32	3.58	4.94	16.1	10.91	5	4	2	2	4	3	66129259.65	7436446106			65047496	130608430.7	1
False	High	IsMasterProtein	1456	P62425	Large ribosomal subunit protein eL8 OS=Rattus norvegicus OX=10116 GN=Rpl7a PE=1 SV=2	0	35.31	23	8	41	8	8	266	30	10.61	18.41		4.65	4.66	36.62	39.47	5		1	1	7	7	56914313.86	2791356828	76768014.22	20335804.77	1191771096	864451401.9	1
False	High	IsMasterProtein	2326	O60701	UDP-glucose 6-dehydrogenase OS=Homo sapiens OX=9606 GN=UGDH PE=1 SV=1	0	49421	15	6	41	2	6	494	55	7.12	6.79	0	5.83	1.91	46.35	38.05	2	1	4	1	6	6		1027988852	18197632.13	5181025079	380311904	171230546.2	1
False	High	IsMasterProtein	2165	P35606	Coatomer subunit beta' OS=Homo sapiens OX=9606 GN=COPB2 PE=1 SV=2	0	55.5	15	12	41	1	12	906	102.4	5.27	10.01				50.63	30.27	4				11	8					26126454	11870042.11	1
False	High	IsMasterProtein	2091	P04642	L-lactate dehydrogenase A chain OS=Rattus norvegicus OX=10116 GN=Ldha PE=1 SV=1	0	25798	17	7	41	2	2	332	36.4	8.27	35.68	1.68	18.89	1.64	10.57	5.47	6	1	5	1	3	3	33104899.16		75937718.53		79654576		1
False	High	IsMasterProtein	581	Q2M2I5	SWISS-PROT:Q2M2I5 Tax_Id=9606 Gene_Symbol=KRT24 Keratin, type I cytoskeletal 24	0	9457	6	4	41	1	1	525	55.1	4.96	19.62	23.53	13.57	14.56	9.21	8.24	2	3	3	2	2	1			28589717.91	9038938024		34684102.08	1
False	High	IsMasterProtein	230	P18669	Phosphoglycerate mutase 1 OS=Homo sapiens OX=9606 GN=PGAM1 PE=1 SV=2	0	98598	38	9	41	0	9	254	28.8	7.18	25.64	0	4.58	0	39.15	17.82	6	1	2	1	6	6							1
False	High	IsMasterProtein	971	Q9NRX5	Serine incorporator 1 OS=Homo sapiens OX=9606 GN=SERINC1 PE=1 SV=1	0	29341	7	2	41	2	2	453	50.5	5.85	49.92	10.56	20.13	4.73	19.41	24.22	2	1	2	1	2	2	404780538.3	41969670.08	96226459.16	20837318.03	666116384	208643754.5	1
False	High	IsMasterProtein	756	P62271	Small ribosomal subunit protein uS13 OS=Rattus norvegicus OX=10116 GN=Rps18 PE=1 SV=3	0	32867	43	8	41	8	8	152	17.7	10.99	26.44	5.73	9.09	2.97	16.41	31.58	5	2	1	1	7	7	145007118.4	13741620.54			651458844	396545443.1	1
False	High	IsMasterProtein	953	Q6KB66-1	SWISS-PROT:Q6KB66-1 Tax_Id=9606 Gene_Symbol=KRT80 Isoform 1 of Keratin, type II cytoskeletal 80	0	27503	19	8	41	6	7	452	50.5	5.67	8.44	30.15	5.91	28.19	6.13	9.84	3	6	2	6	1	1	1932718145	16990633.66		18760278.16			1
False	High	IsMasterProtein	1339	ENSEMBL:ENSBTAP00000032840	(Bos taurus) similar to apolipoprotein B, partial	0	84473	25	17	40	16	16	825	92.2	7.03			1.61		53.5	27.74			2		17	8			52507565.17	9026271868	842237832	597212126.9	1
False	High	IsMasterProtein	1377	P07910	Heterogeneous nuclear ribonucleoproteins C1/C2 OS=Homo sapiens OX=9606 GN=HNRNPC PE=1 SV=4	0	56599	33	11	40	2	11	306	33.7	5.08	9.13		3.44		42.02	31.23	3		2		9	9			592113278	1467022069	6975542	6253824462	1	Met-loss+Acetyl [N-Term]
False	High	IsMasterProtein	2247	Q9H5V8	CUB domain-containing protein 1 OS=Homo sapiens OX=9606 GN=CDCP1 PE=1 SV=3	0	36047	9	7	40	7	7	836	92.9	7.96	34.25	0	7.53		16.48	13.59	4	1	2		3	3	105233093.8	8066430.19	29196197.42	2128298477	388646940	154090645.9	1
False	High	IsMasterProtein	2543	Q6PDU1	Serine/arginine-rich splicing factor 2 OS=Rattus norvegicus OX=10116 GN=Srsf2 PE=1 SV=3	0	56032	30	6	40	4	6	221	25.5	11.85	1.87		9.1	7.21	40.68	75	1		1	3	3	6			11083743.85	5886399151	702565913	470775005.9	1	Met-loss+Acetyl [N-Term]
False	High	IsMasterProtein	492	Q03626	Murinoglobulin-1 OS=Rattus norvegicus OX=10116 GN=Mug1 PE=2 SV=1	0	61212	8	9	40	1	3	1487	165.2	6.01	20.3		51.02		15.31		7		7		5		4562445353				62977364		1
False	High	IsMasterProtein	457	Q13200	26S proteasome non-ATPase regulatory subunit 2 OS=Homo sapiens OX=9606 GN=PSMD2 PE=1 SV=3	0	106627	20	14	40	2	14	908	100.1	5.2	2.97	2.4	0		82.47	30.63	2	1	1		13	7					112868048		1
False	High	IsMasterProtein	540	Q15582	Transforming growth factor-beta-induced protein ig-h3 OS=Homo sapiens OX=9606 GN=TGFBI PE=1 SV=1	0	52.06	17	11	40	11	11	683	74.6	7.71	57.13	6.73			6.4	6.48	11	4			1	1	399023856.4	40880125.1			72744106	16187129.06	1
False	High	IsMasterProtein	98	P13010	X-ray repair cross-complementing protein 5 OS=Homo sapiens OX=9606 GN=XRCC5 PE=1 SV=3	0	72664	20	16	40	16	16	732	82.7	5.81	5.78		0		34.4	38.99	5		1		13	9	45912154.95	3831535395	62168884.66	17052631.2	2293385288	1156987292	1
False	High	IsMasterProtein	816	O95084	Serine protease 23 OS=Homo sapiens OX=9606 GN=PRSS23 PE=1 SV=1	0	33065	14	5	40	1	5	383	43	9.42	28.07	0	1.89	0	27.88	27.82	4	1	1	1	4	3	44467629.84	3360864492					1
False	High	IsMasterProtein	901	P06399	Fibrinogen alpha chain OS=Rattus norvegicus OX=10116 GN=Fga PE=1 SV=3	0	52846	16	11	40	11	11	782	86.6	5.74	20.98		26.84		11.51		6		7		7		124917504.9		228866434.8		320358747.6		1
False	High	IsMasterProtein	1332	P61221	ATP-binding cassette sub-family E member 1 OS=Homo sapiens OX=9606 GN=ABCE1 PE=1 SV=1	0	40235	17	9	39	9	9	599	67.3	8.34	14.71		7.7		38.26	21.54	3		1		8	4	55090346.4	2030592779	177803767.1	42319914.81	1261939724	739532682.9	1
False	High	IsMasterProtein	1475	Q9UL25	Ras-related protein Rab-21 OS=Homo sapiens OX=9606 GN=RAB21 PE=1 SV=3	0	50547	28	4	39	2	4	225	24.3	7.94	30.49	5.69	18.09	3.27	25.51	15.16	2	1	2	2	4	4	62149762.59	10332408.91	42115758.34	10684582.01	181076124	100007609.6	1	Met-loss+Acetyl [N-Term]
False	High	IsMasterProtein	2480	Q8N4C8	Misshapen-like kinase 1 OS=Homo sapiens OX=9606 GN=MINK1 PE=1 SV=2	0	45982	8	11	39	3	5	1332	149.7	7.85	40.34	2.6	22.96	5.79	14.3	12.44	11	2	4	1	2	2	12490298.4						1
False	High	IsMasterProtein	269	P21531	Large ribosomal subunit protein uL3 OS=Rattus norvegicus OX=10116 GN=Rpl3 PE=1 SV=3	0	31954	16	7	39	0	7	403	46.1	10.21	13.49	0	2.75	4.76	24.17	11.16	5	1	2	2	6	4							1
False	High	IsMasterProtein	677	P13635	Ceruloplasmin OS=Rattus norvegicus OX=10116 GN=Cp PE=1 SV=3	0	59498	13	12	39	10	10	1059	120.8	5.58	30.08		24.15		9.11		11		7		4		93821699.37		126798157.1		43821324		1
False	High	IsMasterProtein	1826	P21589	5'-nucleotidase OS=Homo sapiens OX=9606 GN=NT5E PE=1 SV=1	0	41081	16	8	38	5	8	574	63.3	7.03	10.73	0	8.27	5.9	14.78	16	4	1	6	2	6	5	12086863.68	1473829272	45845878.33	10022927.32	39173710	61966442.86	1
False	High	IsMasterProtein	1254	Q00839	Heterogeneous nuclear ribonucleoprotein U OS=Homo sapiens OX=9606 GN=HNRNPU PE=1 SV=6	0	48388	12	10	38	1	10	825	90.5	6	8.87	0	0	0	38.38	25.96	4	1	2	1	9	8					74324976		1
False	High	IsMasterProtein	2347	Q99PS8	Histidine-rich glycoprotein OS=Rattus norvegicus OX=10116 GN=Hrg PE=1 SV=1	0	62021	19	9	38	9	9	525	59	7.84	38.03		26.33		23.7		8		6		4		158200536.2		152050930.7		317156936		1
False	High	IsMasterProtein	2277	P14046	Alpha-1-inhibitor 3 OS=Rattus norvegicus OX=10116 GN=A1i3 PE=1 SV=1	0	54766	8	11	38	4	5	1477	163.7	6.04	14.27		50.43		13.4		7		8		6		3443614.78		61288521.96				1
False	High	IsMasterProtein	80	P20020	Plasma membrane calcium-transporting ATPase 1 OS=Homo sapiens OX=9606 GN=ATP2B1 PE=1 SV=4	0	88321	14	13	38	1	7	1220	134.6	5.91	31.64	0	6.48		36.7	7.01	9	2	3		8	2	20286665.83						1
False	High	IsMasterProtein	446	P26640	Valine--tRNA ligase OS=Homo sapiens OX=9606 GN=VARS1 PE=1 SV=4	0	82702	17	17	38	9	17	1264	140.4	7.59	8.62				62.91	26.93	3				13	7					456526352	67932966.63	1	Met-loss+Acetyl [N-Term]
False	High	IsMasterProtein	652	Q99460	26S proteasome non-ATPase regulatory subunit 1 OS=Homo sapiens OX=9606 GN=PSMD1 PE=1 SV=2	0	76466	16	11	38	3	11	953	105.8	5.39	1.99		0		57.14	41.78	2		1		9	10	3509513177	3820735317			194367680	14892754.12	1
False	High	IsMasterProtein	1027	Q641X8	Eukaryotic translation initiation factor 3 subunit E OS=Rattus norvegicus OX=10116 GN=Eif3e PE=2 SV=1	0	40587	22	10	38	10	10	445	52.2	6.04	11.19	0	3.85	0	20.7	28.79	4	1	2	1	8	6	39151039.93	2407216096	28047900.15	8290441179	765006742	603015872.8	1	Met-loss+Acetyl [N-Term]
False	High	IsMasterProtein	1114	P40429	Large ribosomal subunit protein uL13 OS=Homo sapiens OX=9606 GN=RPL13A PE=1 SV=2	0	24279	30	7	38	2	7	203	23.6	10.93	12.68		6.73	3.36	32.11	27.93	4		1	2	7	5	26976379.62				244760784	62822304.93	1	Met-loss+Acetyl [N-Term]
False	High	IsMasterProtein	828	P62755	Small ribosomal subunit protein eS6 OS=Rattus norvegicus OX=10116 GN=Rps6 PE=1 SV=1	0	33958	26	6	38	6	6	249	28.7	10.84	12.41	1.76	7.25	3.98	24.85	24.21	3	1	2	2	5	5	66102693.51	4815252011	129777761.8	69748317.3	1239900208	908496692.8	1
False	High	IsMasterProtein	1676	Q14108	Lysosome membrane protein 2 OS=Homo sapiens OX=9606 GN=SCARB2 PE=1 SV=2	0	19099	8	4	37	2	4	478	54.3	5.14	24.84	11.28	6.44		20.19	11.98	4	3	2		3	2	75716487.83	14513247.88			261921664	117144789.4	1
False	High	IsMasterProtein	1707	P46777	Large ribosomal subunit protein uL18 OS=Homo sapiens OX=9606 GN=RPL5 PE=1 SV=3	0	56106	20	6	37	1	6	297	34.3	9.72	10.68				29.03	25.73	4				5	5	10479569.47				175590768	38126778.48	1
False	High	IsMasterProtein	1331	Q15365	Poly(rC)-binding protein 1 OS=Homo sapiens OX=9606 GN=PCBP1 PE=1 SV=2	0	53088	16	5	37	2	2	356	37.5	7.09	7.45	1.97	4.09		33.64	42.27	4	1	3		4	4	26419838.47	509376477	15721334.14	3325859.8	229827096	162701917.4	1
False	High	IsMasterProtein	1295	Q58FF6	Putative heat shock protein HSP 90-beta 4 OS=Homo sapiens OX=9606 GN=HSP90AB4P PE=5 SV=1	0	46338	10	7	37	1	1	505	58.2	4.73	30.91	4.59	11	5.12	28.87	19.33	3	2	2	1	6	4					59735116		1	Met-loss [N-Term]
False	High	IsMasterProtein	2357	O00186	Syntaxin-binding protein 3 OS=Homo sapiens OX=9606 GN=STXBP3 PE=1 SV=2	0	35281	14	9	37	9	9	592	67.7	7.8	34.2	2.24	3.65		10.69	10.22	7	3	3		5	2	110179833.6	4973714816	36621909.6		118338244	50571832.08	1
False	High	IsMasterProtein	535	Q15046	Lysine--tRNA ligase OS=Homo sapiens OX=9606 GN=KARS1 PE=1 SV=3	0	59004	18	12	37	7	12	597	68	6.35	4.34		2.13		35.31	38.57	3		1		10	9	3137313687				428502704	176513040	1
False	High	IsMasterProtein	263	Q9Y624	Junctional adhesion molecule A OS=Homo sapiens OX=9606 GN=F11R PE=1 SV=1	0	24759	16	6	37	4	6	299	32.6	7.9	21.23	0	1.65	0	6.21	4.26	6	4	3	1	4	3	81641963.9	11189461.12	17211389.26		221785907	92465210.45	1
False	High	IsMasterProtein	36	P10644	cAMP-dependent protein kinase type I-alpha regulatory subunit OS=Homo sapiens OX=9606 GN=PRKAR1A PE=1 SV=1	0	62473	26	8	37	1	6	381	43	5.35	65.89	8.17			19.88	9.13	8	3			3	1	40037679.13	8590264576					1	Acetyl [N-Term]
False	High	IsMasterProtein	837	P30041	Peroxiredoxin-6 OS=Homo sapiens OX=9606 GN=PRDX6 PE=1 SV=3	0	29359	31	8	37	5	8	224	25	6.38	8.25	1.61	3.44	0	20.58	9.67	4	1	2	2	8	3	17266463.66				160483590		1
False	High	IsMasterProtein	2006	Q9C0H2	Protein tweety homolog 3 OS=Homo sapiens OX=9606 GN=TTYH3 PE=1 SV=3	0	29434	9	5	36	5	5	523	57.5	5.39	24.69	5.77	16.37	9.92	10.46	15.9	4	2	3	2	3	4	273650067.2	221564316.8	534183011.2	459663177.4	245205004	450843783.9	1
False	High	IsMasterProtein	2176	Q08170	Serine/arginine-rich splicing factor 4 OS=Homo sapiens OX=9606 GN=SRSF4 PE=1 SV=2	0	30963	17	9	36	6	6	494	56.6	11.52	0		3.46	1.86	23.83	25.07	3		3	1	8	8			3745124665	6910977059	196917212	244875209.8	1
False	High	IsMasterProtein	2105	Q7Z406	Myosin-14 OS=Homo sapiens OX=9606 GN=MYH14 PE=1 SV=2	0	32351	3	8	36	1	1	1995	227.7	5.6	16.3		15.95		31.15	25.34	6		3		5	4	11912668.19	13373174.55					1
False	High	IsMasterProtein	1055	O00592	Podocalyxin OS=Homo sapiens OX=9606 GN=PODXL PE=1 SV=2	0	19926	11	6	36	6	6	558	58.6	5.49	33.15	15.03	4.22	0	3.82	1.93	6	4	3	1	1	1	478793401.2	119282540.9	73088747.12	19365540.24	264075104	123055254	1
False	High	IsMasterProtein	1032	P61224	Ras-related protein Rap-1b OS=Homo sapiens OX=9606 GN=RAP1B PE=1 SV=1	0	25203	28	6	36	0	2	184	20.8	5.78	17.96	3.24	14.18	4.27	19.42	6.09	4	2	4	3	5	1							1
False	High	IsMasterProtein	770	A7VJC2	Heterogeneous nuclear ribonucleoproteins A2/B1 OS=Rattus norvegicus OX=10116 GN=Hnrnpa2b1 PE=1 SV=1	0	56767	35	11	36	0	10	353	37.5	8.95	10.4		0		49.79	16.19	3		1		10	5							1
False	High	IsMasterProtein	912	Q9P2J5	Leucine--tRNA ligase, cytoplasmic OS=Homo sapiens OX=9606 GN=LARS1 PE=1 SV=2	0	70729	13	13	36	13	13	1176	134.4	7.3	0				61.91	27.62	1				13	7					1465495596	432128093.9	1
False	High	IsMasterProtein	906	Q0IIK2	TREMBL:Q0IIK2 (Bos taurus) Transferrin	0	44905	16	10	36	0	8	704	77.7	7.08	53.62	0	3.63				10	3	1										1
False	High	IsMasterProtein	858	O75351	Vacuolar protein sorting-associated protein 4B OS=Homo sapiens OX=9606 GN=VPS4B PE=1 SV=2	0	30114	24	11	36	8	8	444	49.3	7.23	28.27	5.58	0	0	5.65	9.11	9	3	3	1	2	3	133447668.4	16629631.35	51008531.18	7905764074	1275832496	477854188.9	1	Met-loss+Acetyl [N-Term]
False	High	IsMasterProtein	1512	Q8NBJ5	Procollagen galactosyltransferase 1 OS=Homo sapiens OX=9606 GN=COLGALT1 PE=1 SV=1	0	46.48	18	12	35	11	12	622	71.6	7.31	0				42.37	22.87	1				12	7	1807650671				1122727072	398044999.1	1
False	High	IsMasterProtein	2336	P62198	26S proteasome regulatory subunit 8 OS=Rattus norvegicus OX=10116 GN=Psmc5 PE=1 SV=1	0	68602	32	11	35	9	9	406	45.6	7.55	6	2.09	0		46.11	36.18	1	1	1		10	8	13760716.54	957420708	699160856.1	231968965.4	1416818248	894048365.3	1	Met-loss+Acetyl [N-Term]
False	High	IsMasterProtein	2300	Q8N1N4	Keratin, type II cytoskeletal 78 OS=Homo sapiens OX=9606 GN=KRT78 PE=1 SV=2	0	39096	26	13	35	0	10	520	56.8	6.02	8.35	16.15	3.32	20.01	3.75		4	8	2	7	1								1
False	High	IsMasterProtein	2079	Q6RUV5	Ras-related C3 botulinum toxin substrate 1 OS=Rattus norvegicus OX=10116 GN=Rac1 PE=1 SV=1	0	23302	18	4	35	1	4	192	21.4	8.5	14.11	1.81	12.86	6.12	16.12	16.2	3	1	2	2	3	3					80363832	10889123.48	1
False	High	IsMasterProtein	493	Q02878	Large ribosomal subunit protein eL6 OS=Homo sapiens OX=9606 GN=RPL6 PE=1 SV=3	0	25244	20	7	35	2	7	288	32.7	10.58	5.54		5.49	0	15.21	12.98	2		4	2	7	6	11785632.27	1060378635					1
False	High	IsMasterProtein	406	P62070	Ras-related protein R-Ras2 OS=Homo sapiens OX=9606 GN=RRAS2 PE=1 SV=1	0	45202	29	5	35	3	3	204	23.4	6.01	26.82	1.69	10.94	5.34	35.95	10.2	3	1	2	2	5	3	71222846.84	5889235532	47631869.46	12642901.73	170047612	86343023.1	1
False	High	IsMasterProtein	231	Q13753	Laminin subunit gamma-2 OS=Homo sapiens OX=9606 GN=LAMC2 PE=1 SV=2	0	60553	11	14	35	14	14	1193	130.9	6.19	48.51	4.01				6.31	14	3				1	166727891.9	13245953.31				28085876.98	1
False	High	IsMasterProtein	297	P09382	Galectin-1 OS=Homo sapiens OX=9606 GN=LGALS1 PE=1 SV=2	0	23208	39	6	35	5	6	135	14.7	5.5	21.1	0	9.75	0	20.93	5.52	4	2	4	1	5	2	116749678.2	13082938.11	55945201.36		321788764	130211514.3	1
False	High	IsMasterProtein	29	P31944	Caspase-14 OS=Homo sapiens OX=9606 GN=CASP14 PE=1 SV=2	0	35677	35	8	35	8	8	242	27.7	5.58	9.25	5.01	8.9	28.75			3	6	3	8			37462732.51	24993052.79	40681146.09	96689379.97			1
False	High	IsMasterProtein	1202	P30153	Serine/threonine-protein phosphatase 2A 65 kDa regulatory subunit A alpha isoform OS=Homo sapiens OX=9606 GN=PPP2R1A PE=1 SV=4	0	61839	21	11	35	10	11	589	65.3	5.11	14.19		0		33.95	10.84	6		2		8	4	83975035.81	6271943713	17938452.39	6442359864	485503486	219876478.6	1
False	High	IsMasterProtein	893	A0A8I5KQE6	Small ribosomal subunit protein uS2B OS=Homo sapiens OX=9606 GN=RPSA2 PE=3 SV=1	0	57.03	32	7	35	0	7	295	32.9	4.87	5.91		3.71		55.56	35.28	2		1		7	5							1	Met-loss+Acetyl [N-Term]
False	High	IsMasterProtein	1373	Q16787	Laminin subunit alpha-3 OS=Homo sapiens OX=9606 GN=LAMA3 PE=1 SV=3	0	55839	4	15	34	15	15	3333	366.4	7.24	50.04	1.66					15	3					193087173.6	10139837.42			30492542	30955656.39	1
False	High	IsMasterProtein	1385	Q9HCY8	Protein S100-A14 OS=Homo sapiens OX=9606 GN=S100A14 PE=1 SV=1	0	23572	51	5	34	5	5	104	11.7	5.24	27.86	6.94	0		17.77	15.16	4	3	2		3	3	335309609.8	30470143.42	191642279.6	26506467.5	659544328	247077064.6	1
False	High	IsMasterProtein	1507	P54136	Arginine--tRNA ligase, cytoplasmic OS=Homo sapiens OX=9606 GN=RARS1 PE=1 SV=2	0	66492	22	14	34	9	14	660	75.3	6.68	4.08				49.3	33.09	2				12	7					627285764	161974994.9	1
False	High	IsMasterProtein	1935	P50148	Guanine nucleotide-binding protein G(q) subunit alpha OS=Homo sapiens OX=9606 GN=GNAQ PE=1 SV=4	0	23175	16	6	34	0	4	359	42.1	5.68	12.33	0	7.62	1.87	18.1	10.76	3	2	3	1	4	3							1
False	High	IsMasterProtein	1967	P62836	Ras-related protein Rap-1A OS=Rattus norvegicus OX=10116 GN=Rap1a PE=1 SV=1	0	29	24	5	34	1	1	184	21	6.67	17.96	3.24	11.87	4.27	20.77	6.09	4	2	3	2	5	1					43735144		1
False	High	IsMasterProtein	2213	P29034	Protein S100-A2 OS=Homo sapiens OX=9606 GN=S100A2 PE=1 SV=3	0	40235	17	5	34	5	5	98	11.1	4.78	15.13	5.21	0	0	22.2	14.52	4	3	1	1	3	3	299472845.6	41814847.55	58001569.66	15046283.08	975047300	359137595.1	1
False	High	IsMasterProtein	632	Q86YS6	Ras-related protein Rab-43 OS=Homo sapiens OX=9606 GN=RAB43 PE=1 SV=1	0	20941	22	5	34	1	4	212	23.3	5.64	31.46	7.43	6.07	4.54	9.14	6.42	5	1	1	1	2	1	3560034374	4267661867					1
False	High	IsMasterProtein	592	Q9Y4L1	Hypoxia up-regulated protein 1 OS=Homo sapiens OX=9606 GN=HYOU1 PE=1 SV=1	0	62345	13	13	34	10	13	999	111.3	5.22	0				31.18	38.97	1				11	8	3085645203	2397522604			584387526	260215175.5	1
False	High	IsMasterProtein	329	P52565	Rho GDP-dissociation inhibitor 1 OS=Homo sapiens OX=9606 GN=ARHGDIA PE=1 SV=3	0	50928	41	6	34	1	6	204	23.2	5.11	32.39		10.37		34.1	28.62	6		3		4	4	69945938.46	5773337535			283705856	90513623.44	1	Met-loss+Acetyl [N-Term]
False	High	IsMasterProtein	278	Q14974	Importin subunit beta-1 OS=Homo sapiens OX=9606 GN=KPNB1 PE=1 SV=2	0	48494	12	10	34	2	10	876	97.1	4.78	21.06				25.6	9.13	7				9	5	27630236.77	1486704569			106574264	61282033.04	1
False	High	IsMasterProtein	303	P05712	Ras-related protein Rab-2A OS=Rattus norvegicus OX=10116 GN=Rab2a PE=2 SV=1	0	38649	34	6	34	0	3	212	23.5	6.54	25.31	2.17	6.65		30.83	36.78	3	1	2		5	5							1
False	High	IsMasterProtein	9	Q13185	Chromobox protein homolog 3 OS=Homo sapiens OX=9606 GN=CBX3 PE=1 SV=4	0	56546	33	7	34	6	7	183	20.8	5.33	4.42		2.48		44.3	47.64	3		2		7	5	11981376.78		7512575441	2542964736	721050630	409910927.1	1
False	High	IsMasterProtein	1157	O14908	PDZ domain-containing protein GIPC1 OS=Homo sapiens OX=9606 GN=GIPC1 PE=1 SV=2	0	34106	17	5	34	1	5	333	36	6.28	34.79	0	21.82	9.35	22.47	9.82	4	1	3	2	4	1	31479621.7	2613291935	21150984.16		33454818	18670531.52	1
False	High	IsMasterProtein	1592	P52597	Heterogeneous nuclear ribonucleoprotein F OS=Homo sapiens OX=9606 GN=HNRNPF PE=1 SV=3	0	57939	26	8	33	2	6	415	45.6	5.58	11.54				44.4	29.63	2				8	5	12066207.48				312487288	178497290.8	1	Met-loss+Acetyl [N-Term]
False	High	IsMasterProtein	1758	P06703	Protein S100-A6 OS=Homo sapiens OX=9606 GN=S100A6 PE=1 SV=1	0	7566	24	3	33	2	3	90	10.2	5.48	18.71	5.52	3.38	4.37	7.95	1.68	3	2	2	1	3	1	313415573.7	45429545.41	119020918.1	38594208.71	257122224	217048589.5	1
False	High	IsMasterProtein	2250	P29992	Guanine nucleotide-binding protein subunit alpha-11 OS=Homo sapiens OX=9606 GN=GNA11 PE=1 SV=2	0	16102	12	5	33	0	3	359	42.1	5.69	15.9	0	9.91	1.87	6.34	8.04	4	2	3	1	1	2							1
False	High	IsMasterProtein	2485	P37802	Transgelin-2 OS=Homo sapiens OX=9606 GN=TAGLN2 PE=1 SV=3	0	25829	27	5	33	1	5	199	22.4	8.25	18.44	2.01	10.61	5.45	19.15	24.75	4	1	2	1	4	5			39775794.49	10197402.25	126063824	160189624.2	1
False	High	IsMasterProtein	2489	P62250	Small ribosomal subunit protein uS9 OS=Rattus norvegicus OX=10116 GN=Rps16 PE=1 SV=2	0	33114	46	8	33	8	8	146	16.4	10.21	0				32.07	26.61	3				8	7	2695507176		69464147.62	27201857.52	1484632108	638679544.3	1
False	High	IsMasterProtein	2016	P38919	Eukaryotic initiation factor 4A-III OS=Homo sapiens OX=9606 GN=EIF4A3 PE=1 SV=4	0	45651	28	12	33	1	9	411	46.8	6.73	12.09				38.32	7.05	6				10	6	2370501897						1	Met-loss+Acetyl [N-Term]
False	High	IsMasterProtein	8	Q9UGI8	Testin OS=Homo sapiens OX=9606 GN=TES PE=1 SV=1	0	23.38	11	5	33	2	5	421	48	7.68	21.19	0	6.14	0	9.24	13.09	5	2	2	1	3	3	26520400.63	2829542936	69609127.86	20499873.45	272850404	207815441.7	1
False	High	IsMasterProtein	913	O00232	26S proteasome non-ATPase regulatory subunit 12 OS=Homo sapiens OX=9606 GN=PSMD12 PE=1 SV=3	0	88131	24	11	33	11	11	456	52.9	7.65	4.7				43.56	39.18	2				11	5	10046389.96	5208788179	6397583.97	3835757277	901916486	381556300.2	1
False	High	IsMasterProtein	1739	Q16181	Septin-7 OS=Homo sapiens OX=9606 GN=SEPTIN7 PE=1 SV=2	0	51355	19	9	32	0	8	437	50.6	8.63	6.37		2.63		27.13	27.72	4		1		7	4							1
False	High	IsMasterProtein	1587	Q9NZT1	Calmodulin-like protein 5 OS=Homo sapiens OX=9606 GN=CALML5 PE=1 SV=2	0	63179	72	8	32	8	8	146	15.9	4.44	50.38	8.6	7.05	8.87		5.09	8	3	2	2		1	82850414.03	18319215.79	20409173.76	40805777.19			1	Met-loss+Acetyl [N-Term]
False	High	IsMasterProtein	1493	P12429	Annexin A3 OS=Homo sapiens OX=9606 GN=ANXA3 PE=1 SV=3	0	52629	35	11	32	9	11	323	36.4	5.92	16.72		7.3	0	23.06	12.63	5		4	1	6	5	23015498.07	1076995493	22947764.52		199573882	94448337.24	1	Met-loss+Acetyl [N-Term]
False	High	IsMasterProtein	2406	P62193	26S proteasome regulatory subunit 4 OS=Rattus norvegicus OX=10116 GN=Psmc1 PE=1 SV=1	0	82594	35	13	32	11	11	440	49.2	6.21	1.92				67.27	22.91	1				10	6	2625011.34				151704779.9	132364012.2	1
False	High	IsMasterProtein	2256	Q08174	Protocadherin-1 OS=Homo sapiens OX=9606 GN=PCDH1 PE=1 SV=2	0	49585	7	6	32	6	6	1060	114.7	5.03	36.91	3.5	9.46	2.27	8.97	11.17	6	2	2	1	3	3	84229920.08	6496631053	30488815.06	5317573488	313789438	120392392.6	1
False	High	IsMasterProtein	583	P13796	Plastin-2 OS=Homo sapiens OX=9606 GN=LCP1 PE=1 SV=6	0	59282	15	9	32	7	7	627	70.2	5.43	29.76	0		0	17.91	11.76	7	2		1	4	3	56052373.61	8602069683			62219340	64989648.71	1
False	High	IsMasterProtein	319	P18206	Vinculin OS=Homo sapiens OX=9606 GN=VCL PE=1 SV=4	0	54764	13	13	32	1	13	1134	123.7	5.66	35.06	1.67		0	12.47	4.18	12	3		1	3	2							1
False	High	IsMasterProtein	1179	P09543	2',3'-cyclic-nucleotide 3'-phosphodiesterase OS=Homo sapiens OX=9606 GN=CNP PE=1 SV=2	0	50801	21	10	32	6	9	421	47.5	9.07	37.18	1.87	2.13		0	0	9	1	2		2	1	116418489.7	6888390641					1
False	High	IsMasterProtein	707	P12001	Large ribosomal subunit protein eL18 OS=Rattus norvegicus OX=10116 GN=Rpl18 PE=1 SV=2	0	20.08	22	4	32	0	4	188	21.6	11.78	24.75		10.33	2.4	21.57	22.39	3		2	1	3	4							1
False	High	IsMasterProtein	1694	Q5VW32	BRO1 domain-containing protein BROX OS=Homo sapiens OX=9606 GN=BROX PE=1 SV=1	0	28375	19	7	31	2	7	411	46.4	7.65	32.81	0	5.01	0	10.57	6.11	7	2	2	1	2	2	37038631.45	1472221008					1
False	High	IsMasterProtein	1628	P55011	Solute carrier family 12 member 2 OS=Homo sapiens OX=9606 GN=SLC12A2 PE=1 SV=1	0	42043	9	11	31	11	11	1212	131.4	6.4	26.5		1.84		9.65	8.49	11		2		3	4	116631987.1	6375227099	8979176601		111571192	107002254.2	1
False	High	IsMasterProtein	1748	P33527	Multidrug resistance-associated protein 1 OS=Homo sapiens OX=9606 GN=ABCC1 PE=1 SV=3	0	59.95	8	13	31	7	13	1531	171.5	7.11	32.92	1.88	1.69	1.88	13.1	11.54	12	1	2	1	4	5	50487055.85	1476313836	20514471.24		186107412	65662031.11	1
False	High	IsMasterProtein	1410	P41091	Eukaryotic translation initiation factor 2 subunit 3 OS=Homo sapiens OX=9606 GN=EIF2S3 PE=1 SV=3	0	42.72	16	8	31	0	8	472	51.1	8.4	14.81				28.08	35.49	6				8	5							1	Met-loss+Acetyl [N-Term]
False	High	IsMasterProtein	1304	Q03247	SWISS-PROT:Q03247 (Bos taurus) Apolipoprotein E precursor	0	52938	38	11	31	7	7	316	36	5.67	6.13		0	0	35.06	16.29	5		1	1	8	4	3552021.72	4159380041			249920018	156358229.4	1
False	High	IsMasterProtein	1575	P36871	Phosphoglucomutase-1 OS=Homo sapiens OX=9606 GN=PGM1 PE=1 SV=3	0	38775	16	8	31	3	8	562	61.4	6.76	26.39	0	1.86		13.36	10.75	7	2	2		4	3	9471800731				45385072	23194640.83	1
False	High	IsMasterProtein	1906	P23634	Plasma membrane calcium-transporting ATPase 4 OS=Homo sapiens OX=9606 GN=ATP2B4 PE=1 SV=2	0	52173	10	10	31	3	4	1241	137.8	6.6	22.72	0	6.48		25.88	7.3	8	2	2		6	3	24575326.43	1658119122			84769520	14833641.75	1
False	High	IsMasterProtein	2402	Q6NZI2	Caveolae-associated protein 1 OS=Homo sapiens OX=9606 GN=CAVIN1 PE=1 SV=1	0	47611	23	9	31	3	9	390	43.5	5.6	12.58	0	3.81		26.19	9.69	6	2	2		6	5	14883794.6	2253306691	28373808.69		162234488	97183609.42	1
False	High	IsMasterProtein	2492	P04692	Tropomyosin alpha-1 chain OS=Rattus norvegicus OX=10116 GN=Tpm1 PE=1 SV=3	0	32254	22	7	31	0	1	284	32.7	4.74	4.2	0	7.11		19.47	24.97	3	1	2		6	5							1
False	High	IsMasterProtein	2067	Q6AYQ1	Golgin subfamily A member 7 OS=Rattus norvegicus OX=10116 GN=Golga7 PE=2 SV=1	0	31255	52	7	31	0	6	137	15.8	7.05	23.82	4.22	2.51		25.29	4.07	5	3	1		5	1							1
False	High	IsMasterProtein	1922	Q5U211	Sorting nexin-3 OS=Rattus norvegicus OX=10116 GN=Snx3 PE=1 SV=1	0	32.78	41	9	31	7	7	162	18.8	8.66	31.36	3.64	2.36	2.1	12.89	7.63	8	1	1	1	4	5	111589864.7	7751864036	18840306.07		144801498	65734516.95	1	Met-loss+Acetyl [N-Term]
False	High	IsMasterProtein	2075	P23514	Coatomer subunit beta OS=Rattus norvegicus OX=10116 GN=Copb1 PE=1 SV=1	0	68.65	11	10	31	0	10	953	106.9	5.96	11.11	0	1.62		46.82	17.09	4	1	1		8	4							1
False	High	IsMasterProtein	1018	P61160	Actin-related protein 2 OS=Homo sapiens OX=9606 GN=ACTR2 PE=1 SV=1	0	32.48	17	6	31	0	6	394	44.7	6.74	8.37		0	0	31.15	24.16	2		2	1	6	4							1
False	High	IsMasterProtein	1158	P47897	Glutamine--tRNA ligase OS=Homo sapiens OX=9606 GN=QARS1 PE=1 SV=1	0	48295	12	10	31	8	10	775	87.7	7.15	5.65		0		28.01	26.92	3		1		8	7	3773025345				686829958	323842462	1
False	High	IsMasterProtein	807	Q14512	Fibroblast growth factor-binding protein 1 OS=Homo sapiens OX=9606 GN=FGFBP1 PE=1 SV=1	0	23724	19	4	31	4	4	234	26.2	9.1	60.96	9.48	2.7		4.76		4	2	1		1		367872260.5	21416536.14			75410680	32250112.79	1
False	High	IsMasterProtein	51	P29692	Elongation factor 1-delta OS=Homo sapiens OX=9606 GN=EEF1D PE=1 SV=5	0	76552	44	9	31	6	6	281	31.1	5.01			0		62.76	46.43			1		7	7			19414139.64		745784076	504331527	1	Met-loss+Acetyl [N-Term]
False	High	IsMasterProtein	891	Q96FQ6	Protein S100-A16 OS=Homo sapiens OX=9606 GN=S100A16 PE=1 SV=1	0	41342	46	5	31	5	5	103	11.8	6.79	14.29	2.08	5.58	1.98	23.01	9.1	4	2	1	1	5	2	175915629	16340119.92	199920014.6		338007040	260290249.5	1
False	High	IsMasterProtein	1636	Q9C0B5	Palmitoyltransferase ZDHHC5 OS=Homo sapiens OX=9606 GN=ZDHHC5 PE=1 SV=2	0	52.89	14	9	30	2	9	715	77.5	9.01	24.72	0	5.9	0	8.83	13.89	6	2	3	1	3	3			14069295.43		27640694	26848958.52	1
False	High	IsMasterProtein	1832	P16422	Epithelial cell adhesion molecule OS=Homo sapiens OX=9606 GN=EPCAM PE=1 SV=2	0	25204	10	3	30	3	3	314	34.9	7.46	13.71		11.23	3.92	19.21	20.13	3		2	1	2	2	108026305.4	6357242345	144694220.4	41216646.35	398548196.8	44266126.39	1
False	High	IsMasterProtein	1816	Q9NVA2	Septin-11 OS=Homo sapiens OX=9606 GN=SEPTIN11 PE=1 SV=3	0	29251	19	8	30	1	3	429	49.4	6.81	3.43		1.77		32.06	23.79	2		2		7	5	2899915255				31953782	18548180.32	1	Met-loss+Acetyl [N-Term]
False	High	IsMasterProtein	1544	P23246	Splicing factor, proline- and glutamine-rich OS=Homo sapiens OX=9606 GN=SFPQ PE=1 SV=2	0	37959	10	9	30	7	7	707	76.1	9.44	4.66		5.84		40.23	15.22	2		2		8	3	8353477925				386825944	138413863.4	1
False	High	IsMasterProtein	2266	Q9UHD8	Septin-9 OS=Homo sapiens OX=9606 GN=SEPTIN9 PE=1 SV=2	0	34097	13	6	30	1	6	586	65.4	8.97	6.82		6.99		22.79	15.77	3		1		6	4							1
False	High	IsMasterProtein	2505	P27797	Calreticulin OS=Homo sapiens OX=9606 GN=CALR PE=1 SV=1	0	53658	24	7	30	3	3	417	48.1	4.44	46.23	3.49	0		2.85	4.14	6	5	1		1	1	83123200.42	5770158376			34380924	15971564.51	1
False	High	IsMasterProtein	2007	P84103	Serine/arginine-rich splicing factor 3 OS=Homo sapiens OX=9606 GN=SRSF3 PE=1 SV=1	0	40.76	40	8	30	7	7	164	19.3	11.65			1.94	1.65	38.42	21.83			1	1	8	6			46731572.28	18708008.44	619053220	487004671.9	1
False	High	IsMasterProtein	2222	P84083	ADP-ribosylation factor 5 OS=Rattus norvegicus OX=10116 GN=Arf5 PE=1 SV=2	0	20572	27	4	30	1	1	180	20.5	6.79	16.67	2.36	9.3	2.35	18.81	9.41	2	1	3	1	4	2	63095778.56	6099062275	90177214.62	21770288.62	229266144	207139723.7	1
False	High	IsMasterProtein	2201	Q14019	Coactosin-like protein OS=Homo sapiens OX=9606 GN=COTL1 PE=1 SV=3	0	17442	36	7	30	3	7	142	15.9	5.67	12.81		7.65	1.76	3.84	4.24	7		3	1	3	2	22270066.53	1170516528	27738020.05	6040210534	34285412	15761567.21	1
False	High	IsMasterProtein	2211	Q09028	Histone-binding protein RBBP4 OS=Homo sapiens OX=9606 GN=RBBP4 PE=1 SV=3	0	43563	17	6	30	2	2	425	47.6	4.89	5.28	1.6	6.53	3.84	40.23	21.66	1	1	2	1	6	4	17557144.48	1787622278	18255573.53		265819072	131438570.6	1	Met-loss+Acetyl [N-Term]
False	High	IsMasterProtein	412	P62907	Large ribosomal subunit protein uL1 OS=Rattus norvegicus OX=10116 GN=Rpl10a PE=1 SV=2	0	36896	23	6	30	6	6	217	24.8	9.94	14.16	1.65	3.56		27.78	3.87	2	1	2		6	4	131692874.5	7095665205	45929086.18	8262988105	951891037.6	188279819.9	1
False	High	IsMasterProtein	657	P60522	Gamma-aminobutyric acid receptor-associated protein-like 2 OS=Rattus norvegicus OX=10116 GN=Gabarapl2 PE=3 SV=1	0	25358	29	5	30	4	5	117	13.7	8.1	29.69	5.44	1.79	0	7.94	3.09	3	3	1	1	5	2	238503698	25861174.14	39496530.84	5402551.45	176046800	107315390.1	1
False	High	IsMasterProtein	647	P18085	ADP-ribosylation factor 4 OS=Homo sapiens OX=9606 GN=ARF4 PE=1 SV=3	0	25606	35	6	30	2	3	180	20.5	7.14	14.9	1.7	6.83	2.46	20.48	9.57	3	1	3	1	6	3	65597419.97	5086912.95	35434013.83		324288512	95927041.76	1
False	High	IsMasterProtein	648	P34897	Serine hydroxymethyltransferase, mitochondrial OS=Homo sapiens OX=9606 GN=SHMT2 PE=1 SV=3	0	32.9	16	9	30	9	9	504	56	8.53	5.47				31.7	21.19	2				9	5	17927737.47	1068746504	40001287.21	17107924.17	1427950276	726885055.7	1
False	High	IsMasterProtein	202	Q8N5I2	Arrestin domain-containing protein 1 OS=Homo sapiens OX=9606 GN=ARRDC1 PE=1 SV=1	0	21393	12	5	30	3	5	433	46	7.02	14.18	2.7	14.39	1.81	12.07	9.66	4	1	4	2	3	2	99626231.39	10068599.14	162070960.5	46628191.75	387136256	196377636.3	1
False	High	IsMasterProtein	229	P13667	Protein disulfide-isomerase A4 OS=Homo sapiens OX=9606 GN=PDIA4 PE=1 SV=2	0	40302	13	9	30	6	9	645	72.9	5.07	35.27	0			6.12	11.63	9	4			2	3	74058649.91	5305031227			60809304	119928513.6	1
False	High	IsMasterProtein	347	Q9UNF0	Protein kinase C and casein kinase substrate in neurons protein 2 OS=Homo sapiens OX=9606 GN=PACSIN2 PE=1 SV=2	0	22229	13	7	30	1	7	486	55.7	5.2	16.03		10.76	4.22	8.4	8.72	6		3	2	4	2					44393968		1
False	High	IsMasterProtein	327	P56192	Methionine--tRNA ligase, cytoplasmic OS=Homo sapiens OX=9606 GN=MARS1 PE=1 SV=2	0	39648	12	11	30	11	11	900	101.1	6.16	6.71		4.62		25.66	14.45	3		1		10	6	30184146.51	5206557723	84600570.81	17880454.02	1246464612	545057756.9	1
False	High	IsMasterProtein	990	Q96QK1	Vacuolar protein sorting-associated protein 35 OS=Homo sapiens OX=9606 GN=VPS35 PE=1 SV=2	0	58659	16	11	30	11	11	796	91.6	5.49	24.17		5.2		40.37	20.48	5		1		8	4	59512563.06	2760983857			518625308	192347335.1	1	Met-loss [N-Term]
False	High	IsMasterProtein	878	P11234	Ras-related protein Ral-B OS=Homo sapiens OX=9606 GN=RALB PE=1 SV=1	0	45563	41	8	30	1	5	206	23.4	6.62	17.8		8.67	1.79	5.27	17.16	4		3	1	3	3						15803181.49	1
False	High	IsMasterProtein	1715	Q00796	Sorbitol dehydrogenase OS=Homo sapiens OX=9606 GN=SORD PE=1 SV=4	0	24745	16	7	29	7	7	357	38.3	7.97	11.73	0	2.03	0	18.57	11.49	4	2	2	1	4	4	82303765.9	7519505251	32926468.92		285016774	181336722.3	1
False	High	IsMasterProtein	1586	Q02241	Kinesin-like protein KIF23 OS=Homo sapiens OX=9606 GN=KIF23 PE=1 SV=3	0	49525	11	9	29	9	9	960	110	8.51	29.25		4.67	2.31	17.93	7.04	7		1	2	6	3	49058578.99	1636725429			84780744	57461571.3	1
False	High	IsMasterProtein	1876	O60245	Protocadherin-7 OS=Homo sapiens OX=9606 GN=PCDH7 PE=1 SV=2	0	51791	9	9	29	9	9	1069	116	5.19	47.8	2.12	1.66		2.51		8	2	2		1		118443334	8356718842	6632442843				1
False	High	IsMasterProtein	1546	Q01518	Adenylyl cyclase-associated protein 1 OS=Homo sapiens OX=9606 GN=CAP1 PE=1 SV=5	0	42414	18	8	29	4	8	475	51.9	8.06	19.27				28.61	9.03	6				5	3	31770053.22	1709568307			126192328	70579340.49	1	Met-loss+Acetyl [N-Term]
False	High	IsMasterProtein	2283	P08648	Integrin alpha-5 OS=Homo sapiens OX=9606 GN=ITGA5 PE=1 SV=2	0	30581	6	4	29	4	4	1049	114.5	5.77	23.13	0	11.15	4.06	26.41	17.53	3	1	1	2	3	2	100047455.5	8815242615	125819825.4	22317259.95	304452328	249318009.1	1
False	High	IsMasterProtein	2008	P61314	Large ribosomal subunit protein eL15 OS=Rattus norvegicus OX=10116 GN=Rpl15 PE=1 SV=2	0	17178	22	5	29	5	5	204	24.1	11.62	12.18	0	7.4	4.33	15.84	15.24	4	2	2	2	2	3	81521664.25	6221359695	184936941.6	54109907.57	743925208	647994353.5	1
False	High	IsMasterProtein	65	P26373	Large ribosomal subunit protein eL13 OS=Homo sapiens OX=9606 GN=RPL13 PE=1 SV=4	0	24366	30	7	29	1	7	211	24.2	11.65	17.17	0	2.31	1.99	14.93	11.67	6	1	1	1	5	4					57923276	33575266.84	1
False	High	IsMasterProtein	400	P98172	Ephrin-B1 OS=Homo sapiens OX=9606 GN=EFNB1 PE=1 SV=1	0	32.99	14	3	29	2	3	346	38	8.94	32.02		13.58	5.16	21.71	18.75	3		3	1	2	2	98142981.85	10442942.37	104808875.4	27199411.67	980941952	421327427.5	1
False	High	IsMasterProtein	646	P07948	Tyrosine-protein kinase Lyn OS=Homo sapiens OX=9606 GN=LYN PE=1 SV=3	0	28809	16	9	29	3	6	512	58.5	7.11	15.08	0	5.93		12.45	8.66	4	1	5		5	3	14551425.66	1497252991					1
False	High	IsMasterProtein	239	P61206	ADP-ribosylation factor 3 OS=Rattus norvegicus OX=10116 GN=Arf3 PE=2 SV=2	0	40359	41	6	29	0	3	181	20.6	7.43	16.06		1.64		32.68	3.5	2		3		6	3							1
False	High	IsMasterProtein	355	P21399	Cytoplasmic aconitate hydratase OS=Homo sapiens OX=9606 GN=ACO1 PE=1 SV=3	0	52391	13	9	29	6	9	889	98.3	6.68	1.74		4.63	0	31.57	17.08	2		1	1	9	6	5153183355	382261505	4311267928		172590170	90496614.15	1	Met-loss+Acetyl [N-Term]
False	High	IsMasterProtein	1203	Q99376	Transferrin receptor protein 1 OS=Rattus norvegicus OX=10116 GN=Tfrc PE=1 SV=2	0	28029	4	3	29	1	1	761	85.8	6.18	32.5	1.74	2.24		2.2	4.09	3	2	3		1	2	19006966.06	3039702183	38467929.32		50673784	41960758.32	1
False	High	IsMasterProtein	1221	O95297	Myelin protein zero-like protein 1 OS=Homo sapiens OX=9606 GN=MPZL1 PE=1 SV=1	0	17674	11	4	29	3	4	269	29.1	8.72	22.57	6.25	13.46	10.34	8.29	12.04	4	2	2	2	2	2	96527649.52	9499650604	133341415.1	30446659.13	208396784	184728187.7	1
False	High	IsMasterProtein	1868	Q8IWT6	Volume-regulated anion channel subunit LRRC8A OS=Homo sapiens OX=9606 GN=LRRC8A PE=1 SV=1	0	47603	14	11	28	2	11	810	94.1	7.94	18.33	1.67	2.06		27.45	0	7	3	2		6	1					36587708		1	Acetyl [N-Term]
False	High	IsMasterProtein	1840	P31948	Stress-induced-phosphoprotein 1 OS=Homo sapiens OX=9606 GN=STIP1 PE=1 SV=1	0	44.36	21	13	28	2	13	543	62.6	6.8	9.77	0			27.25	17.73	7	1			6	4	4703002.98						1	Acetyl [N-Term]
False	High	IsMasterProtein	1257	P62963	Profilin-1 OS=Rattus norvegicus OX=10116 GN=Pfn1 PE=1 SV=2	0	25218	32	5	28	0	1	140	14.9	8.28	18.89	3.72	11.27		17.52	7.26	3	2	3		4	2							1
False	High	IsMasterProtein	2341	Q92597	Protein NDRG1 OS=Homo sapiens OX=9606 GN=NDRG1 PE=1 SV=1	0	44039	8	2	28	2	2	394	42.8	5.82	22.53	2.1	5.45	2.11	35.32	9.79	2	2	1	1	2	2	64052781.84	5340835067			189237188	145212985.2	1
False	High	IsMasterProtein	2255	P00735	SWISS-PROT:P00735 (Bos taurus) Prothrombin precursor (Fragment)	0	56.62	11	7	28	5	6	625	70.5	6.33	1.92		6.22	4.31	42.73	30.07	1		2	1	7	5	3635095376		23947254.8	5704643.08	704696992	262371133.5	1
False	High	IsMasterProtein	2511	P02668	SWISS-PROT:P02668 Kappa-casein [Contains: Casoxin C; Casoxin 6; Casoxin A; Casoxin B; Casoplatelin] - Bos taurus (Bovine).	0	61337	46	5	28	5	5	169	19	6.3						96.76						5						4442932555	1
False	High	IsMasterProtein	2217	Q99MZ8	LIM and SH3 domain protein 1 OS=Rattus norvegicus OX=10116 GN=Lasp1 PE=1 SV=1	0	32.33	24	6	28	0	6	263	30	7.05	3.56		0	0	26.88	33.15	2		1	1	4	4							1
False	High	IsMasterProtein	568	O60610	Protein diaphanous homolog 1 OS=Homo sapiens OX=9606 GN=DIAPH1 PE=1 SV=2	0	51614	11	13	28	5	13	1272	141.3	5.41	7.18				33.77	18.37	4				9	4	3670058767	2695477661			215312058	26266858.47	1
False	High	IsMasterProtein	244	P43487	Ran-specific GTPase-activating protein OS=Homo sapiens OX=9606 GN=RANBP1 PE=1 SV=1	0	35287	36	5	28	4	5	201	23.3	5.29	10.36		9.64		24.78	29.19	4		3		4	4	92169174.65		42969604.98		1049174320	492964562.5	1
False	High	IsMasterProtein	123	P06865	Beta-hexosaminidase subunit alpha OS=Homo sapiens OX=9606 GN=HEXA PE=1 SV=2	0	23935	11	7	28	5	6	529	60.7	5.16	21.52	0	1.92	0	3.84	3.75	7	1	1	1	2	1	41618167.09	1927983278			32331140		1
False	High	IsMasterProtein	249	Q9BV40	Vesicle-associated membrane protein 8 OS=Homo sapiens OX=9606 GN=VAMP8 PE=1 SV=1	0	36568	53	6	28	2	6	100	11.4	7.34	29.9	4.38	7.19	0	2	5	5	3	3	1	1	2	44637062.98	4905288591	31141258.01	8592056656			1	Acetyl [N-Term]
False	High	IsMasterProtein	978	Q9UKK3	Protein mono-ADP-ribosyltransferase PARP4 OS=Homo sapiens OX=9606 GN=PARP4 PE=1 SV=3	0	44381	6	11	28	11	11	1724	192.5	5.66	34.21	0	2.57		6.05	6.58	10	2	1		2	3	75726687.29	6050000923	8552967656		41685932	69920534.76	1
False	High	IsMasterProtein	1240	Q6IQ22	Ras-related protein Rab-12 OS=Homo sapiens OX=9606 GN=RAB12 PE=1 SV=3	0	7991	8	2	28	0	1	244	27.2	8.41	25.08	7.43	6.07	4.54	9.14	6.42	2	2	1	1	1	1							1
False	High	IsMasterProtein	796	P63219	Guanine nucleotide-binding protein G(I)/G(S)/G(O) subunit gamma-5 OS=Rattus norvegicus OX=10116 GN=Gng5 PE=3 SV=1	0	13965	40	3	28	2	3	68	7.3	9.85	20.67	3.99	16.61	4.61	8.08	5.7	3	3	3	2	2	2	138605448	15193633.3	210576429.8	64233800.36	348386488	326641886.5	1	Met-loss+Acetyl [N-Term]
False	High	IsMasterProtein	911	Q9Y3I0	RNA-splicing ligase RtcB homolog OS=Homo sapiens OX=9606 GN=RTCB PE=1 SV=1	0	45013	18	9	28	1	9	505	55.2	7.23	4.28				30.64	22.31	3				9	8					290037600	104069738.4	1
False	High	IsMasterProtein	960	P40926	Malate dehydrogenase, mitochondrial OS=Homo sapiens OX=9606 GN=MDH2 PE=1 SV=3	0	17958	15	6	28	2	6	338	35.5	8.68	17.93	1.93	10.33		10.68	15.34	4	1	3		3	5					34412904	47574573.59	1
False	High	IsMasterProtein	1670	Q5XIG8	Serine-threonine kinase receptor-associated protein OS=Rattus norvegicus OX=10116 GN=Strap PE=1 SV=1	0	46165	27	7	27	0	7	350	38.4	5.12	2.02				35.08	29.44	2				6	6							1
False	High	IsMasterProtein	1632	Q9BQS8	FYVE and coiled-coil domain-containing protein 1 OS=Homo sapiens OX=9606 GN=FYCO1 PE=1 SV=3	0	53452	9	13	27	13	13	1478	166.9	4.92	43.96	3.36	0				13	4	1				77008139.82	6072721212					1	Met-loss+Acetyl [N-Term]
False	High	IsMasterProtein	1849	P55786	Puromycin-sensitive aminopeptidase OS=Homo sapiens OX=9606 GN=NPEPPS PE=1 SV=2	0	32423	11	11	27	6	11	919	103.2	5.72	27.34	1.67			7.64	4.3	10	2			4	3	44506977.5	1871614322			27162690		1
False	High	IsMasterProtein	1564	Q92841	Probable ATP-dependent RNA helicase DDX17 OS=Homo sapiens OX=9606 GN=DDX17 PE=1 SV=2	0	42.25	16	12	27	9	9	729	80.2	8.27	6.1		0		32.43	12.24	2		1		10	6	8690924829		6819627037		321272422	81724733.83	1
False	High	IsMasterProtein	2115	P02649	Apolipoprotein E OS=Homo sapiens OX=9606 GN=APOE PE=1 SV=1	0	22479	22	7	27	1	1	317	36.1	5.73	14.4		8.44		16.91	5.4	5		2		5	2	1697771058						1
False	High	IsMasterProtein	467	O75509	Tumor necrosis factor receptor superfamily member 21 OS=Homo sapiens OX=9606 GN=TNFRSF21 PE=1 SV=1	0	30015	10	6	27	3	3	655	71.8	7.83	26.64	1.74	3.91		16.05	10.01	5	1	1		4	3	86175793.99	8296195535			44610540	21867200.2	1
False	High	IsMasterProtein	639	P06493	Cyclin-dependent kinase 1 OS=Homo sapiens OX=9606 GN=CDK1 PE=1 SV=3	0	33376	25	7	27	0	5	297	34.1	8.4	13.31		3.88		19.33	27.58	3		2		5	6							1
False	High	IsMasterProtein	101	P09495	Tropomyosin alpha-4 chain OS=Rattus norvegicus OX=10116 GN=Tpm4 PE=1 SV=3	0	24132	22	7	27	0	2	248	28.5	4.69	4.2	0	4.52		21.73	18.01	3	1	1		6	6							1	Met-loss+Acetyl [N-Term]
False	High	IsMasterProtein	676	P84092	AP-2 complex subunit mu OS=Rattus norvegicus OX=10116 GN=Ap2m1 PE=1 SV=1	0	21404	16	9	27	9	9	435	49.6	9.54	19.89	0	2.07		8.23	6.01	7	2	3		4	3	98378562.1	9259212391	9082473271		221638332	149577202.4	1
False	High	IsMasterProtein	1151	O14980	Exportin-1 OS=Homo sapiens OX=9606 GN=XPO1 PE=1 SV=1	0	62105	10	8	27	1	8	1071	123.3	6.06	18.09				44.6	17.64	4				8	3					35607708		1
False	High	IsMasterProtein	908	Q9UKS6	Protein kinase C and casein kinase substrate in neurons protein 3 OS=Homo sapiens OX=9606 GN=PACSIN3 PE=1 SV=2	0	54652	23	8	27	8	8	424	48.5	6.18	36.41	6.25		2.62	19.02	5.19	6	3		1	4	2	133176102.1	12303021.77			62897508	20242899.73	1
False	High	IsMasterProtein	864	ENSEMBL:ENSBTAP00000018574	(Bos taurus) 55 kDa protein	0	40595	14	7	27	7	7	496	55.2	6.86	5		0		24.67	18.58	2		1		7	5	14200542.02		9388523.79		470647664	210274149.5	1
False	High	IsMasterProtein	1846	P61247	Small ribosomal subunit protein eS1 OS=Homo sapiens OX=9606 GN=RPS3A PE=1 SV=2	0	43.51	34	9	26	1	9	264	29.9	9.73	10.61		1.78		27.14	13.04	6		1		6	4	5956497529	955991192			56213264	33481833.81	1
False	High	IsMasterProtein	1780	Q9UNM6	26S proteasome non-ATPase regulatory subunit 13 OS=Homo sapiens OX=9606 GN=PSMD13 PE=1 SV=2	0	45616	32	11	26	4	11	376	42.9	5.81	3.77				30.15	9.7	3				10	4	5558778819		19729423.91	33633786.8	358983408	44749345.86	1
False	High	IsMasterProtein	1781	O14744	Protein arginine N-methyltransferase 5 OS=Homo sapiens OX=9606 GN=PRMT5 PE=1 SV=4	0	22882	12	7	26	7	7	637	72.6	6.29	8.84	0	3.8	1.75	13.3	18.28	3	1	1	1	6	4	22154158.26	2397629495	40471835.44	13372364.58	552914312	443655996.7	1	Met-loss+Acetyl [N-Term]
False	High	IsMasterProtein	1785	P16152	Carbonyl reductase [NADPH] 1 OS=Homo sapiens OX=9606 GN=CBR1 PE=1 SV=3	0	59556	39	8	26	4	8	277	30.4	8.32	2.45				53.4	33.44	1				8	5					249255383	84484048.04	1
False	High	IsMasterProtein	1569	Q13501	Sequestosome-1 OS=Homo sapiens OX=9606 GN=SQSTM1 PE=1 SV=1	0	40327	31	6	26	3	6	440	47.7	5.22	25.79	1.71	1.67		21.91	15.81	5	1	1		3	2	314682071.8	29931158.13	29712605.01		252101072	174917925	1
False	High	IsMasterProtein	1550	Q13247	Serine/arginine-rich splicing factor 6 OS=Homo sapiens OX=9606 GN=SRSF6 PE=1 SV=2	0	15194	15	5	26	0	2	344	39.6	11.43	1.7		1.85	1.86	12.99	12.7	4		2	1	4	5							1
False	High	IsMasterProtein	2252	Q15008	26S proteasome non-ATPase regulatory subunit 6 OS=Homo sapiens OX=9606 GN=PSMD6 PE=1 SV=1	0	56674	23	10	26	10	10	389	45.5	5.62					41.34	20.75					10	6					392540218	120809467.2	1	Met-loss [N-Term]
False	High	IsMasterProtein	2462	Q9H4G0	Band 4.1-like protein 1 OS=Homo sapiens OX=9606 GN=EPB41L1 PE=1 SV=2	0	43465	12	9	26	3	9	881	98.4	5.62	8.48	1.91	1.77		12.6	5.32	7	1	3		3	1	31858181.45	2262217.85					1	Met-loss [N-Term]
False	High	IsMasterProtein	2051	Q16822	Phosphoenolpyruvate carboxykinase [GTP], mitochondrial OS=Homo sapiens OX=9606 GN=PCK2 PE=1 SV=4	0	32263	17	10	26	10	10	640	70.7	7.62			2.32		27.87	18.92			1		10	7			14293995.19		861625060	407992899.2	1
False	High	IsMasterProtein	1923	O15269	Serine palmitoyltransferase 1 OS=Homo sapiens OX=9606 GN=SPTLC1 PE=1 SV=1	0	34315	17	8	26	6	8	473	52.7	6.01	27.93	4.73	5.06		1.63	2	8	2	2		2	1	152693792.4	10954459.81			80544432	84780757.76	1
False	High	IsMasterProtein	2119	Q9NP79	Vacuolar protein sorting-associated protein VTA1 homolog OS=Homo sapiens OX=9606 GN=VTA1 PE=1 SV=1	0	32921	21	5	26	5	5	307	33.9	6.29	14.4	1.96	2.31		22.51	1.67	2	2	1		5	1	108557720	12088723.84	24498629.15		326322864	106950191.5	1	Met-loss+Acetyl [N-Term]
False	High	IsMasterProtein	2128	Q01082	Spectrin beta chain, non-erythrocytic 1 OS=Homo sapiens OX=9606 GN=SPTBN1 PE=1 SV=2	0	53334	7	15	26	12	15	2364	274.4	5.57	6.39		0		30.77	5.68	7		1		8	3	23801657.56	1000346281	19703032.46	3745087.71	134011624	150779401.1	1
False	High	IsMasterProtein	219	O43684	Mitotic checkpoint protein BUB3 OS=Homo sapiens OX=9606 GN=BUB3 PE=1 SV=1	0	25164	19	6	26	6	6	328	37.1	6.84	4.53		0		29.76	22.31	3		1		5	5	8528358682		24335474.52	6651739406	699545442	214859368.5	1
False	High	IsMasterProtein	268	Q15836	Vesicle-associated membrane protein 3 OS=Homo sapiens OX=9606 GN=VAMP3 PE=1 SV=3	0	15888	37	3	26	1	3	100	11.3	8.79	21.84	3.46	7.64	2.08	7.52	2.41	3	3	3	1	3	1	19818179.49	2637828664					1	Met-loss+Acetyl [N-Term]
False	High	IsMasterProtein	1065	Q9H9H4	Vacuolar protein sorting-associated protein 37B OS=Homo sapiens OX=9606 GN=VPS37B PE=1 SV=1	0	26798	11	3	26	3	3	285	31.3	7.34	26.35	0	12.27	1.94	11.07	1.74	3	1	2	2	2	1	60831341.06	8077755048	86564629.91	8019783734	114186344	90793120.66	1
False	High	IsMasterProtein	984	P13489	Ribonuclease inhibitor OS=Homo sapiens OX=9606 GN=RNH1 PE=1 SV=2	0	24068	11	4	26	4	4	461	49.9	4.82	20.58	4.06	1.89		32.61	17.84	3	1	2		4	2	69440621.98	5758932721	14058822.68	4517924142	476328628	195506372.8	1
False	High	IsMasterProtein	1239	Q66HA6	ADP-ribosylation factor-like protein 8B OS=Rattus norvegicus OX=10116 GN=Arl8b PE=2 SV=1	0	11023	18	4	26	2	2	186	21.5	8.43	12.77	5.88	4.29		12.91	4.33	3	1	1		3	1	263742032.7	43067324.19	148897414	26467051.08	408891904	309978078	1	Acetyl [N-Term]
False	High	IsMasterProtein	1150	P52566	Rho GDP-dissociation inhibitor 2 OS=Homo sapiens OX=9606 GN=ARHGDIB PE=1 SV=3	0	34739	29	5	26	5	5	201	23	5.21	24.8	0	6.33		10.75	8.59	4	1	2		3	2	53327915.13	2969556366	25290345.85		178702928	70356731.3	1
False	High	IsMasterProtein	790	P10959	Carboxylesterase 1C OS=Rattus norvegicus OX=10116 GN=Ces1c PE=1 SV=3	0	72665	25	13	26	11	13	549	60.1	5.73	45.93		9.13		0		12		6		1		86508022.29		13452929.39				1
False	High	IsMasterProtein	743	P36578	Large ribosomal subunit protein uL4 OS=Homo sapiens OX=9606 GN=RPL4 PE=1 SV=5	0	29782	16	7	26	4	7	427	47.7	11.06	8.02	2.32			23.4	17.61	3	1			7	5	81031629.64	5829252187	14252769.7		700529672	668232478.7	1
False	High	IsMasterProtein	951	Q9UBI6	Guanine nucleotide-binding protein G(I)/G(S)/G(O) subunit gamma-12 OS=Homo sapiens OX=9606 GN=GNG12 PE=1 SV=3	0	17.22	57	4	26	4	4	72	8	8.97	23.55	7.73	6.07	4.44	13.2	7.14	4	2	1	1	2	2	187519721.2	19654559.12	83443426.36	29625868.26	77423456	138427739.4	1
False	High	IsMasterProtein	1693	P31689	DnaJ homolog subfamily A member 1 OS=Homo sapiens OX=9606 GN=DNAJA1 PE=1 SV=2	0	83492	29	9	25	1	9	397	44.8	7.08	19.13				27.53	26.99	5				6	2	50749948.04	3969741455					1
False	High	IsMasterProtein	1813	P61227	Ras-related protein Rap-2b OS=Rattus norvegicus OX=10116 GN=Rap2b PE=2 SV=1	0	36.99	45	7	25	4	7	183	20.5	4.81	15.01	0	1.86		20.24	15.68	5	2	1		5	4	46047944.9	4400719662			292797448	39859677.73	1
False	High	IsMasterProtein	1527	Q9NQ84	G-protein coupled receptor family C group 5 member C OS=Homo sapiens OX=9606 GN=GPRC5C PE=1 SV=2	0	28111	13	5	25	4	5	441	48.2	8.43	19.82	1.62	0		8.37	11.09	4	1	1		2	3	86833429.34	6186966687	24771399.37	7979412584	147077284	49761220.57	1
False	High	IsMasterProtein	2271	P11940	Polyadenylate-binding protein 1 OS=Homo sapiens OX=9606 GN=PABPC1 PE=1 SV=2	0	51623	18	11	25	0	11	636	70.6	9.5	7.95	0			24.01	17.72	4	1			7	5							1
False	High	IsMasterProtein	2258	P20042	Eukaryotic translation initiation factor 2 subunit 2 OS=Homo sapiens OX=9606 GN=EIF2S2 PE=1 SV=2	0	54449	30	9	25	9	9	333	38.4	5.8	3.65		1.99		27.73	23.01	1		2		7	6			31555864.23		143761588.5	182406520.9	1	Met-loss+Acetyl [N-Term]
False	High	IsMasterProtein	2304	P01130	Low-density lipoprotein receptor OS=Homo sapiens OX=9606 GN=LDLR PE=1 SV=1	0	21592	6	6	25	3	5	860	95.3	5.05	21.98	5.4	4.1		5.73	6.05	6	3	2		1	2	45327199.28	5547270349	16807593.51		43022444	31312666.63	1
False	High	IsMasterProtein	2305	P35052	Glypican-1 OS=Homo sapiens OX=9606 GN=GPC1 PE=1 SV=2	0	35097	19	9	25	6	9	558	61.6	7.3	7.46	0		3.38		26.62	4	1		2		7	62073109.6	9694238777			174768068	273860477.6	1
False	High	IsMasterProtein	2440	P08581	Hepatocyte growth factor receptor OS=Homo sapiens OX=9606 GN=MET PE=1 SV=4	0	27986	4	5	25	1	4	1390	155.4	7.33	13.98	1.85	4.5	1.87	12.72	16.33	4	1	1	1	3	2	4950711008						1
False	High	IsMasterProtein	2477	Q15029	116 kDa U5 small nuclear ribonucleoprotein component OS=Homo sapiens OX=9606 GN=EFTUD2 PE=1 SV=1	0	25408	6	5	25	4	4	972	109.4	5	10.29	1.76	5.56	4.47	23.22	15.65	1	1	1	1	5	4					213712835	83500679.9	1
False	High	IsMasterProtein	2015	P43686	26S proteasome regulatory subunit 6B OS=Homo sapiens OX=9606 GN=PSMC4 PE=1 SV=2	0	70046	29	11	25	0	10	418	47.3	5.21	0				47.02	22.93	2				9	6							1	Acetyl [N-Term]
False	High	IsMasterProtein	2062	P37837	Transaldolase OS=Homo sapiens OX=9606 GN=TALDO1 PE=1 SV=2	0	17333	15	6	25	4	6	337	37.5	6.81	11.16	0	5.57		9.67	9.38	4	2	3		4	3	37243775.28	5813719.61	18242394.8	6413401355	174473112	107869710.7	1
False	High	IsMasterProtein	2149	P15260	Interferon gamma receptor 1 OS=Homo sapiens OX=9606 GN=IFNGR1 PE=1 SV=1	0	27587	9	3	25	3	3	489	54.4	4.91	30.93	1.65	1.96		13.31	12.55	3	1	1		2	2	202768820	17162140.7			127348856	32192646.25	1
False	High	IsMasterProtein	393	Q9NSD9	Phenylalanine--tRNA ligase beta subunit OS=Homo sapiens OX=9606 GN=FARSB PE=1 SV=3	0	36748	20	11	25	11	11	589	66.1	6.84	1.67				34.04	15.35	2				11	4	2627083267			7219885398	815639056	364469067.3	1
False	High	IsMasterProtein	536	O35112	CD166 antigen OS=Rattus norvegicus OX=10116 GN=Alcam PE=1 SV=1	0	34538	11	7	25	0	7	583	65	6.04	27.71	1.9	1.71		3.99	0	7	2	1		2	1							1
False	High	IsMasterProtein	140	P04961	Proliferating cell nuclear antigen OS=Rattus norvegicus OX=10116 GN=Pcna PE=1 SV=1	0	34795	27	7	25	0	7	261	28.7	4.69	5.34	0	0		14.7	22.6	3	1	1		6	4							1
False	High	IsMasterProtein	331	Q01105	Protein SET OS=Homo sapiens OX=9606 GN=SET PE=1 SV=3	0	27097	17	4	25	0	4	290	33.5	4.32	11.86	0	1.73	0	21.62	12.36	3	1	1	1	3	3							1
False	High	IsMasterProtein	998	P62333	26S proteasome regulatory subunit 10B OS=Homo sapiens OX=9606 GN=PSMC6 PE=1 SV=1	0	48.05	31	8	25	8	8	389	44.1	7.49	6.26				44.09	21.32	2				7	6	11254609.75				452985144	114151337.9	1
False	High	IsMasterProtein	1160	Q15366	Poly(rC)-binding protein 2 OS=Homo sapiens OX=9606 GN=PCBP2 PE=1 SV=1	0	48083	13	4	25	1	1	365	38.6	6.79	3.87		1.62		25.96	36.39	3		2		2	2	7089538178	5208423054					1
False	High	IsMasterProtein	12	P45974	Ubiquitin carboxyl-terminal hydrolase 5 OS=Homo sapiens OX=9606 GN=USP5 PE=1 SV=2	0	43725	14	10	25	10	10	858	95.7	5.03	11.65	0	1.78		24.24	12.61	6	1	2		6	3	32420916.76	2540002888			98854064	73657096.99	1
False	High	IsMasterProtein	1852	Q14103	Heterogeneous nuclear ribonucleoprotein D0 OS=Homo sapiens OX=9606 GN=HNRNPD PE=1 SV=1	0	32914	17	5	24	0	4	355	38.4	7.81	9.08		5.95	1.86	37.07	11.78	1		1	1	5	2							1
False	High	IsMasterProtein	1301	P36953	Afamin OS=Rattus norvegicus OX=10116 GN=Afm PE=3 SV=1	0	44637	16	7	24	7	7	608	69.3	6.21	9.24		11.35		24.35		4		5		5		67274798.33		27921686.9		141279819		1
False	High	IsMasterProtein	2338	Q01469	Fatty acid-binding protein 5 OS=Homo sapiens OX=9606 GN=FABP5 PE=1 SV=3	0	10522	21	3	24	2	3	135	15.2	7.01	15.93	18.92	5.58	7.28		7.83	2	3	1	1		1	75014040.18	55893662.24	64164564.51	61006663.7	82637272	101626756.6	1	Met-loss+Acetyl [N-Term]
False	High	IsMasterProtein	2276	Q6P7P5	eIF5-mimic protein 2 OS=Rattus norvegicus OX=10116 GN=Bzw1 PE=1 SV=1	0	22383	17	8	24	7	7	419	48	5.92	12.5		1.64		16.28	7.73	4		1		5	4	25038931.69	1819564199	11071899.35		337709964	113326984.1	1
False	High	IsMasterProtein	2437	P60981	Destrin OS=Homo sapiens OX=9606 GN=DSTN PE=1 SV=3	0	9395	11	2	24	0	1	165	18.5	7.85	11.54		8.93	2.17	3.84	9.06	2		2	2	1	2							1
False	High	IsMasterProtein	1921	P54577	Tyrosine--tRNA ligase, cytoplasmic OS=Homo sapiens OX=9606 GN=YARS1 PE=1 SV=4	0	31372	20	12	24	3	12	528	59.1	7.05	4.27	0			16.9	11.2	2	1			10	5			3809716325		155638660	44387179.38	1	Met-loss+Acetyl [N-Term]
False	High	IsMasterProtein	1984	P18418	Calreticulin OS=Rattus norvegicus OX=10116 GN=Calr PE=1 SV=1	0	42889	28	9	24	4	5	416	48	4.49	34.8	3.49	0		2.85		7	3	2		1		25207053.52						1
False	High	IsMasterProtein	2090	Q04941	Proteolipid protein 2 OS=Homo sapiens OX=9606 GN=PLP2 PE=1 SV=1	0	6864	9	1	24	1	1	152	16.7	7.24	18.7	6.95	10.43	8.72	9.27	10.12	1	1	1	1	1	1	281325537.2	31868977.06	364636418.8	84683554.86	1431843200	1146759489	1
False	High	IsMasterProtein	525	Q04637	Eukaryotic translation initiation factor 4 gamma 1 OS=Homo sapiens OX=9606 GN=EIF4G1 PE=1 SV=4	0	33963	6	9	24	8	9	1599	175.4	5.33	15.59	0	0		6.82	3.72	6	1	1		4	4	106591097.5	93858634.71	257013572.7	262024871.8	185806650	261452595.1	1
False	High	IsMasterProtein	199	Q3KUS7	TREMBL:Q3KUS7 (Bos taurus) Complement factor B	0	28465	8	7	24	7	7	760	85.4	7.94	4.61				30.35	22.71	2				6	5	13410202.11	7583460872	29740569.64	9278761122	803645320	339836952.7	1
False	High	IsMasterProtein	348	O35567	Bifunctional purine biosynthesis protein ATIC OS=Rattus norvegicus OX=10116 GN=Atic PE=1 SV=2	0	52186	11	7	24	1	1	592	64.2	7.14					32.43	27.89					6	6					103123416	31269670.15	1
False	High	IsMasterProtein	899	Q9Y678	Coatomer subunit gamma-1 OS=Homo sapiens OX=9606 GN=COPG1 PE=1 SV=1	0	40964	11	9	24	1	9	874	97.7	5.47	5.56	0	2.09		25.34	6.27	4	1	1		8	4					30406804	25905183.53	1
False	High	IsMasterProtein	865	Q13751	Laminin subunit beta-3 OS=Homo sapiens OX=9606 GN=LAMB3 PE=1 SV=1	0	54565	12	13	24	13	13	1172	129.5	7.21	34.05	0			7.13	4.48	11	2			2	2	85300614.04	6733099638			22864054		1
False	High	IsMasterProtein	1644	P14866	Heterogeneous nuclear ribonucleoprotein L OS=Homo sapiens OX=9606 GN=HNRNPL PE=1 SV=2	0	39505	16	7	23	2	7	589	64.1	8.22	6.1		1.85		21.07	14.55	4		2		5	5	9301067232				170544080	68653810.22	1
False	High	IsMasterProtein	1869	A0AVT1	Ubiquitin-like modifier-activating enzyme 6 OS=Homo sapiens OX=9606 GN=UBA6 PE=1 SV=1	0	31213	6	6	23	6	6	1052	117.9	6.14	5.27				29.83	8.55	2				6	4	3364580759	3636561933			334725100	140645738.5	1
False	High	IsMasterProtein	1763	Q9Y5Y6	Suppressor of tumorigenicity 14 protein OS=Homo sapiens OX=9606 GN=ST14 PE=1 SV=2	0	33749	9	7	23	7	7	855	94.7	6.55	18.02	0	4.64		16.98	4.33	5	1	2		4	2	44962484.24	5712070.14	88549542.48	16108958.09	210338794	93993621.06	1
False	High	IsMasterProtein	1398	P62914	Large ribosomal subunit protein uL5 OS=Rattus norvegicus OX=10116 GN=Rpl11 PE=1 SV=2	0	24155	24	4	23	4	4	178	20.2	9.6	5.53	0	3.74	1.75	14.33	22.92	3	1	1	1	4	4	43185978.94	2297359248	72547937.55	17068311.92	911338168	432982426.8	1	Met-loss+Acetyl [N-Term]
False	High	IsMasterProtein	2366	P07384	Calpain-1 catalytic subunit OS=Homo sapiens OX=9606 GN=CAPN1 PE=1 SV=1	0	24811	10	8	23	6	8	714	81.8	5.67	18.2	0	0	0	8.19	5.43	6	1	1	1	3	2	37772060.89	5558584716	5891511779	3198762503	170334064	59299135.09	1
False	High	IsMasterProtein	2407	Q96J02	E3 ubiquitin-protein ligase Itchy homolog OS=Homo sapiens OX=9606 GN=ITCH PE=1 SV=2	0	28826	7	7	23	5	5	903	102.7	6.3	16.17	0	3.49		8.82	10.46	5	2	1		2	4	68517539.02	7968494915					1
False	High	IsMasterProtein	2496	Q8IWA5	Choline transporter-like protein 2 OS=Homo sapiens OX=9606 GN=SLC44A2 PE=1 SV=3	0	25557	4	4	23	3	4	706	80.1	8.57	32.6	5.03	3.6		0		3	2	3		1		226641929.7	33055271.98	101351258	25680640.24	46228624		1	Met-loss [N-Term]; Met-loss+Acetyl [N-Term]
False	High	IsMasterProtein	2053	P02663	SWISS-PROT:P02663 Alpha-S2-casein [Contains: Casocidin-1 - Bos taurus (Bovine).	0	29935	31	7	23	7	7	207	24.3	8.27		0				27.25		1				7						5275076723	1
False	High	IsMasterProtein	2043	P17844	Probable ATP-dependent RNA helicase DDX5 OS=Homo sapiens OX=9606 GN=DDX5 PE=1 SV=1	0	28071	14	9	23	6	6	614	69.1	8.92	1.73		0		29.17	15	2		1		7	4					162271424	82094256.18	1
False	High	IsMasterProtein	1947	P13928	Annexin A8 OS=Homo sapiens OX=9606 GN=ANXA8 PE=1 SV=3	0	39678	26	7	23	1	7	327	36.9	5.78	19.06	0	2.77		8.36	0	6	2	3		3	1	11624325.18	1177318446					1
False	High	IsMasterProtein	1971	P61020	Ras-related protein Rab-5B OS=Homo sapiens OX=9606 GN=RAB5B PE=1 SV=1	0	18864	21	4	23	2	2	215	23.7	8.13	16.61		4.12	1.97	6.51	6.02	4		2	1	1	2	34132476.44	3996412571	27835319.95	5664748083	64649096	62358032.35	1
False	High	IsMasterProtein	2228	Q5XXA6	Anoctamin-1 OS=Homo sapiens OX=9606 GN=ANO1 PE=1 SV=1	0	22182	7	6	23	6	6	986	114	8.54	18.42		8.01	0	2.23	0	6		3	1	1	1	80547880.09	4974876872	229451997.2	51650292.46	155386376	134173352.1	1
False	High	IsMasterProtein	2098	P52272	Heterogeneous nuclear ribonucleoprotein M OS=Homo sapiens OX=9606 GN=HNRNPM PE=1 SV=3	0	46395	18	12	23	2	12	730	77.5	8.7	1.69		1.66		37.32	17.23	3		1		9	3					91870080	22631922.69	1	Met-loss+Acetyl [N-Term]
False	High	IsMasterProtein	653	P52292	Importin subunit alpha-1 OS=Homo sapiens OX=9606 GN=KPNA2 PE=1 SV=1	0	46242	20	8	23	8	8	529	57.8	5.4	4.09				17.36	29.84	3				4	7	14884219.46	1138359619	7022389382		278254620	190188773.8	1	Met-loss+Acetyl [N-Term]
False	High	IsMasterProtein	201	P17980	26S proteasome regulatory subunit 6A OS=Homo sapiens OX=9606 GN=PSMC3 PE=1 SV=3	0	62194	25	9	23	1	9	439	49.2	5.24	1.91				50.09	8.06	1				9	4					86686160	27981106.26	1
False	High	IsMasterProtein	187	Q13347	Eukaryotic translation initiation factor 3 subunit I OS=Homo sapiens OX=9606 GN=EIF3I PE=1 SV=1	0	24.26	16	5	23	1	5	325	36.5	5.64	4.09		1.74	1.86	12.64	15.31	3		1	1	5	5					87672536	44815994.42	1
False	High	IsMasterProtein	104	B5DEN9	Vacuolar protein sorting-associated protein 28 homolog OS=Rattus norvegicus OX=10116 GN=Vps28 PE=2 SV=1	0	23429	16	4	23	0	4	228	26.1	5.53	14.9		4.44	1.89	16.41	2.15	3		1	1	4	2							1
False	High	IsMasterProtein	308	Q9NYQ8	Protocadherin Fat 2 OS=Homo sapiens OX=9606 GN=FAT2 PE=1 SV=2	0	49334	3	12	23	10	12	4349	479	5.16	31.82	1.67					12	2					48679782.3	3205499734	4591125587		77592784	58032293.38	1
False	High	IsMasterProtein	1030	M0RC99	Ras-related protein Rab-5A OS=Rattus norvegicus OX=10116 GN=Rab5a PE=2 SV=1	0	31.89	33	5	23	0	3	215	23.6	8.15	14.63		2.19	1.97	19.95	4.34	3		1	1	4	2							1
False	High	IsMasterProtein	1204	Q8CFN2	Cell division control protein 42 homolog OS=Rattus norvegicus OX=10116 GN=Cdc42 PE=1 SV=2	0	17.15	19	3	23	3	3	191	21.2	6.55	12.79	0	1.72	0	13.31	7.73	2	1	1	1	2	1	163817352.7	20366002.42	67019248.08	18410652.87	338116512	341285794.3	1
False	High	IsMasterProtein	1207	O60506	Heterogeneous nuclear ribonucleoprotein Q OS=Homo sapiens OX=9606 GN=SYNCRIP PE=1 SV=2	0	53049	18	11	23	3	8	623	69.6	8.59	0		1.61		33.67	12.46	2		1		9	3					11878250		1
False	High	IsMasterProtein	1147	P04646	Large ribosomal subunit protein eL33 OS=Rattus norvegicus OX=10116 GN=Rpl35a PE=1 SV=1	0	16.7	45	6	23	0	6	110	12.5	10.89	10.16		0	0	13.07	9.8	4		1	1	5	3							1
False	High	IsMasterProtein	1828	P50570	Dynamin-2 OS=Homo sapiens OX=9606 GN=DNM2 PE=1 SV=2	0	38531	12	8	22	1	8	870	98	7.44	1.65		1.62		25.81	20.31	1		2		7	5			8061588614		73833648	64700690.29	1
False	High	IsMasterProtein	1776	O43291	Kunitz-type protease inhibitor 2 OS=Homo sapiens OX=9606 GN=SPINT2 PE=1 SV=2	0	21.17	13	3	22	3	3	252	28.2	8.29	31.4	1.81			5.41	6.99	3	1			2	2	484514673.5	28197599.61			102187088	252633325.5	1
False	High	IsMasterProtein	1542	O43776	Asparagine--tRNA ligase, cytoplasmic OS=Homo sapiens OX=9606 GN=NARS1 PE=1 SV=1	0	51538	11	6	22	6	6	548	62.9	6.25	0				47.49	18.75	1				5	3	9199027661	7187905654	13771981.65		679066568	251383754.8	1
False	High	IsMasterProtein	1908	P51858	Hepatoma-derived growth factor OS=Homo sapiens OX=9606 GN=HDGF PE=1 SV=1	0	58952	40	8	22	4	8	240	26.8	4.73			0		25.37	27.37			1		5	5					64738900	104532506.2	1
False	High	IsMasterProtein	2556	P13747	HLA class I histocompatibility antigen, alpha chain E OS=Homo sapiens OX=9606 GN=HLA-E PE=1 SV=4	0	15842	12	3	22	1	1	358	40	5.83	16.77	5	8.45	1.83	14.54	7.49	2	1	1	1	2	1	2193838182						1
False	High	IsMasterProtein	1998	Q62625	Microtubule-associated proteins 1A/1B light chain 3B OS=Rattus norvegicus OX=10116 GN=Map1lc3b PE=1 SV=3	0.002	3905	10	2	22	0	2	142	16.4	8.66	17.09	0	0		3.65	4.15	2	1	1		1	2							1
False	High	IsMasterProtein	1932	P01034	Cystatin-C OS=Homo sapiens OX=9606 GN=CST3 PE=1 SV=1	0	30957	25	4	22	4	4	146	15.8	8.75	23.82	1.69	1.89	1.84		2.3	4	1	1	1		1	144133538.1	8989618663	4217235.1	3859965901	16413193	25773826.06	1
False	High	IsMasterProtein	1982	Q9UL46	Proteasome activator complex subunit 2 OS=Homo sapiens OX=9606 GN=PSME2 PE=1 SV=4	0	16361	16	4	22	2	4	239	27.4	5.73	8.56	4.22	4.81		7.59	3.36	4	1	2		3	3	2708648506	2994430769					1
False	High	IsMasterProtein	2085	P54753	Ephrin type-B receptor 3 OS=Homo sapiens OX=9606 GN=EPHB3 PE=1 SV=2	0	18086	5	4	22	1	1	998	110.3	6.32	20.22	2.18	6.63		3.48	4.92	4	1	1		1	1	3111928294						1
False	High	IsMasterProtein	479	P62329	Thymosin beta-4 OS=Rattus norvegicus OX=10116 GN=Tmsb4x PE=1 SV=2	0	34972	50	3	22	2	2	44	5.1	5.06	23	7.84	2.46	4.75	2.78	2.28	3	2	1	1	2	1	78881862.83	34059025.13			33553244		1	Met-loss+Acetyl [N-Term]
False	High	IsMasterProtein	533	Q99536	Synaptic vesicle membrane protein VAT-1 homolog OS=Homo sapiens OX=9606 GN=VAT1 PE=1 SV=2	0	29549	11	4	22	2	2	393	41.9	6.29	8.68		3.49		25.53	19.51	4		1		3	3	20434810.95		13991551.23		136072048	126036327	1
False	High	IsMasterProtein	624	P49915	GMP synthase [glutamine-hydrolyzing] OS=Homo sapiens OX=9606 GN=GMPS PE=1 SV=1	0	36756	12	8	22	1	8	693	76.7	6.87	4.29				19.95	27.48	2				5	5					205448240	46341503.33	1
False	High	IsMasterProtein	119	Q9GZM7	Tubulointerstitial nephritis antigen-like OS=Homo sapiens OX=9606 GN=TINAGL1 PE=1 SV=1	0	29967	11	5	22	1	5	467	52.4	6.99	18.85				16.95	9.96	3				4	3	17133100.93	1086245657					1
False	High	IsMasterProtein	346	Q9QX79	Fetuin-B OS=Rattus norvegicus OX=10116 GN=Fetub PE=2 SV=2	0	45998	15	6	22	6	6	378	41.5	7.09	22.72		21.45		4.79		4		4		1		63469733.18		257558249.4				1
False	High	IsMasterProtein	276	O75165	DnaJ homolog subfamily C member 13 OS=Homo sapiens OX=9606 GN=DNAJC13 PE=1 SV=5	0	44117	4	7	22	7	7	2243	254.3	6.74	19.36				15.47	10.76	5				3	5	21911177.94	6031971637			34011952	21334920.66	1
False	High	IsMasterProtein	1103	Q92599	Septin-8 OS=Homo sapiens OX=9606 GN=SEPTIN8 PE=1 SV=4	0	19915	11	6	22	2	3	483	55.7	6.28	4.24				22.73	15.35	2				6	4						36136579.59	1
False	High	IsMasterProtein	1197	P46779	Large ribosomal subunit protein eL28 OS=Homo sapiens OX=9606 GN=RPL28 PE=1 SV=3	0	13992	32	5	22	1	5	137	15.7	12.02	9.71		8.18		7.72	8.94	3		3		4	3	21796899.55	1519361403	24548376.15	6342940808	236828784	144339299.7	1
False	High	IsMasterProtein	1132	P31943	Heterogeneous nuclear ribonucleoprotein H OS=Homo sapiens OX=9606 GN=HNRNPH1 PE=1 SV=4	0	40611	16	5	22	1	3	449	49.2	6.3	4.2				34.96	22.23	1				5	4					43472524		1	Met-loss+Acetyl [N-Term]; Acetyl [N-Term]
False	High	IsMasterProtein	782	Q8NBP7	Proprotein convertase subtilisin/kexin type 9 OS=Homo sapiens OX=9606 GN=PCSK9 PE=1 SV=3	0	51483	9	5	22	5	5	692	74.2	6.61	50.34	6.92					5	2					128390047.1	9054947.95					1
False	High	IsMasterProtein	896	P17655	Calpain-2 catalytic subunit OS=Homo sapiens OX=9606 GN=CAPN2 PE=1 SV=6	0	25.31	11	8	22	2	3	700	79.9	4.98	5.8		3.79	0	19.19	5.86	5		2	1	4	3					60209104	45803331.58	1
False	High	IsMasterProtein	957	P13497	Bone morphogenetic protein 1 OS=Homo sapiens OX=9606 GN=BMP1 PE=1 SV=2	0	32941	9	9	22	4	9	986	111.2	6.9	23.57				11.59	2	8				5	1	24791215.37	9923395282					1
False	High	IsMasterProtein	1837	O00487	26S proteasome non-ATPase regulatory subunit 14 OS=Homo sapiens OX=9606 GN=PSMD14 PE=1 SV=1	0	29237	16	5	21	5	5	310	34.6	6.52	0		0	0	17.6	24.63	2		1	1	4	4	9803020605				515922360	284754851.6	1
False	High	IsMasterProtein	1899	Q9BTU6	Phosphatidylinositol 4-kinase type 2-alpha OS=Homo sapiens OX=9606 GN=PI4K2A PE=1 SV=1	0	36845	19	10	21	5	10	479	54	8.29	29.76	0			4.72	0	10	1			2	1	77302385.07	4635713733					1
False	High	IsMasterProtein	1804	Q9ULF5	Zinc transporter ZIP10 OS=Homo sapiens OX=9606 GN=SLC39A10 PE=1 SV=2	0	21659	5	6	21	6	6	831	94.1	6.76	22.51	3.5	2.37	0	0	0	6	2	1	1	1	1	232920997	19522233.29	2783201228	1332173108	8096834560	4755008907	1
False	High	IsMasterProtein	1340	Q92945	Far upstream element-binding protein 2 OS=Homo sapiens OX=9606 GN=KHSRP PE=1 SV=4	0	23237	11	7	21	2	5	711	73.1	7.3	1.86		0		11.61	17.78	3		1		5	5	1667294375				132918944	61968812.28	1
False	High	IsMasterProtein	1521	Q793F9	Vacuolar protein sorting-associated protein 4A OS=Rattus norvegicus OX=10116 GN=Vps4a PE=1 SV=1	0	23574	17	8	21	0	5	437	48.9	7.8	20.75	0	0		7.99	9.18	5	1	1		3	3							1
False	High	IsMasterProtein	2374	O14818	Proteasome subunit alpha type-7 OS=Homo sapiens OX=9606 GN=PSMA7 PE=1 SV=1	0	20833	20	4	21	2	4	248	27.9	8.46	9.36	0	6.57	1.87	7.96	17.35	3	1	2	1	3	3	25505402.95	4462201539	14829929.46		104110624	30324315.25	1
False	High	IsMasterProtein	2022	Q07157	Tight junction protein ZO-1 OS=Homo sapiens OX=9606 GN=TJP1 PE=1 SV=3	0	45879	7	10	21	2	10	1748	195.3	6.7	12.69		4.54	2.1	8.3	7.87	5		3	1	2	4					31674100		1
False	High	IsMasterProtein	2153	Q6YHK3	CD109 antigen OS=Homo sapiens OX=9606 GN=CD109 PE=1 SV=2	0	45438	8	8	21	8	8	1445	161.6	5.85	42.87	1.73	1.65				8	1	1				107702931	9737563.03					1
False	High	IsMasterProtein	615	P48147	Prolyl endopeptidase OS=Homo sapiens OX=9606 GN=PREP PE=1 SV=2	0	34817	10	6	21	1	6	710	80.6	5.86	9.14				27.92	16.48	3				5	1							1
False	High	IsMasterProtein	572	P09972	Fructose-bisphosphate aldolase C OS=Homo sapiens OX=9606 GN=ALDOC PE=1 SV=2	0	20873	10	4	21	1	1	364	39.4	6.87	5.93	1.61		1.68	42.1	8.86	2	1		1	3	3					168758836	13230280.23	1
False	High	IsMasterProtein	256	Q15393	Splicing factor 3B subunit 3 OS=Homo sapiens OX=9606 GN=SF3B3 PE=1 SV=4	0	35125	7	7	21	7	7	1217	135.5	5.26	4.3				22.89	11.13	1				7	4	5655554785		12716787.96	10038075.29	303966284	120379352.3	1
False	High	IsMasterProtein	1091	P22234	Bifunctional phosphoribosylaminoimidazole carboxylase/phosphoribosylaminoimidazole succinocarboxamide synthetase OS=Homo sapiens OX=9606 GN=PAICS PE=1 SV=3	0	27142	13	6	21	3	6	425	47	7.23	6.94				19.17	21.85	4				4	5	18592384.45	4107416255			163700200	104717856.4	1	Met-loss+Acetyl [N-Term]
False	High	IsMasterProtein	996	Q5D862	SWISS-PROT:Q5D862 Tax_Id=9606 Gene_Symbol=FLG2 Filaggrin-2	0	29004	9	7	21	7	7	2391	247.9	8.31	7.23	15.35	9.83	17.48	0	0	2	5	2	3	1	1	11616271	46133857.39	30313386.52	128667180.8	43551351.5		1
False	High	IsMasterProtein	1193	P17096	High mobility group protein HMG-I/HMG-Y OS=Homo sapiens OX=9606 GN=HMGA1 PE=1 SV=3	0	51242	49	5	21	1	5	107	11.7	10.32	0	0	5.41	12.24	8.19	40.86	1	1	1	2	1	5						78965110.23	1
False	High	IsMasterProtein	1241	P35704	Peroxiredoxin-2 OS=Rattus norvegicus OX=10116 GN=Prdx2 PE=1 SV=3	0	11534	17	4	21	2	2	198	21.8	5.59	6.99	5.18	7.39	2.41	5.88	10.31	1	1	3	2	2	2							1
False	High	IsMasterProtein	831	O75533	Splicing factor 3B subunit 1 OS=Homo sapiens OX=9606 GN=SF3B1 PE=1 SV=3	0	60133	7	9	21	9	9	1304	145.7	7.09					43.19	15.62					7	4			102790290.3	22409117.88	942337224	607257639.1	1
False	High	IsMasterProtein	1747	P62853	Small ribosomal subunit protein eS25 OS=Rattus norvegicus OX=10116 GN=Rps25 PE=2 SV=1	0	15443	30	4	20	4	4	125	13.7	10.11	10.74		0	0	14.25	7.97	2		1	1	3	3	72694804.11	1185026.17	15876363.76		376580036	207734578.5	1
False	High	IsMasterProtein	1285	Q08945	FACT complex subunit SSRP1 OS=Homo sapiens OX=9606 GN=SSRP1 PE=1 SV=1	0	22385	8	5	20	1	5	709	81	6.87	4.4				23	19.82	2				5	3	3622520813				116824952	49353142.18	1	Met-loss+Acetyl [N-Term]
False	High	IsMasterProtein	2349	Q9UPY5	Cystine/glutamate transporter OS=Homo sapiens OX=9606 GN=SLC7A11 PE=1 SV=1	0	12951	7	4	20	4	4	501	55.4	9.19	11.46	2.11	10.68	4.65	3.7	2.03	3	2	2	2	2	1	83035582.92	6479474837	418135383.9	116794741.2	408965792	378268730.4	1
False	High	IsMasterProtein	2388	P05067	Amyloid-beta precursor protein OS=Homo sapiens OX=9606 GN=APP PE=1 SV=3	0	24691	5	4	20	0	3	770	86.9	4.82	20.36	1.63			2.22	7.37	4	2			1	1							1
False	High	IsMasterProtein	2413	Q1KMD3	Heterogeneous nuclear ribonucleoprotein U-like protein 2 OS=Homo sapiens OX=9606 GN=HNRNPUL2 PE=1 SV=1	0	24.86	8	6	20	6	6	747	85.1	4.91	5.27		0		16.6	11.23	2		1		5	4	21704799.93	863825091		7929371242	375387408	147304347.4	1
False	High	IsMasterProtein	1986	Q05175	Brain acid soluble protein 1 OS=Rattus norvegicus OX=10116 GN=Basp1 PE=1 SV=2	0	35839	51	8	20	6	6	220	21.8	4.51	20.9	1.68	1.78	0	0	0	8	1	1	1	1	1	27923578.99						1
False	High	IsMasterProtein	1963	P06748	Nucleophosmin OS=Homo sapiens OX=9606 GN=NPM1 PE=1 SV=2	0	31948	24	5	20	1	5	294	32.6	4.78	4.58	0	4.42	1.92	21.32	20.6	2	1	1	1	4	3					146849808	181332378	1
False	High	IsMasterProtein	2106	Q7Z4F1	Low-density lipoprotein receptor-related protein 10 OS=Homo sapiens OX=9606 GN=LRP10 PE=1 SV=2	0	37532	11	6	20	6	6	713	76.1	5.52	27.48				10.95	11.48	5				2	1	110613371	7712788783			124688896		1
False	High	IsMasterProtein	2095	Q9HD42	Charged multivesicular body protein 1a OS=Homo sapiens OX=9606 GN=CHMP1A PE=1 SV=1	0	15683	21	5	20	5	5	196	21.7	8.06	14.18	1.7	1.92		8.06	1.97	4	2	1		3	1	88061199.79	9655762828	36354554.18	11287035.28	136642468	31722573.92	1	Acetyl [N-Term]
False	High	IsMasterProtein	72	P54578	Ubiquitin carboxyl-terminal hydrolase 14 OS=Homo sapiens OX=9606 GN=USP14 PE=1 SV=3	0	27721	16	7	20	6	7	494	56	5.3	7.4		6.75	1.9	10.34	9.67	3		2	1	5	2	15981694.21	3034894091			333286544	207933064.6	1
False	High	IsMasterProtein	422	P35030	Trypsin-3 OS=Homo sapiens OX=9606 GN=PRSS3 PE=1 SV=2	0	10797	19	2	20	2	2	304	32.5	7.49	7.82	10.35	9.24	7.98	5.37	8.94	1	1	1	1	2	1	53936141.19	62842655.14	69163772.44	77830501.34	150544584	70181083.95	1
False	High	IsMasterProtein	408	Q92520	Protein FAM3C OS=Homo sapiens OX=9606 GN=FAM3C PE=1 SV=1	0	27235	24	5	20	3	5	227	24.7	8.29	29.23	4.18			2.81	0	4	3			1	1	76295370.73	7114653587	9686327.51		64150404	37276083.19	1
False	High	IsMasterProtein	667	Q8WUX1	Sodium-coupled neutral amino acid transporter 5 OS=Homo sapiens OX=9606 GN=SLC38A5 PE=1 SV=1	0	8871	8	4	20	3	4	472	51.4	8.21	16	1.6	1.79		4.2	1.82	4	1	1		3	1	122831722.4	11801168.47	104565042.6	24223023.36	194096362	127547772.3	1	Acetyl [N-Term]
False	High	IsMasterProtein	658	P62919	Large ribosomal subunit protein uL2 OS=Rattus norvegicus OX=10116 GN=Rpl8 PE=2 SV=2	0	28671	19	5	20	5	5	257	28	11.03	7.39		5.21	4.3	17.05	22.53	2		2	1	4	3	16524099.89	1223033568			184450136	186829607	1
False	High	IsMasterProtein	605	Q63722	Protein jagged-1 OS=Rattus norvegicus OX=10116 GN=Jag1 PE=1 SV=2	0	32888	3	3	20	0	3	1219	134.2	6.25	27.38	0	4.6		4.98	5.37	3	2	1		2	1							1
False	High	IsMasterProtein	544	P47755	F-actin-capping protein subunit alpha-2 OS=Homo sapiens OX=9606 GN=CAPZA2 PE=1 SV=3	0	26543	17	5	20	0	4	286	32.9	5.85	5.62		0		22.61	24.26	3		1		3	3							1	Met-loss+Acetyl [N-Term]
False	High	IsMasterProtein	532	Q15223	Nectin-1 OS=Homo sapiens OX=9606 GN=NECTIN1 PE=1 SV=3	0	30584	7	2	20	2	2	517	57.1	6.1	20.83	4.91	10.09		6.7	5.01	2	1	2		2	1	71861572.83	8218037982			54097160		1
False	High	IsMasterProtein	214	P18031	Tyrosine-protein phosphatase non-receptor type 1 OS=Homo sapiens OX=9606 GN=PTPN1 PE=1 SV=1	0	31857	13	5	20	3	5	435	49.9	6.27	5.61				32.03	11.84	2				4	3	4929463546				117516112	34725677.91	1	Acetyl [N-Term]
False	High	IsMasterProtein	121	P05388	Large ribosomal subunit protein uL10 OS=Homo sapiens OX=9606 GN=RPLP0 PE=1 SV=1	0	23089	22	7	20	0	7	317	34.3	5.97	8.55		5.7		19.55	5.19	1		2		6	3							1
False	High	IsMasterProtein	1047	P50502	Hsc70-interacting protein OS=Homo sapiens OX=9606 GN=ST13 PE=1 SV=2	0	26163	15	5	20	0	5	369	41.3	5.27	13.24	1.97	5.71		15.92	13.71	2	1	1		5	4							1
False	High	IsMasterProtein	1092	P02666	SWISS-PROT:P02666 Beta-casein - Bos taurus (Bovine).	0	30.35	24	4	20	4	4	209	23.6	5.19						64.27						4			6902466719	12763941.61	21201978	4116438310	1
False	High	IsMasterProtein	1165	O60487	Myelin protein zero-like protein 2 OS=Homo sapiens OX=9606 GN=MPZL2 PE=1 SV=1	0	16533	19	5	20	5	5	215	24.5	7.02	20.42	4.73	6.26	2.59	2.4	5.94	5	2	1	1	1	1	158980722.3	19738676.39	94954857.82	15341792.24	138121840	158014924.6	1
False	High	IsMasterProtein	773	P00450	Ceruloplasmin OS=Homo sapiens OX=9606 GN=CP PE=1 SV=1	0	50188	10	8	20	6	6	1065	122.1	5.72	30.79	1.77	0		2.36		7	1	1		1		84024142.96	6358894128					1
False	High	IsMasterProtein	687	P18433	Receptor-type tyrosine-protein phosphatase alpha OS=Homo sapiens OX=9606 GN=PTPRA PE=1 SV=3	0	25605	7	6	20	0	4	802	90.7	6.65	23.16		5.4		3.53	6.67	5		3		2	1							1
False	High	IsMasterProtein	871	P07338	Chymotrypsinogen B OS=Rattus norvegicus OX=10116 GN=Ctrb1 PE=1 SV=1	0	26533	11	2	20	1	2	263	27.8	5.07	27.42		25.65		24.81		2		2		2		36307500.74	8326182478	245693414.8	3353667058	139059248		1
False	High	IsMasterProtein	1677	Q99828	Calcium and integrin-binding protein 1 OS=Homo sapiens OX=9606 GN=CIB1 PE=1 SV=4	0	12.01	17	3	19	1	3	191	21.7	4.78	10.68	1.84	3.96	0	8.88	4.77	3	1	1	1	2	1							1
False	High	IsMasterProtein	1725	P07686	Beta-hexosaminidase subunit beta OS=Homo sapiens OX=9606 GN=HEXB PE=1 SV=4	0	16596	11	7	19	6	6	556	63.1	6.76	6.61		0	0	7.21	6	5		1	1	4	2	119806320.9	10296079.49	35392142.64	14802211.39	108930168	117424268.3	1
False	High	IsMasterProtein	1713	P07882	Bile salt-activated lipase OS=Rattus norvegicus OX=10116 GN=Cel PE=1 SV=2	0	23671	8	6	19	6	6	612	67	5.57	15.5		10.97		4.44		3		4		3		59709223.18		49076105.57		27730830		1
False	High	IsMasterProtein	1611	P13693	Translationally-controlled tumor protein OS=Homo sapiens OX=9606 GN=TPT1 PE=1 SV=1	0	20075	22	4	19	2	4	172	19.6	4.93	4.28	0			10.37	2.2	2	2			4	2	36909033.31	3869356766			63993020		1
False	High	IsMasterProtein	1601	O60437	Periplakin OS=Homo sapiens OX=9606 GN=PPL PE=1 SV=4	0	25.31	5	9	19	9	9	1756	204.6	5.6	1.84		4.39		6.84	18.84	3		1		4	8	2050048684	4462827624			73522032	82031685.56	1
False	High	IsMasterProtein	1898	Q3SZH5	TREMBL:Q3SZH5 (Bos taurus) Similar to Angiotensinogen	0	17833	7	2	19	2	2	424	45.4	9.19	13.2		8.41	1.72	19.44	19.65	1		1	1	2	2	53292490.3	4450169377	31308938.19	6325703501	585798544	213811236.5	1
False	High	IsMasterProtein	1293	P08426	Cationic trypsin-3 OS=Rattus norvegicus OX=10116 GN=Try3 PE=2 SV=1	0	17262	15	3	19	3	3	247	26.3	7.49	9.57	9.56	6.09	3.9	7.96	1.77	1	1	2	1	1	1	1194639384	113185127.7	233496423	181204143.8	29984022	102238985	1
False	High	IsMasterProtein	1559	P07741	Adenine phosphoribosyltransferase OS=Homo sapiens OX=9606 GN=APRT PE=1 SV=2	0	22308	24	4	19	3	4	180	19.6	6.02	8.2		8.31		25.29	16.24	1		2		4	3	32291776.64				518468844	324121204.9	1	Met-loss+Acetyl [N-Term]
False	High	IsMasterProtein	1435	Q9Y4D1	Disheveled-associated activator of morphogenesis 1 OS=Homo sapiens OX=9606 GN=DAAM1 PE=1 SV=2	0	41279	8	9	19	9	9	1078	123.4	7.23	27.35	2.24	8.79			1.91	7	1	3			1	77472035.09	3251909023			42226252	13417330.27	1
False	High	IsMasterProtein	2393	Q96PY5	Formin-like protein 2 OS=Homo sapiens OX=9606 GN=FMNL2 PE=1 SV=3	0	38244	8	9	19	8	9	1086	123.2	7.4	19.52		0		4.46		7		2		3		44749839.09	2620123.68	70979889.02	55802754.38	31139036.5	41101876.01	1
False	High	IsMasterProtein	2282	Q8NFJ5	Retinoic acid-induced protein 3 OS=Homo sapiens OX=9606 GN=GPRC5A PE=1 SV=2	0	10957	6	3	19	3	3	357	40.2	8.15	3.87	0	1.91	1.72	10.89	4.16	1	1	2	1	3	2	75444887.21	11794245.25	140598858.1	34236009.67	483263386	541648610.3	1
False	High	IsMasterProtein	2036	P09211	Glutathione S-transferase P OS=Homo sapiens OX=9606 GN=GSTP1 PE=1 SV=2	0	50464	38	6	19	5	6	210	23.3	5.64	12.14		0		25.67	16.15	3		1		4	2	11861604.88				493082176	106631237.2	1	Met-loss [N-Term]
False	High	IsMasterProtein	1931	P29033	Gap junction beta-2 protein OS=Homo sapiens OX=9606 GN=GJB2 PE=1 SV=3	0	7285	4	1	19	1	1	226	26.2	8.88	12.84	6.31	10.38	3.95	8.45	1.84	1	1	1	1	1	1	153989888.2	12481747.31	47247767.47	9371413313	141003072		1
False	High	IsMasterProtein	2178	O00391	Sulfhydryl oxidase 1 OS=Homo sapiens OX=9606 GN=QSOX1 PE=1 SV=3	0	30965	8	6	19	6	6	747	82.5	8.92	34.81	1.84				1.95	6	1				1	201673405	12844091.23					1
False	High	IsMasterProtein	519	Q9UBT2	SUMO-activating enzyme subunit 2 OS=Homo sapiens OX=9606 GN=UBA2 PE=1 SV=2	0	43698	14	9	19	9	9	640	71.2	5.29					31.33	6.16					8	4			8906142028		415654363.5	288160577.5	1
False	High	IsMasterProtein	545	Q9NX76	CKLF-like MARVEL transmembrane domain-containing protein 6 OS=Homo sapiens OX=9606 GN=CMTM6 PE=1 SV=1	0	12768	16	2	19	2	2	183	20.4	5.29	22.94	7.48	5.15		8.31	6	2	1	1		2	1	259199185.3	28706200.72	192015232	44541876.19	394886968	476575857.5	1	Acetyl [N-Term]
False	High	IsMasterProtein	192	O75976	Carboxypeptidase D OS=Homo sapiens OX=9606 GN=CPD PE=1 SV=2	0	35015	7	9	19	6	9	1380	152.8	6.05	15.41	0	1.85		6.63	4.38	6	1	2		2	2	12369891.43	2358053265					1
False	High	IsMasterProtein	128	Q96AE4	Far upstream element-binding protein 1 OS=Homo sapiens OX=9606 GN=FUBP1 PE=1 SV=3	0	25855	10	6	19	1	4	644	67.5	7.61	1.86		0		14.85	17.84	1		1		6	5							1
False	High	IsMasterProtein	290	Q13630	GDP-L-fucose synthase OS=Homo sapiens OX=9606 GN=GFUS PE=1 SV=1	0	27823	22	6	19	6	6	321	35.9	6.6	4.31		0		27.3	5.27	2		1		6	3	57039796.58	14167044.36	13224395.1		386812824	128804128.5	1
False	High	IsMasterProtein	1039	Q92973	Transportin-1 OS=Homo sapiens OX=9606 GN=TNPO1 PE=1 SV=2	0	33.54	11	9	19	6	9	898	102.3	4.98	2.98	0			25.51	2.08	1	1			8	3	15377075.07	1099509942			305938710	81473496.64	1
False	High	IsMasterProtein	47	O35824	DnaJ homolog subfamily A member 2 OS=Rattus norvegicus OX=10116 GN=Dnaja2 PE=1 SV=1	0	26352	12	6	19	0	6	412	45.7	6.48	17.01				15.19	3.45	5				3	1							1
False	High	IsMasterProtein	857	P85515	Alpha-centractin OS=Rattus norvegicus OX=10116 GN=Actr1a PE=1 SV=1	0	46.61	21	7	19	4	7	376	42.6	6.64	1.62				30.63	1.79	2				7	3					42093380	9567346215	1	Acetyl [N-Term]
False	High	IsMasterProtein	1650	Q96HE7	ERO1-like protein alpha OS=Homo sapiens OX=9606 GN=ERO1A PE=1 SV=2	0	19679	9	4	18	2	4	468	54.4	5.68	8.34		6.12	1.69	14.97	15.67	2		1	1	4	2	16171782.96	1499807817			75486672	15547048.02	1
False	High	IsMasterProtein	1661	P78310	Coxsackievirus and adenovirus receptor OS=Homo sapiens OX=9606 GN=CXADR PE=1 SV=1	0	8.85	6	2	18	0	2	365	40	7.56	14.32	1.74	8.07		11.68	10.01	2	1	2		2	1							1
False	High	IsMasterProtein	1631	Q9NUQ9	CYFIP-related Rac1 interactor B OS=Homo sapiens OX=9606 GN=CYRIB PE=1 SV=1	0	29427	14	4	18	3	4	324	36.7	6.06	15.93		2.37		5.58	5.99	4		1		1	1	49097697.04	5150608.7				23481098.48	1
False	High	IsMasterProtein	1862	P23458	Tyrosine-protein kinase JAK1 OS=Homo sapiens OX=9606 GN=JAK1 PE=1 SV=2	0	36048	8	8	18	7	8	1154	133.2	7.55	24.92	0			0		8	1			1		60674868.86	2231617122		31280950.43			1
False	High	IsMasterProtein	1848	P15374	Ubiquitin carboxyl-terminal hydrolase isozyme L3 OS=Homo sapiens OX=9606 GN=UCHL3 PE=1 SV=1	0	16387	10	2	18	2	2	230	26.2	4.92	7.6		4.55		13.72	19.37	2		1		2	2	7629444698		7199928475		241068002	169409609.1	1
False	High	IsMasterProtein	1761	O60568	Multifunctional procollagen lysine hydroxylase and glycosyltransferase LH3 OS=Homo sapiens OX=9606 GN=PLOD3 PE=1 SV=1	0	27106	7	5	18	4	5	738	84.7	6.05	16.76	1.95			5.53	10.27	5	1			2	3	51208939.28				117538464	59612295.73	1
False	High	IsMasterProtein	1374	Q12846	Syntaxin-4 OS=Homo sapiens OX=9606 GN=STX4 PE=1 SV=2	0	31792	24	6	18	2	6	297	34.2	6.28	15.11	0	0		12.13	7.96	4	1	1		4	3	6668981497						1
False	High	IsMasterProtein	1279	Q14596	Next to BRCA1 gene 1 protein OS=Homo sapiens OX=9606 GN=NBR1 PE=1 SV=3	0	34126	8	6	18	4	6	966	107.3	5.12	30.72	2.17					6	2					43736162.49	3959561078					1
False	High	IsMasterProtein	1525	P17858	ATP-dependent 6-phosphofructokinase, liver type OS=Homo sapiens OX=9606 GN=PFKL PE=1 SV=6	0	23693	8	5	18	3	3	780	85	7.5	3.89		2.2	0	23.31	9.16	1		1	1	5	2					195242340	19465717.32	1
False	High	IsMasterProtein	1494	Q5W0Z9	Palmitoyltransferase ZDHHC20 OS=Homo sapiens OX=9606 GN=ZDHHC20 PE=1 SV=1	0	31391	26	7	18	6	7	365	42.3	7.71	20.22				8.18		6				2		42288045.7	3367828497			33366700		1
False	High	IsMasterProtein	2313	Q9UNE7	E3 ubiquitin-protein ligase CHIP OS=Homo sapiens OX=9606 GN=STUB1 PE=1 SV=2	0	23566	22	7	18	7	7	303	34.8	5.87	18.19	0	1.95		4.22	1.93	5	1	1		4	1	42702640.78	3917685493			101392892	42829797.5	1
False	High	IsMasterProtein	2531	P63331	Serine/threonine-protein phosphatase 2A catalytic subunit alpha isoform OS=Rattus norvegicus OX=10116 GN=Ppp2ca PE=1 SV=1	0	31422	19	6	18	0	6	309	35.6	5.54	8.25	0	0		25.07	1.93	3	1	1		4	1							1
False	High	IsMasterProtein	2532	Q15056	Eukaryotic translation initiation factor 4H OS=Homo sapiens OX=9606 GN=EIF4H PE=1 SV=5	0	15794	27	7	18	1	7	248	27.4	7.23	1.71		6.65	0	3.81	7.07	4		3	1	3	3	8742675029						1	Met-loss+Acetyl [N-Term]
False	High	IsMasterProtein	2502	Q5FVM4	Non-POU domain-containing octamer-binding protein OS=Rattus norvegicus OX=10116 GN=Nono PE=1 SV=3	0	24305	14	7	18	0	5	476	54.9	8.95	2.07		4.18		17.63	10.32	1		1		6	2							1
False	High	IsMasterProtein	2534	Q9Y285	Phenylalanine--tRNA ligase alpha subunit OS=Homo sapiens OX=9606 GN=FARSA PE=1 SV=3	0	30145	11	5	18	3	5	508	57.5	7.8	1.97				30.61	22.88	2				5	3					352847992	136106113.8	1	Met-loss+Acetyl [N-Term]
False	High	IsMasterProtein	2544	P29323	Ephrin type-B receptor 2 OS=Homo sapiens OX=9606 GN=EPHB2 PE=1 SV=5	0	6943	2	3	18	2	2	1055	117.4	6.55	17.03	2.18	6.63			4.92	3	1	1			1	14702043	7114685194					1
False	High	IsMasterProtein	2026	P06302	Prothymosin alpha OS=Rattus norvegicus OX=10116 GN=Ptma PE=1 SV=2	0	18521	36	3	18	1	3	112	12.4	3.84	17.01	4.2	11.08	5	2.82	9.64	3	2	2	1	1	1	2711794804						1	Met-loss+Acetyl [N-Term]
False	High	IsMasterProtein	1929	P15121	Aldo-keto reductase family 1 member B1 OS=Homo sapiens OX=9606 GN=AKR1B1 PE=1 SV=3	0	16983	14	6	18	3	6	316	35.8	6.98	5.63		6.63	0	11.89	2.4	3		2	1	5	1	16850923.07				243111100	245402594.9	1
False	High	IsMasterProtein	1977	P31146	Coronin-1A OS=Homo sapiens OX=9606 GN=CORO1A PE=1 SV=4	0	26.09	14	5	18	2	5	461	51	6.68			4.11	1.7	20.58	15.29			1	1	4	4			35314857.23	8961114081	223863278	138535848.4	1
False	High	IsMasterProtein	2174	P23284	Peptidyl-prolyl cis-trans isomerase B OS=Homo sapiens OX=9606 GN=PPIB PE=1 SV=2	0	26971	25	5	18	2	2	216	23.7	9.41	25.75	0			7.48	6.06	5	2			1	2	90082312.33	6583929933			48993984	22483384.75	1
False	High	IsMasterProtein	2238	P50395	Rab GDP dissociation inhibitor beta OS=Homo sapiens OX=9606 GN=GDI2 PE=1 SV=2	0	16386	12	6	18	3	4	445	50.6	6.47	12.11	0	5.8	1.87	7.22	2.39	5	1	2	1	3	1			59758520	15187041.69	134827680	54820570.63	1
False	High	IsMasterProtein	110	P36876	Serine/threonine-protein phosphatase 2A 55 kDa regulatory subunit B alpha isoform OS=Rattus norvegicus OX=10116 GN=Ppp2r2a PE=2 SV=1	0	18492	13	4	18	0	4	447	51.6	6.2	6.26				21.15	8.53	2				4	2							1
False	High	IsMasterProtein	226	Q01177	Plasminogen OS=Rattus norvegicus OX=10116 GN=Plg PE=2 SV=2	0	19955	7	6	18	5	6	812	90.5	7.08	9.21		5.91		10.75		4		3		3		15484930.43		20576686.14		326040140	33084690.36	1
False	High	IsMasterProtein	674	P15529	Membrane cofactor protein OS=Homo sapiens OX=9606 GN=CD46 PE=1 SV=3	0	13517	3	2	18	2	2	392	43.7	6.74	19.49	3.59	3.94	0	2.34	1.77	2	2	1	1	1	1	104693086	10792104.88			85112744		1
False	High	IsMasterProtein	1037	Q14112	Nidogen-2 OS=Homo sapiens OX=9606 GN=NID2 PE=1 SV=3	0	40599	8	7	18	4	6	1375	151.2	5.29	4.06				17.43	25.03	1				4	6	6996573871				21477524	62143741.99	1
False	High	IsMasterProtein	1109	P28482	Mitogen-activated protein kinase 1 OS=Homo sapiens OX=9606 GN=MAPK1 PE=1 SV=3	0	25121	16	7	18	1	6	360	41.4	6.98	4.72	0			4.41	13.78	4	1			3	5					67244824	30334992.05	1	Met-loss+Acetyl [N-Term]
False	High	IsMasterProtein	1116	P20073	Annexin A7 OS=Homo sapiens OX=9606 GN=ANXA7 PE=1 SV=3	0	11.85	8	4	18	4	4	488	52.7	5.68	6.32	0	6.57	1.68	2.12	6.47	3	1	3	2	3	2	11694130.42	1792088.64	20754090.01		63773716	26836000.63	1
False	High	IsMasterProtein	812	O14828	Secretory carrier-associated membrane protein 3 OS=Homo sapiens OX=9606 GN=SCAMP3 PE=1 SV=3	0	27901	15	4	18	4	4	347	38.3	7.64	10.2	0	3.66		13.97	17.67	3	1	1		2	2	34606117.43	4596465142	4640346186		120878492	71871957.01	1
False	High	IsMasterProtein	744	P20059	Hemopexin OS=Rattus norvegicus OX=10116 GN=Hpx PE=1 SV=3	0	33361	20	9	18	9	9	460	51.3	7.65	5.83		17.03		5.35		4		6		2		27957617.15		70934528.09		38081766		1
False	High	IsMasterProtein	1762	Q9UQN3	Charged multivesicular body protein 2b OS=Homo sapiens OX=9606 GN=CHMP2B PE=1 SV=1	0	15202	21	5	17	4	4	213	23.9	8.76	10.63	1.94	2.07	3.99	4.23	4.13	5	1	1	1	1	1	70881351.42	6742857591	106262339.6	11642517.89	78714184	60390292.82	1
False	High	IsMasterProtein	1815	P21580	Tumor necrosis factor alpha-induced protein 3 OS=Homo sapiens OX=9606 GN=TNFAIP3 PE=1 SV=1	0	25451	9	7	17	7	7	790	89.6	8.22	15.04				6.6	0	5				2	1	52163094.62	1720197131			15117028		1	Met-loss+Acetyl [N-Term]
False	High	IsMasterProtein	1356	P57735	Ras-related protein Rab-25 OS=Homo sapiens OX=9606 GN=RAB25 PE=1 SV=2	0	17338	23	5	17	4	4	213	23.5	5.96	7.86		2	0	7.43	7.67	3		1	1	3	3	1909004534	2003354902			151145976	34314357.3	1
False	High	IsMasterProtein	1348	Q13596	Sorting nexin-1 OS=Homo sapiens OX=9606 GN=SNX1 PE=1 SV=3	0	29623	11	5	17	2	5	522	59	5.15	13.81				12.61	14.96	4				3	2	4368313118					27386610.34	1
False	High	IsMasterProtein	1256	Q07009	Calpain-2 catalytic subunit OS=Rattus norvegicus OX=10116 GN=Capn2 PE=1 SV=3	0	22684	7	7	17	2	2	700	79.9	4.96	10.31		3.79	0	2.42	4.13	6		2	1	1	2	21721905.17	2450548212					1
False	High	IsMasterProtein	1291	Q14141	Septin-6 OS=Homo sapiens OX=9606 GN=SEPTIN6 PE=1 SV=4	0	20543	13	6	17	1	1	434	49.7	6.67	1.62				22.7	13.43	1				5	3						36882048.31	1
False	High	IsMasterProtein	1317	P02401	Large ribosomal subunit protein P2 OS=Rattus norvegicus OX=10116 GN=Rplp2 PE=1 SV=2	0	22183	26	2	17	1	1	115	11.7	4.54	2.59		4.66		26.81	33.98	1		1		1	1	2642989255		16331901.65				1
False	High	IsMasterProtein	1327	Q12874	Splicing factor 3A subunit 3 OS=Homo sapiens OX=9606 GN=SF3A3 PE=1 SV=1	0	41968	18	5	17	5	5	501	58.8	5.38					19.24	29.39					4	5					58556192	52771944.05	1	Acetyl [N-Term]
False	High	IsMasterProtein	1491	P24534	Elongation factor 1-beta OS=Homo sapiens OX=9606 GN=EEF1B2 PE=1 SV=3	0	43415	33	6	17	5	5	225	24.7	4.67	0		0		22.77	18.78	1		2		5	5	6859877643	6594884625	13207687.68	4428954.66	671875264	307234003.7	1
False	High	IsMasterProtein	1463	P06868	SWISS-PROT:P06868 (Bos taurus) Plasminogen precursor	0	22364	8	6	17	6	6	812	91.2	7.5	6.82	1.6	2.34		18.8	6.17	2	1	1		5	1	14968336.19	1091614361			369143936	142279238.8	1
False	High	IsMasterProtein	2434	P05387	Large ribosomal subunit protein P2 OS=Homo sapiens OX=9606 GN=RPLP2 PE=1 SV=1	0	20613	25	2	17	1	1	115	11.7	4.54					32.94	36.99					2	2							1
False	High	IsMasterProtein	2422	Q9H3S7	Tyrosine-protein phosphatase non-receptor type 23 OS=Homo sapiens OX=9606 GN=PTPN23 PE=1 SV=1	0	31811	6	8	17	4	8	1636	178.9	6.92	22.96	0	0			0	6	2	1			1	15100012.48	5596253809					1
False	High	IsMasterProtein	2454	P17812	CTP synthase 1 OS=Homo sapiens OX=9606 GN=CTPS1 PE=1 SV=2	0	32.33	12	7	17	7	7	591	66.6	6.46	3.62				17.41	9.03	2				5	4	10707936.75	9855498333			293420704	34294669.66	1
False	High	IsMasterProtein	2038	Q3SZ57	SWISS-PROT:Q3SZ57 (Bos taurus) Alpha-fetoprotein precursor	0	5834	4	3	17	1	2	610	68.5	6.29	5.5	1.68	1.68		0	2.08	1	1	1		3	1							1
False	High	IsMasterProtein	1969	O95373	Importin-7 OS=Homo sapiens OX=9606 GN=IPO7 PE=1 SV=1	0	19109	5	5	17	5	5	1038	119.4	4.82	11.5	0			14.75	1.93	4	1			4	2	42255810.93	1923829725			205358268		1
False	High	IsMasterProtein	2186	Q9P289	Serine/threonine-protein kinase 26 OS=Homo sapiens OX=9606 GN=STK26 PE=1 SV=2	0	22165	20	8	17	3	4	416	46.5	5.29	3.51		5.63		3.82	8.19	2		2		3	3			27007049.15	7607797352	167630944	83890535.22	1
False	High	IsMasterProtein	2202	Q58D62	SWISS-PROT:Q58D62 (Bos taurus) Fetuin-B precursor	0	17413	9	4	17	4	4	387	42.6	5.77	5.83		0		15.81	7.49	1		1		4	1	17346539.27	8888184988	11974271.68	5662212103	407311026	234211516.6	1
False	High	IsMasterProtein	529	O75390	Citrate synthase, mitochondrial OS=Homo sapiens OX=9606 GN=CS PE=1 SV=2	0	21418	12	5	17	3	5	466	51.7	8.32					26.88	8.99					5	3			18788214.18		713243512	220425839.3	1
False	High	IsMasterProtein	463	P27708	CAD protein OS=Homo sapiens OX=9606 GN=CAD PE=1 SV=3	0	33298	5	8	17	8	8	2225	242.8	6.46	12.39				9.49	6.46	5				5	3	56481318.96	5408912662	14058822.68	4517924142	126923060	93156350.49	1
False	High	IsMasterProtein	451	Q92522	Histone H1.10 OS=Homo sapiens OX=9606 GN=H1-10 PE=1 SV=1	0	37433	37	6	17	6	6	213	22.5	10.76				1.84	14.7	29.87				1	3	6				5802538613	332974046	325585394.5	1	Met-loss+Acetyl [N-Term]
False	High	IsMasterProtein	458	Q01986	Dual specificity mitogen-activated protein kinase kinase 1 OS=Rattus norvegicus OX=10116 GN=Map2k1 PE=1 SV=2	0	28.41	11	4	17	0	3	393	43.4	6.62	14.61				22.18	14.55	2				4	2							1
False	High	IsMasterProtein	435	P15429	Beta-enolase OS=Rattus norvegicus OX=10116 GN=Eno3 PE=1 SV=3	0	25075	9	4	17	1	2	434	47	7.44	0		8.01	0	16.67	9.03	1		4	1	2	2	4679337777		16289036.43				1
False	High	IsMasterProtein	668	O60763	General vesicular transport factor p115 OS=Homo sapiens OX=9606 GN=USO1 PE=1 SV=2	0	40.21	14	9	17	4	9	962	107.8	4.91	0				15.82	11.94	2				5	6							1
False	High	IsMasterProtein	595	O43390	Heterogeneous nuclear ribonucleoprotein R OS=Homo sapiens OX=9606 GN=HNRNPR PE=1 SV=1	0	24137	9	5	17	2	2	633	70.9	8.13	2.27				28.07	16.38	1				4	3					275853992	74455873.76	1
False	High	IsMasterProtein	235	P13798	Acylamino-acid-releasing enzyme OS=Homo sapiens OX=9606 GN=APEH PE=1 SV=4	0	14654	6	4	17	2	4	732	81.2	5.48	6.82	3.8	2.65	1.8	2.56	7.57	3	2	1	1	1	3	33091013.28	4988158167			35030688	31105347.68	1
False	High	IsMasterProtein	122	Q9BXJ9	N-alpha-acetyltransferase 15, NatA auxiliary subunit OS=Homo sapiens OX=9606 GN=NAA15 PE=1 SV=1	0	24464	8	7	17	7	7	866	101.2	7.42	2.53				18.26	6.16	1				6	3					256399364	107780336.4	1
False	High	IsMasterProtein	337	O15427	Monocarboxylate transporter 4 OS=Homo sapiens OX=9606 GN=SLC16A3 PE=1 SV=1	0	31859	14	6	17	4	6	465	49.4	7.96	26.4	0	2.03	0	3.29		5	2	1	1	1		83222220.93	10937046.68					1	Met-loss [N-Term]
False	High	IsMasterProtein	373	Q9NTK5	Obg-like ATPase 1 OS=Homo sapiens OX=9606 GN=OLA1 PE=1 SV=2	0	19.79	16	7	17	1	7	396	44.7	7.81	5.18	0	1.66		15.12	2.28	3	1	2		4	1			24154962.53				1
False	High	IsMasterProtein	359	P21281	V-type proton ATPase subunit B, brain isoform OS=Homo sapiens OX=9606 GN=ATP6V1B2 PE=1 SV=3	0	25588	14	7	17	1	7	511	56.5	5.81	3.78	0	0		7.73	11.85	2	2	1		3	6					61490112	42898504.72	1
False	High	IsMasterProtein	1098	P21926	CD9 antigen OS=Homo sapiens OX=9606 GN=CD9 PE=1 SV=4	0	8219	7	2	17	2	2	228	25.4	7.15	16.66	6.77	5.83	1.99	6.77	3.72	2	2	1	1	1	1	172716868.8	29337949.32			118679952	21217317.45	1
False	High	IsMasterProtein	1129	P49189	4-trimethylaminobutyraldehyde dehydrogenase OS=Homo sapiens OX=9606 GN=ALDH9A1 PE=1 SV=3	0	20212	10	5	17	4	4	494	53.8	5.87	3.85			2.01	11.38	7.82	2			1	4	3	5286075623	790011945					1
False	High	IsMasterProtein	60	P18754	Regulator of chromosome condensation OS=Homo sapiens OX=9606 GN=RCC1 PE=1 SV=1	0	15712	10	4	17	4	4	421	44.9	7.52	4.62		3.93	3.98	5.51	13.15	1		1	1	4	3	18841017.71	1213539105	50762169.41	14515552.7	751547400	531931040.9	1
False	High	IsMasterProtein	692	O95757	Heat shock 70 kDa protein 4L OS=Homo sapiens OX=9606 GN=HSPA4L PE=1 SV=3	0	15248	5	3	17	2	2	839	94.5	5.88	10.96		0		17.78	15.98	2		1		3	2	9921587623		17262446.06		80772224	51854370.44	1
False	High	IsMasterProtein	719	Q63416	Inter-alpha-trypsin inhibitor heavy chain H3 OS=Rattus norvegicus OX=10116 GN=Itih3 PE=2 SV=1	0	15779	7	6	17	5	5	887	99	6.25	7.21		10.92		5.2	2.61	2		6		1	1	11124469.19		188067697.5				1
False	High	IsMasterProtein	727	Q14160	Protein scribble homolog OS=Homo sapiens OX=9606 GN=SCRIB PE=1 SV=5	0	41478	7	10	17	8	8	1630	174.8	5.07	9.49		1.64		18.49	2.46	4		2		3	3	42793194.9	4165689934	7092604695		15020862	27731814.21	1
False	High	IsMasterProtein	902	P68871	Hemoglobin subunit beta OS=Homo sapiens OX=9606 GN=HBB PE=1 SV=2	0	11995	22	3	17	1	1	147	16	7.28	13.63	2.47	7.32		13.03	4.33	2	1	2		2	1							1
False	High	IsMasterProtein	1671	Q9BXS4	Transmembrane protein 59 OS=Homo sapiens OX=9606 GN=TMEM59 PE=1 SV=1	0	29409	7	3	16	3	3	323	36.2	5.1	15.98	5.96	4.69		9.13	4.17	3	2	1		2	1	260455609	13046728.28			181398976	128459185.5	1
False	High	IsMasterProtein	1719	Q02809	Procollagen-lysine,2-oxoglutarate 5-dioxygenase 1 OS=Homo sapiens OX=9606 GN=PLOD1 PE=1 SV=2	0	21.46	10	6	16	2	6	727	83.5	6.95	8.36		1.98		7.05	9.42	2		1		4	3							1
False	High	IsMasterProtein	1630	Q66HG5	Transmembrane 9 superfamily member 2 OS=Rattus norvegicus OX=10116 GN=Tm9sf2 PE=2 SV=1	0	28404	6	4	16	0	3	663	75.5	7.44	24.58	0			18.05		4	1			1								1
False	High	IsMasterProtein	1892	Q9R1N3	Sodium bicarbonate cotransporter 3 OS=Rattus norvegicus OX=10116 GN=Slc4a7 PE=1 SV=1	0	14067	3	4	16	1	1	1218	135.9	6.48	7.62	4.92	8.47	2.63	3.32	6.83	4	1	1	1	1	1	32401544.34	3443602031	19381337.95	3526311547	33937892		1
False	High	IsMasterProtein	1756	P55884	Eukaryotic translation initiation factor 3 subunit B OS=Homo sapiens OX=9606 GN=EIF3B PE=1 SV=3	0	28146	8	6	16	4	6	814	92.4	5	9.45		0		16.98	1.84	2		1		5	2	11894177.18	6071745378			47345116	14601073.41	1
False	High	IsMasterProtein	1270	Q9UMY4	Sorting nexin-12 OS=Homo sapiens OX=9606 GN=SNX12 PE=1 SV=4	0	22596	35	6	16	4	4	162	18.9	8.44	14.32		3.73		6.61	1.98	3		1		4	2	25181239.71		46254761.78	8013154778	55693664	23881570.2	1	Met-loss+Acetyl [N-Term]
False	High	IsMasterProtein	1310	Q14166	Tubulin--tyrosine ligase-like protein 12 OS=Homo sapiens OX=9606 GN=TTLL12 PE=1 SV=2	0	35611	13	8	16	8	8	644	74.4	5.53	4.09				20.12	4.66	2				7	1	8988558353	3286101631			379541698	89265489.95	1
False	High	IsMasterProtein	1425	Q3MIE4	Synaptic vesicle membrane protein VAT-1 homolog OS=Rattus norvegicus OX=10116 GN=Vat1 PE=1 SV=1	0	26.44	10	3	16	1	1	404	43.1	6.62	11.77				20.64	15.08	3				2	2	4686181.53						1
False	High	IsMasterProtein	2516	Q86UP2	Kinectin OS=Homo sapiens OX=9606 GN=KTN1 PE=1 SV=1	0	29.63	7	9	16	9	9	1357	156.2	5.64					12.29	14.79					4	8					911779008	357707730.7	1
False	High	IsMasterProtein	2561	P09006	Serine protease inhibitor A3N OS=Rattus norvegicus OX=10116 GN=Serpina3n PE=1 SV=3	0	31868	15	5	16	5	5	418	46.6	5.47	11.46		17.39		16.51		3		2		3		18476551.38		26029240		41283188		1
False	High	IsMasterProtein	2240	Q13838	Spliceosome RNA helicase DDX39B OS=Homo sapiens OX=9606 GN=DDX39B PE=1 SV=1	0	29764	18	5	16	1	5	428	49	5.67	3.36				16.92	18.49	1				4	3							1	Met-loss+Acetyl [N-Term]
False	High	IsMasterProtein	2491	P35900	SWISS-PROT:P35900 Tax_Id=9606 Gene_Symbol=KRT20 Keratin, type I cytoskeletal 20	0	14.86	7	5	16	1	1	424	48.5	5.69	1.7	6.44	4.61	4.67	3.32	3.44	1	3	1	1	2	3							1
False	High	IsMasterProtein	2493	P04181	Ornithine aminotransferase, mitochondrial OS=Homo sapiens OX=9606 GN=OAT PE=1 SV=1	0	34973	19	7	16	6	7	439	48.5	7.03					37.47	10					7	3					250388140	87749927.39	1
False	High	IsMasterProtein	2054	ENSEMBL:ENSBTAP00000007350	(Bos taurus) similar to Complement C4-A precursor	0	24778	5	9	16	0	9	1742	192.9	7.44	15.45		0		5.78	0	6		1		2	1							1
False	High	IsMasterProtein	2104	Q16543	Hsp90 co-chaperone Cdc37 OS=Homo sapiens OX=9606 GN=CDC37 PE=1 SV=1	0	37005	17	6	16	5	6	378	44.4	5.25	16.56		2.54		12.25	14.81	4		1		2	3	17999083.33	2206108.53	21111030.24		72501296	63033197.45	1
False	High	IsMasterProtein	523	P59998	Actin-related protein 2/3 complex subunit 4 OS=Homo sapiens OX=9606 GN=ARPC4 PE=1 SV=3	0	14273	23	4	16	4	4	168	19.7	8.43	5.72				22.38	10.21	2				4	3	37106746.85	9282558414			582775856	237232878.5	1
False	High	IsMasterProtein	208	O00571	ATP-dependent RNA helicase DDX3X OS=Homo sapiens OX=9606 GN=DDX3X PE=1 SV=3	0	30919	13	8	16	3	7	662	73.2	7.18	10.47				9.97	5.91	5				5	2	8209150535	2066757852					1
False	High	IsMasterProtein	131	Q7Z7N9	Transmembrane protein 179B OS=Homo sapiens OX=9606 GN=TMEM179B PE=1 SV=1	0	10776	7	1	16	1	1	219	23.5	7.85	13.32		6.24		14.48	10.52	1		1		1	1	49803643.1	8330650553	19206240.75		146349600	60506317.03	1
False	High	IsMasterProtein	139	O76015	Keratin, type I cuticular Ha8 OS=Homo sapiens OX=9606 GN=KRT38 PE=1 SV=3	0.002	4235	4	3	16	0	1	456	50.4	4.84	5.94	7.8	6.09	3.43	0	0	1	2	1	1	1	1							1
False	High	IsMasterProtein	1025	P84100	Large ribosomal subunit protein eL19 OS=Rattus norvegicus OX=10116 GN=Rpl19 PE=1 SV=1	0	15933	13	2	16	2	2	196	23.5	11.47	5.04		5.18	1.63	15.83	15.28	1		1	1	2	2	29360259.33		41584117.39		461130256	257949041.5	1
False	High	IsMasterProtein	1247	Q8NBJ4	Golgi membrane protein 1 OS=Homo sapiens OX=9606 GN=GOLM1 PE=1 SV=1	0	21.94	18	7	16	7	7	401	45.3	4.97	3.53				1.95	3.9	6				2	1	52126289.65	2832846.93			35450616	34474174.35	1
False	High	IsMasterProtein	1224	P51809	Vesicle-associated membrane protein 7 OS=Homo sapiens OX=9606 GN=VAMP7 PE=1 SV=3	0	18.61	13	3	16	2	3	220	24.9	8.6	16.71	0	0		5.79	2.09	3	1	1		2	1	49170122.68	1179491.68			63663036		1
False	High	IsMasterProtein	1136	O95782	AP-2 complex subunit alpha-1 OS=Homo sapiens OX=9606 GN=AP2A1 PE=1 SV=3	0	24523	6	6	16	4	4	977	107.5	7.03	14.93		6.03		0	4.59	6		2		1	2	19195669.48				83987720	15627995.48	1
False	High	IsMasterProtein	753	Q5PQV5	Trophoblast glycoprotein OS=Rattus norvegicus OX=10116 GN=Tpbg PE=1 SV=1	0	5923	4	2	16	0	2	426	46.5	6.92	16.43	0	7	0	3.33	3.06	2	1	2	1	1	1							1
False	High	IsMasterProtein	905	P09812	Glycogen phosphorylase, muscle form OS=Rattus norvegicus OX=10116 GN=Pygm PE=1 SV=5	0	15636	8	6	16	1	2	842	97.2	7.33	3.91	0	2.07		15.68	8.35	2	1	2		5	2							1
False	High	IsMasterProtein	868	P28066	Proteasome subunit alpha type-5 OS=Homo sapiens OX=9606 GN=PSMA5 PE=1 SV=3	0	12.31	20	4	16	0	4	241	26.4	4.79	1.61		0	0	10.23	3.92	2		1	1	2	3							1
False	High	IsMasterProtein	1701	Q8WUD1	Ras-related protein Rab-2B OS=Homo sapiens OX=9606 GN=RAB2B PE=1 SV=1	0	21996	21	4	15	1	1	216	24.2	7.83	9.83		0		6.48	18.07	2		1		2	3	4968235.93	6276670956					1
False	High	IsMasterProtein	1642	Q99102	Mucin-4 OS=Homo sapiens OX=9606 GN=MUC4 PE=1 SV=5	0	45698	1	5	15	5	5	5412	542	5.3	41.08				2.27	2.66	4				1	1	105795056.7	8736918654			63430785	32906091.87	1
False	High	IsMasterProtein	1749	Q86VI4	Lysosomal-associated transmembrane protein 4B OS=Homo sapiens OX=9606 GN=LAPTM4B PE=1 SV=2	0.002	2574	3	1	15	0	1	317	35.1	8.75	14.57	1.62	2.2		2.25	2.11	1	1	1		1	1							1
False	High	IsMasterProtein	1807	P62856	Small ribosomal subunit protein eS26 OS=Rattus norvegicus OX=10116 GN=Rps26 PE=3 SV=3	0	11614	21	2	15	1	2	115	13	11	6.68	0	1.88		15.52	15.76	1	1	1		2	2					168856976	27247271.81	1
False	High	IsMasterProtein	1413	Q9NZH0	G-protein coupled receptor family C group 5 member B OS=Homo sapiens OX=9606 GN=GPRC5B PE=2 SV=2	0	9566	3	2	15	2	2	403	44.8	8.24	8.35	2.35	8.84	1.84	9.06	11.28	1	1	1	1	1	2	21052945.87		25362314.18		115146552	66463629.95	1
False	High	IsMasterProtein	1442	Q9Y3A5	Ribosome maturation protein SBDS OS=Homo sapiens OX=9606 GN=SBDS PE=1 SV=4	0	26355	22	6	15	2	6	250	28.7	8.75	5.49				8.3	8.96	4				3	3						16484506.99	1
False	High	IsMasterProtein	1448	Q9BR76	Coronin-1B OS=Homo sapiens OX=9606 GN=CORO1B PE=1 SV=1	0	25571	14	6	15	3	6	489	54.2	5.88	4.17		0		17.12	9.89	3		1		4	2					36269576		1
False	High	IsMasterProtein	1469	P05089	Arginase-1 OS=Homo sapiens OX=9606 GN=ARG1 PE=1 SV=2	0	16025	22	7	15	4	7	322	34.7	7.21		5.8	2.09	7.97				7	1	4			1252521353	15567618.45	20253071.53	26551880.7			1
False	High	IsMasterProtein	2298	P52907	F-actin-capping protein subunit alpha-1 OS=Homo sapiens OX=9606 GN=CAPZA1 PE=1 SV=3	0	28925	20	5	15	4	4	286	32.9	5.69	11.47				12.72	10.77	3				2	3	18614903.55	2383127405			46601112	27418181.24	1	Met-loss+Acetyl [N-Term]
False	High	IsMasterProtein	2460	Q9UBR2	Cathepsin Z OS=Homo sapiens OX=9606 GN=CTSZ PE=1 SV=1	0	11253	10	3	15	1	3	303	33.8	7.11	7.62	2.08			0	11.95	3	2			2	2	9383005739		10390090.63			64598242.76	1
False	High	IsMasterProtein	1937	Q04912	Macrophage-stimulating protein receptor OS=Homo sapiens OX=9606 GN=MST1R PE=1 SV=3	0	9515	2	3	15	2	2	1400	152.1	6.55	9.87	1.85	4.5	1.87	2.36	6.78	2	1	1	1	2	1	3395164918						1
False	High	IsMasterProtein	2184	Q92544	Transmembrane 9 superfamily member 4 OS=Homo sapiens OX=9606 GN=TM9SF4 PE=1 SV=2	0	14802	7	5	15	2	4	642	74.5	6.54	14.33	0	0		0	4.14	4	2	1		1	2	5915509.03	4473446541	59856133.54		31163084	62414374.83	1
False	High	IsMasterProtein	2196	Q2TAP0	Golgin subfamily A member 7B OS=Homo sapiens OX=9606 GN=GOLGA7B PE=1 SV=2	0	12669	23	4	15	3	3	167	18.3	6.01	14.48	0	1.75		1.7	3.65	4	1	1		1	1	115353255.4	10033041.7					1	Met-loss+Acetyl [N-Term]
False	High	IsMasterProtein	2219	P55010	Eukaryotic translation initiation factor 5 OS=Homo sapiens OX=9606 GN=EIF5 PE=1 SV=2	0	17262	12	6	15	1	6	431	49.2	5.58	0				11.64	14.86	2				3	4					158928624	81754967.39	1
False	High	IsMasterProtein	2216	P50552	Vasodilator-stimulated phosphoprotein OS=Homo sapiens OX=9606 GN=VASP PE=1 SV=3	0	27436	18	6	15	6	6	380	39.8	8.94	16.2	0	0		11.7	0	5	1	1		3	1	35673034.67	3261936645			46177252	4700806127	1
False	High	IsMasterProtein	411	Q9NR31	GTP-binding protein SAR1a OS=Homo sapiens OX=9606 GN=SAR1A PE=1 SV=1	0	13447	21	4	15	1	4	198	22.4	6.68	10	0			8.73	6.84	3	1			3	2	5693833021				60692292	17232273.28	1
False	High	IsMasterProtein	664	P49411	Elongation factor Tu, mitochondrial OS=Homo sapiens OX=9606 GN=TUFM PE=1 SV=3	0	22073	15	6	15	1	1	455	49.8	7.61	5.85				14.21	11.36	2				6	2	15496371.62	2218764985					1
False	High	IsMasterProtein	196	P42892	Endothelin-converting enzyme 1 OS=Homo sapiens OX=9606 GN=ECE1 PE=1 SV=2	0	24566	12	9	15	2	9	770	87.1	5.88	8.52	3.8	1.74		3.29		6	2	1		2		4601811662				51130060		1
False	High	IsMasterProtein	124	P17302	Gap junction alpha-1 protein OS=Homo sapiens OX=9606 GN=GJA1 PE=1 SV=2	0	36043	15	3	15	2	3	382	43	8.76	7.47				23.48	9.89	2				3	2					160986270	17771188.3	1
False	High	IsMasterProtein	150	P58107	Epiplakin OS=Homo sapiens OX=9606 GN=EPPK1 PE=1 SV=3	0	18432	4	3	15	1	1	5088	555.3	5.62	3.9		1.61		8.23	6.29	2		2		2	1							1
False	High	IsMasterProtein	1126	P31211	Corticosteroid-binding globulin OS=Rattus norvegicus OX=10116 GN=Serpina6 PE=1 SV=2	0	32999	16	6	15	6	6	396	44.6	4.98	9.11		6.27		3.63		3		3		2		34893966.59		43675043.23		19511026		1
False	High	IsMasterProtein	1131	Q5XI32	F-actin-capping protein subunit beta OS=Rattus norvegicus OX=10116 GN=Capzb PE=1 SV=1	0	8952	10	3	15	3	3	272	30.6	6	9.85		1.64		7.58	9.29	3		1		2	2	38601830.47	2292176961			184846912	67890191.67	1
False	High	IsMasterProtein	758	Q6AY20	Cation-dependent mannose-6-phosphate receptor OS=Rattus norvegicus OX=10116 GN=M6pr PE=1 SV=1	0	25969	8	1	15	0	1	278	31.1	5.39	7.33	0	2.51		18.47	17.6	1	1	1		1	1							1
False	High	IsMasterProtein	742	Q96EY5	Multivesicular body subunit 12A OS=Homo sapiens OX=9606 GN=MVB12A PE=1 SV=1	0	31.11	17	3	15	3	3	273	28.8	8.91	5.04		0		19.85	20.17	1		1		3	3	6340481952				332415222	84370835.83	1
False	High	IsMasterProtein	733	P51665	26S proteasome non-ATPase regulatory subunit 7 OS=Homo sapiens OX=9606 GN=PSMD7 PE=1 SV=2	0	43273	19	5	15	5	5	324	37	6.77	3.94				25.18	11.07	2				4	2	19087514.79	2200799266	29981880.53	8113818709	266780843.5	211903343.5	1	Met-loss [N-Term]
False	High	IsMasterProtein	890	P54709	Sodium/potassium-transporting ATPase subunit beta-3 OS=Homo sapiens OX=9606 GN=ATP1B3 PE=1 SV=1	0	23891	12	3	15	3	3	279	31.5	8.35	7.2		2.14	0	15.31	13.9	2		2	1	1	1	39254643.66	3998419436	43658192.8	11199357.63	233209472	132241253.2	1
False	High	IsMasterProtein	1681	P08237	ATP-dependent 6-phosphofructokinase, muscle type OS=Homo sapiens OX=9606 GN=PFKM PE=1 SV=2	0	13281	5	4	14	2	3	780	85.1	7.99	3.89		2.2	0	15.28	6.45	1		1	1	4	2					103895648	33572180.23	1
False	High	IsMasterProtein	1596	P35268	Large ribosomal subunit protein eL22 OS=Homo sapiens OX=9606 GN=RPL22 PE=1 SV=2	0	16669	30	3	14	1	3	128	14.8	9.19	5.09		2.12		15.04	17.51	1		1		2	3							1
False	High	IsMasterProtein	1857	P58335	Anthrax toxin receptor 2 OS=Homo sapiens OX=9606 GN=ANTXR2 PE=1 SV=5	0	12659	4	3	14	3	3	489	53.6	7.46	17.24	6.06					3	3					68231836.4	7317254508					1
False	High	IsMasterProtein	1866	Q08722	Leukocyte surface antigen CD47 OS=Homo sapiens OX=9606 GN=CD47 PE=1 SV=1	0	7981	6	2	14	2	2	323	35.2	7.21	9.33	2.12	8.33		3.85	4.6	2	1	2		1	1	48606338.38	6489924737	31107467.94	3107079797	55250100	44084827.35	1
False	High	IsMasterProtein	1867	P62747	Rho-related GTP-binding protein RhoB OS=Rattus norvegicus OX=10116 GN=Rhob PE=1 SV=1	0	18308	13	2	14	1	1	196	22.1	5.24	19.88	2.44	0		16.1	11.42	1	1	1		1	2					51363024	46124166.64	1
False	High	IsMasterProtein	1767	Q96PU5	E3 ubiquitin-protein ligase NEDD4-like OS=Homo sapiens OX=9606 GN=NEDD4L PE=1 SV=2	0	24598	9	8	14	5	5	975	111.9	5.82	7.75				4.73	1.86	7				3	2	30148590.15	3252271588	43950611.46				1
False	High	IsMasterProtein	1806	P21802	Fibroblast growth factor receptor 2 OS=Homo sapiens OX=9606 GN=FGFR2 PE=1 SV=1	0	8303	3	3	14	1	1	821	92	5.88	10.61		1.99		4.5	6.12	3		1		1	1	7059646537	5067476141					1
False	High	IsMasterProtein	1535	Q8WWI5	Choline transporter-like protein 1 OS=Homo sapiens OX=9606 GN=SLC44A1 PE=1 SV=1	0	10976	3	2	14	1	2	657	73.3	8.6	10.75	0	6.18	4.4	5.79	3.13	2	1	1	1	1	1	122095374.3	12635635.07	155549408.3	41862510.38	359709128	289790524.8	1
False	High	IsMasterProtein	1502	Q9UIA9	Exportin-7 OS=Homo sapiens OX=9606 GN=XPO7 PE=1 SV=3	0	26145	8	8	14	8	8	1087	123.8	6.32	1.92				17.51	4.16	2				6	3	6822408281		19539066.46	6315928.62	310667448	150157466.3	1
False	High	IsMasterProtein	1552	P01040	Cystatin-A OS=Homo sapiens OX=9606 GN=CSTA PE=1 SV=1	0	9834	27	3	14	3	3	98	11	5.5	2.33	10.16	0	5.85		1.78	2	3	1	2		1	12410855.8	31249306.71	67599605.17	32905599.22	146230352	109186827.8	1
False	High	IsMasterProtein	1485	O15372	Eukaryotic translation initiation factor 3 subunit H OS=Homo sapiens OX=9606 GN=EIF3H PE=1 SV=1	0	19189	15	4	14	2	4	352	39.9	6.54	4.8		0		7.31	9.45	2		1		4	2	4071065675	4355302439			43561152	14753104.37	1
False	High	IsMasterProtein	2369	P14314	Glucosidase 2 subunit beta OS=Homo sapiens OX=9606 GN=PRKCSH PE=1 SV=2	0	21844	17	7	14	7	7	528	59.4	4.41	10.9	0	3.73	4.3		6.59	6	1	1	1		1	43670158.69	3073446336	1188978867	3479307816		952574274.2	1
False	High	IsMasterProtein	2265	P46063	ATP-dependent DNA helicase Q1 OS=Homo sapiens OX=9606 GN=RECQL PE=1 SV=3	0	37623	12	7	14	4	7	649	73.4	7.88					30.02	0					7	2					150982236	22870664.25	1
False	High	IsMasterProtein	2327	Q9Y5B9	FACT complex subunit SPT16 OS=Homo sapiens OX=9606 GN=SUPT16H PE=1 SV=1	0	37836	10	8	14	8	8	1047	119.8	5.66	3.29				17.17	13.2	2				5	4	5937414072	7644631225			126648744	11521071.52	1	Met-loss+Acetyl [N-Term]
False	High	IsMasterProtein	2568	Q8WUM9	Sodium-dependent phosphate transporter 1 OS=Homo sapiens OX=9606 GN=SLC20A1 PE=1 SV=1	0	12308	4	3	14	1	3	679	73.7	7.08	12	5.64	4.31		2.34		3	2	2		1		122251033.5	8743424267					1
False	High	IsMasterProtein	2540	P62997	Transformer-2 protein homolog beta OS=Rattus norvegicus OX=10116 GN=Tra2b PE=1 SV=1	0	27101	20	5	14	4	5	288	33.6	11.25					25.14	12.39					4	3			7099416374		139367848	36011969.27	1	Met-loss+Acetyl [N-Term]
False	High	IsMasterProtein	1993	P48506	Glutamate--cysteine ligase catalytic subunit OS=Homo sapiens OX=9606 GN=GCLC PE=1 SV=2	0	30598	7	5	14	3	5	637	72.7	6.09	1.67				19.65	23.29	2				5	2	4621622276	389769617			163575992	68887129.17	1
False	High	IsMasterProtein	2055	O15143	Actin-related protein 2/3 complex subunit 1B OS=Homo sapiens OX=9606 GN=ARPC1B PE=1 SV=3	0	21749	16	5	14	1	5	372	40.9	8.35	7.35				14.01	6.21	2				5	3	5154446407						1
False	High	IsMasterProtein	2070	P13797	Plastin-3 OS=Homo sapiens OX=9606 GN=PLS3 PE=1 SV=4	0	21693	8	5	14	1	3	630	70.8	5.6	4.64				6.56	9.72	4				2	2	2403403.28	3081151335			1920131375		1
False	High	IsMasterProtein	1980	Q9NV92	NEDD4 family-interacting protein 2 OS=Homo sapiens OX=9606 GN=NDFIP2 PE=1 SV=2	0	25785	7	2	14	2	2	336	36.4	5.08	25.85				7.89	9.65	2				1	1	57107220.35	1944734665					1
False	High	IsMasterProtein	2146	Q5SSJ5	Heterochromatin protein 1-binding protein 3 OS=Homo sapiens OX=9606 GN=HP1BP3 PE=1 SV=1	0	23481	11	6	14	2	6	553	61.2	9.67	7.41				3.78	8.91	2				3	4	5344404.59	4004020022					1	Met-loss+Acetyl [N-Term]
False	High	IsMasterProtein	2131	P10599	Thioredoxin OS=Homo sapiens OX=9606 GN=TXN PE=1 SV=3	0	10661	31	4	14	2	4	105	11.7	4.92	6.45	0	10.42	8.64		1.89	2	2	1	2		1	18958120.94	6695325367					1
False	High	IsMasterProtein	543	Q16629	Serine/arginine-rich splicing factor 7 OS=Homo sapiens OX=9606 GN=SRSF7 PE=1 SV=1	0	33786	14	3	14	2	2	238	27.4	11.82					30.84	10.21					2	3							1
False	High	IsMasterProtein	212	P00564	Creatine kinase M-type OS=Rattus norvegicus OX=10116 GN=Ckm PE=1 SV=2	0	21119	19	7	14	2	2	381	43	7.06	3.93		7.62		5.71		2		3		3						44473184		1
False	High	IsMasterProtein	146	Q7Z2W4	Zinc finger CCCH-type antiviral protein 1 OS=Homo sapiens OX=9606 GN=ZC3HAV1 PE=1 SV=3	0	18287	5	4	14	4	4	902	101.4	8.4	9.82	0	1.69		2.11	6.72	4	2	1		1	1	32801645.85	3892967058					1
False	High	IsMasterProtein	321	Q8TED4	Glucose-6-phosphate exchanger SLC37A2 OS=Homo sapiens OX=9606 GN=SLC37A2 PE=2 SV=2	0.002	3157	2	1	14	1	1	501	54.4	6.81	7.5	3.73	4.62	3.75	2.07	2.14	1	1	1	1	1	1	101788788.6	14743896.81	58907292.97	8989517.54	60947076	65152631.09	1
False	High	IsMasterProtein	325	P24941	Cyclin-dependent kinase 2 OS=Homo sapiens OX=9606 GN=CDK2 PE=1 SV=2	0	10039	11	3	14	0	1	298	33.9	8.68	3.98		1.99		10.17	11.43	1		1		2	3							1
False	High	IsMasterProtein	310	Q9NR45	Sialic acid synthase OS=Homo sapiens OX=9606 GN=NANS PE=1 SV=2	0	26897	9	2	14	2	2	359	40.3	6.74	2.3				23.28	19.83	1				2	2	8102396428				389360600	179638266.3	1
False	High	IsMasterProtein	673	Q8TF72	Protein Shroom3 OS=Homo sapiens OX=9606 GN=SHROOM3 PE=1 SV=2	0.006	1822	0	1	14	1	1	1996	216.7	7.8	0	0	0	1.79			1	1	1	1			4014193238	4299203040	2810276826	3040645338	638405184	1355749171	1
False	High	IsMasterProtein	1058	P11362	Fibroblast growth factor receptor 1 OS=Homo sapiens OX=9606 GN=FGFR1 PE=1 SV=3	0	9481	3	3	14	0	1	822	91.8	6.21	10.78		1.99		4.5	6.12	3		1		1	1							1
False	High	IsMasterProtein	1050	Q29RW1	Myosin-4 OS=Rattus norvegicus OX=10116 GN=Myh4 PE=1 SV=1	0	18757	2	4	14	2	4	1939	222.7	5.74	12.35		13.72		2.54		4		3		1		10271853.94		39526671.51		10990956		1
False	High	IsMasterProtein	1009	O14792	Heparan sulfate glucosamine 3-O-sulfotransferase 1 OS=Homo sapiens OX=9606 GN=HS3ST1 PE=1 SV=1	0	16662	14	6	14	5	6	307	35.8	8.84	11.19	2.1			8.86	7.98	3	1			3	2	41806990.72	4228127366			198688048	93130480.48	1
False	High	IsMasterProtein	759	Q7LBR1	Charged multivesicular body protein 1b OS=Homo sapiens OX=9606 GN=CHMP1B PE=1 SV=1	0	14131	20	5	14	5	5	199	22.1	8.1	16.53	0					5	2					108970456.7	11169228.47					1
False	High	IsMasterProtein	804	Q63041	Alpha-1-macroglobulin OS=Rattus norvegicus OX=10116 GN=A1m PE=1 SV=1	0	17638	3	6	14	6	6	1500	167	6.9	7.4		2.36		2.21	1.8	5		1		1	1	14657426.7	2359707617			46574236	32154266.87	1
False	High	IsMasterProtein	784	P49755	Transmembrane emp24 domain-containing protein 10 OS=Homo sapiens OX=9606 GN=TMED10 PE=1 SV=2	0	19501	18	4	14	1	4	219	25	7.44	1.81	0	0		10.81	7.13	2	1	1		4	3							1
False	High	IsMasterProtein	54	P38606	V-type proton ATPase catalytic subunit A OS=Homo sapiens OX=9606 GN=ATP6V1A PE=1 SV=2	0	29575	13	7	14	7	7	617	68.3	5.52	0		0		26.47	5.55	1		1		5	3	5241532459				101406960	56273758.46	1
False	High	IsMasterProtein	685	P55209	Nucleosome assembly protein 1-like 1 OS=Homo sapiens OX=9606 GN=NAP1L1 PE=1 SV=1	0	37171	12	3	14	2	2	391	45.3	4.46	4.78				22.99	10.1	1				3	2					42923596		1
False	High	IsMasterProtein	920	Q9Y295	Developmentally-regulated GTP-binding protein 1 OS=Homo sapiens OX=9606 GN=DRG1 PE=1 SV=1	0	34284	18	5	14	5	5	367	40.5	8.9	4.35				28.68	8.12	2				4	3	3533564165				166374472	55171811.32	1
False	High	IsMasterProtein	895	Q9H190	Syntenin-2 OS=Homo sapiens OX=9606 GN=SDCBP2 PE=1 SV=2	0	17633	14	4	14	3	4	292	31.6	9.07	5.88				17.46	15.28	2				3	3	7765841891	9816385555			242795544	84232557.29	1	Met-loss+Acetyl [N-Term]
False	High	IsMasterProtein	900	O14950	Myosin regulatory light chain 12B OS=Homo sapiens OX=9606 GN=MYL12B PE=1 SV=2	0	31116	34	5	14	0	5	172	19.8	4.84	3.58		0		21.07	6.8	2		2		4	1							1
False	High	IsMasterProtein	940	P36952	Serpin B5 OS=Homo sapiens OX=9606 GN=SERPINB5 PE=1 SV=2	0	22684	20	6	14	4	6	375	42.1	6.05	18.64		1.65		7.73		4		2		4		52985855.53	6196013385	7141410759			34151975.4	1
False	High	IsMasterProtein	879	P22102	Trifunctional purine biosynthetic protein adenosine-3 OS=Homo sapiens OX=9606 GN=GART PE=1 SV=1	0	26757	4	4	14	4	4	1010	107.7	6.7	1.69				20.77	6.3	1				4	2	14649237	9024039611	10619454	3700291732	197335706	57372266.56	1
False	High	IsMasterProtein	38	O15498	Synaptobrevin homolog YKT6 OS=Homo sapiens OX=9606 GN=YKT6 PE=1 SV=1	0	20927	29	6	14	1	6	198	22.4	6.92	9.18	0	0		12.61	3.48	3	1	1		3	1					62598828	12819947.3	1
False	High	IsMasterProtein	37	Q9Y4G6	Talin-2 OS=Homo sapiens OX=9606 GN=TLN2 PE=1 SV=4	0	11459	1	3	14	1	1	2542	271.4	5.57	9.32		4.3	0	4.73	6.61	3		1	1	2	2	1672230226	9570038112					1
False	High	IsMasterProtein	1618	P85834	Elongation factor Tu, mitochondrial OS=Rattus norvegicus OX=10116 GN=Tufm PE=1 SV=1	0	21874	15	6	13	1	1	452	49.5	7.56	3.96				12.54	11.36	2				5	2	4320270061	1798646881					1
False	High	IsMasterProtein	1622	Q7Z403	Transmembrane channel-like protein 6 OS=Homo sapiens OX=9606 GN=TMC6 PE=1 SV=2	0	26488	10	6	13	6	6	805	90	8.66	16.54				8.05	2.14	5				3	1	41428263.68	1222915272			45820696	15822319.92	1
False	High	IsMasterProtein	1875	P46782	Small ribosomal subunit protein uS7 OS=Homo sapiens OX=9606 GN=RPS5 PE=1 SV=4	0	23132	18	3	13	1	3	204	22.9	9.72	4.18		0		33.52	2.38	1		1		3	1					107227086		1	Met-loss+Acetyl [N-Term]; Acetyl [N-Term]
False	High	IsMasterProtein	1415	P43003	Excitatory amino acid transporter 1 OS=Homo sapiens OX=9606 GN=SLC1A3 PE=1 SV=1	0	25512	5	2	13	1	2	542	59.5	8.41	20.57		1.9		15.07		1		1		2								1
False	High	IsMasterProtein	1313	P48675	Desmin OS=Rattus norvegicus OX=10116 GN=Des PE=1 SV=2	0	9538	4	3	13	1	1	469	53.4	5.27	3.78		2.32	3.8	3.29	2.12	2		2	1	2	1			9797653622				1
False	High	IsMasterProtein	1579	P08243	Asparagine synthetase [glutamine-hydrolyzing] OS=Homo sapiens OX=9606 GN=ASNS PE=1 SV=4	0	12382	7	4	13	1	4	561	64.3	6.86	1.81		3.85		11.6	5.84	1		1		3	3						17903039.15	1
False	High	IsMasterProtein	1562	P23469	Receptor-type tyrosine-protein phosphatase epsilon OS=Homo sapiens OX=9606 GN=PTPRE PE=1 SV=1	0	25858	7	6	13	0	4	700	80.6	7.02	19.72		0				6		1										1
False	High	IsMasterProtein	1556	P15151	Poliovirus receptor OS=Homo sapiens OX=9606 GN=PVR PE=1 SV=2	0	12737	8	3	13	3	3	417	45.3	6.52	4.47		8.61	4.72	4.1	4.93	1		2	1	2	3	12321590.34	1983570.29	28243043.7	12872873.15	67145600	53477620.07	1
False	High	IsMasterProtein	1459	Q9H0E2	Toll-interacting protein OS=Homo sapiens OX=9606 GN=TOLLIP PE=1 SV=1	0	10415	14	4	13	2	4	274	30.3	5.97	3.43	0	2.08	0	6.82	2.17	3	2	1	1	2	1	11211537.48	1491203006			42697994	3138867799	1	Met-loss+Acetyl [N-Term]
False	High	IsMasterProtein	1466	Q9P258	Protein RCC2 OS=Homo sapiens OX=9606 GN=RCC2 PE=1 SV=2	0	20196	10	5	13	5	5	522	56	8.78	0				9.1	16.08	1				2	4	4585328328				189118336	40957332.72	1
False	High	IsMasterProtein	2311	P62246	Small ribosomal subunit protein uS8 OS=Rattus norvegicus OX=10116 GN=Rps15a PE=1 SV=2	0	23547	35	5	13	5	5	130	14.8	10.13	0				19.12	8.26	1				5	1	6087847843		18238813.73		961325616	288324964.9	1
False	High	IsMasterProtein	2301	Q15382	GTP-binding protein Rheb OS=Homo sapiens OX=9606 GN=RHEB PE=1 SV=1	0	6604	9	2	13	0	2	184	20.5	5.92	12.02	1.82	2.32		1.92	4.57	2	1	1		1	1							1
False	High	IsMasterProtein	2302	P62942	Peptidyl-prolyl cis-trans isomerase FKBP1A OS=Homo sapiens OX=9606 GN=FKBP1A PE=1 SV=2	0	12015	26	2	13	1	2	108	11.9	8.16	15.18		5.83		7.57	4.44	1		1		2	1	77923174.3	7071206016	29986403.24	10634923.86	114612528	89927702.66	1	Met-loss [N-Term]
False	High	IsMasterProtein	2303	P81377	cAMP-dependent protein kinase type I-beta regulatory subunit OS=Rattus norvegicus OX=10116 GN=Prkar1b PE=2 SV=2	0	27122	10	4	13	0	2	381	43.3	5.82	25.75	0					4	2											1
False	High	IsMasterProtein	2501	Q9UIQ6	Leucyl-cystinyl aminopeptidase OS=Homo sapiens OX=9606 GN=LNPEP PE=1 SV=3	0	25631	5	5	13	5	5	1025	117.3	5.73	15.3				6.98		5				1		62603745.59	3328961731					1
False	High	IsMasterProtein	2466	P04040	Catalase OS=Homo sapiens OX=9606 GN=CAT PE=1 SV=3	0	16237	13	6	13	6	6	527	59.7	7.39		4.4	3.65	15.27				2	2	5			1721072386	3645841875					1
False	High	IsMasterProtein	2042	P13471	Small ribosomal subunit protein uS11 OS=Rattus norvegicus OX=10116 GN=Rps14 PE=1 SV=3	0	21.52	30	3	13	0	3	151	16.2	10.05	4.65		2.36		12.57	9.12	2		1		3	2							1
False	High	IsMasterProtein	1944	P23358	Large ribosomal subunit protein uL11 OS=Rattus norvegicus OX=10116 GN=Rpl12 PE=2 SV=1	0	11.12	25	4	13	0	4	165	17.8	9.42	9.13		1.83		6.86	2.17	2		2		3	2							1
False	High	IsMasterProtein	2132	P04920	Anion exchange protein 2 OS=Homo sapiens OX=9606 GN=SLC4A2 PE=1 SV=4	0	22545	6	7	13	2	7	1241	136.9	6.29	13.57	0				0	7	1				1	33178407.33	1133636702			19984642	14866853.9	1
False	High	IsMasterProtein	516	P25786	Proteasome subunit alpha type-1 OS=Homo sapiens OX=9606 GN=PSMA1 PE=1 SV=1	0	32827	28	7	13	2	7	263	29.5	6.61	12.28				0	5.45	5				1	2	17924912.33	3719808623					1
False	High	IsMasterProtein	501	P11279	Lysosome-associated membrane glycoprotein 1 OS=Homo sapiens OX=9606 GN=LAMP1 PE=1 SV=3	0	11173	8	4	13	3	4	417	44.9	8.75	6.74	9.29			4.88	4.49	2	2			1	1	51838798.44	10463237.57	15366189.41	6241667741	103908662	56641128.78	1
False	High	IsMasterProtein	502	O00161	Synaptosomal-associated protein 23 OS=Homo sapiens OX=9606 GN=SNAP23 PE=1 SV=1	0	23.21	23	4	13	3	4	211	23.3	5.01	15.87		0		10.09	7.72	3		2		2	1	31693807.33		21639752.09		67798688	32402249.94	1	Acetyl [N-Term]
False	High	IsMasterProtein	462	Q92616	Stalled ribosome sensor GCN1 OS=Homo sapiens OX=9606 GN=GCN1 PE=1 SV=7	0	32703	4	8	13	8	8	2671	292.5	7.43	1.67				18.55	3.72	2				5	1	3666029494						1
False	High	IsMasterProtein	443	Q9H8M9	Protein eva-1 homolog A OS=Homo sapiens OX=9606 GN=EVA1A PE=1 SV=1	0	5.47	7	1	13	1	1	152	17.5	6.93	7.11	0	4.83		5.28	7.5	1	1	1		1	1	27665813.03	2125752868	30634453.75		134129648	64533354.44	1
False	High	IsMasterProtein	531	Q8IYB3	Serine/arginine repetitive matrix protein 1 OS=Homo sapiens OX=9606 GN=SRRM1 PE=1 SV=2	0	28513	9	7	13	7	7	904	102.3	11.84			5.4	4.14	6.8	2.43			2	1	5	2					384035186.5	4377898687	1
False	High	IsMasterProtein	622	P11250	Large ribosomal subunit protein eL34 OS=Rattus norvegicus OX=10116 GN=Rpl34 PE=1 SV=3	0	7209	21	3	13	0	3	117	13.5	11.66	4.47		0		8.16	9.85	1		1		2	3							1
False	High	IsMasterProtein	603	O60218	Aldo-keto reductase family 1 member B10 OS=Homo sapiens OX=9606 GN=AKR1B10 PE=1 SV=2	0	16513	15	5	13	3	5	316	36	7.84	9.96				8.54	4.16	3				3	1	10931984.31	7351243543					1	Met-loss+Acetyl [N-Term]
False	High	IsMasterProtein	555	P09871	Complement C1s subcomponent OS=Homo sapiens OX=9606 GN=C1S PE=1 SV=1	0	27421	10	6	13	5	6	688	76.6	4.96	19.77						6						52127509.62	1744117.02					1
False	High	IsMasterProtein	547	P60868	Small ribosomal subunit protein uS10 OS=Rattus norvegicus OX=10116 GN=Rps20 PE=1 SV=1	0	33.54	23	3	13	3	3	119	13.4	9.94	3.8				20.29	5	1				3	2					166660264	17359115.26	1
False	High	IsMasterProtein	188	Q14517	Protocadherin Fat 1 OS=Homo sapiens OX=9606 GN=FAT1 PE=1 SV=2	0	30546	2	8	13	7	8	4588	506	5	12.54		1.79		2.99		7		1		1		30784393.52	1144265968	12331990.71		33222796		1
False	High	IsMasterProtein	169	O43760	Synaptogyrin-2 OS=Homo sapiens OX=9606 GN=SYNGR2 PE=1 SV=1	0	7879	9	2	13	2	2	224	24.8	4.94	16.18	2.07			7.37	3.49	2	1			2	1	100409116.4	8692908993			236436588	105694970.8	1	Acetyl [N-Term]
False	High	IsMasterProtein	159	Q71UF4	Histone-binding protein RBBP7 OS=Rattus norvegicus OX=10116 GN=Rbbp7 PE=2 SV=1	0	30.08	16	6	13	2	2	425	47.8	5.05	0		0		5.99	10.74	1		1		4	3	6591700827						1
False	High	IsMasterProtein	340	P23381	Tryptophan--tRNA ligase, cytoplasmic OS=Homo sapiens OX=9606 GN=WARS1 PE=1 SV=2	0	33471	8	3	13	2	3	471	53.1	6.23	18.87		1.97		8.48	3.98	3		1		1	1	11125452.9	1352738789					1
False	High	IsMasterProtein	1071	Q12931	Heat shock protein 75 kDa, mitochondrial OS=Homo sapiens OX=9606 GN=TRAP1 PE=1 SV=3	0	17497	6	3	13	1	2	704	80.1	8.21	6.93		10.69		16.34	15.08	1		1		2	2							1
False	High	IsMasterProtein	1080	Q71TY3	Small ribosomal subunit protein eS27 OS=Rattus norvegicus OX=10116 GN=Rps27 PE=1 SV=3	0	16041	29	2	13	1	2	84	9.5	9.45	4.77		4.14		14.71	9.8	1		1		2	1	18208684.55				117484176	82298818.05	1
False	High	IsMasterProtein	1222	O75955	Flotillin-1 OS=Homo sapiens OX=9606 GN=FLOT1 PE=1 SV=3	0	19522	12	5	13	2	5	427	47.3	7.49	7.69				5.61	11.49	2				2	4							1
False	High	IsMasterProtein	10	P06866	Haptoglobin OS=Rattus norvegicus OX=10116 GN=Hp PE=1 SV=3	0	23844	14	4	13	3	4	347	38.5	6.54	15.9		10.79		2.03		4		3		1		44836991.76		24939793.21				1
False	High	IsMasterProtein	761	Q7Z402	Transmembrane channel-like protein 7 OS=Homo sapiens OX=9606 GN=TMC7 PE=1 SV=1	0	11648	6	5	13	5	5	723	83.4	8.43	13.45	1.62		0	1.88		5	2		1	1		83498915.2	7890134636					1
False	High	IsMasterProtein	702	P06732	Creatine kinase M-type OS=Homo sapiens OX=9606 GN=CKM PE=1 SV=2	0	17.39	18	6	13	1	1	381	43.1	7.25	3.93		7.62		5.51		1		3		3								1
False	High	IsMasterProtein	886	P62138	Serine/threonine-protein phosphatase PP1-alpha catalytic subunit OS=Rattus norvegicus OX=10116 GN=Ppp1ca PE=1 SV=1	0	21341	15	5	13	4	4	330	37.5	6.33	7.2				19.6	6.34	2				4	1	46525572.23				154118720		1	Met-loss+Acetyl [N-Term]
False	High	IsMasterProtein	1669	Q9Y3P9	Rab GTPase-activating protein 1 OS=Homo sapiens OX=9606 GN=RABGAP1 PE=1 SV=3	0	35832	8	7	12	5	7	1069	121.7	5.25	18.58						7						44461511.17	4953435105					1
False	High	IsMasterProtein	1731	Q15833	Syntaxin-binding protein 2 OS=Homo sapiens OX=9606 GN=STXBP2 PE=1 SV=2	0	26133	10	5	12	1	5	593	66.4	6.55	2.38		1.64		14.94	3.82	3		1		4	1					29778186	10638602.11	1
False	High	IsMasterProtein	1737	P19139	Casein kinase II subunit alpha OS=Rattus norvegicus OX=10116 GN=Csnk2a1 PE=1 SV=2	0	32384	14	5	12	0	5	391	45	7.74					25.6	4.75					5	1							1
False	High	IsMasterProtein	1880	O15078	Centrosomal protein of 290 kDa OS=Homo sapiens OX=9606 GN=CEP290 PE=1 SV=2	0.002	2546	1	2	12	0	1	2479	290.2	5.95	3.6	0	3.37	0	1.7		1	1	1	1	1								1
False	High	IsMasterProtein	1808	P62994	Growth factor receptor-bound protein 2 OS=Rattus norvegicus OX=10116 GN=Grb2 PE=1 SV=1	0	12436	15	3	12	3	3	217	25.2	6.32	9.92	1.75	0		2.22	5.27	3	2	1		1	1	41827397.33	5481205.41	21351187.08	5173273646	54947768	43008220.24	1
False	High	IsMasterProtein	1335	P67809	Y-box-binding protein 1 OS=Homo sapiens OX=9606 GN=YBX1 PE=1 SV=3	0	26534	24	4	12	0	4	324	35.9	9.88	0				19.59	13.12	2				2	3							1
False	High	IsMasterProtein	1268	Q92499	ATP-dependent RNA helicase DDX1 OS=Homo sapiens OX=9606 GN=DDX1 PE=1 SV=2	0	27.15	12	9	12	2	9	740	82.4	7.23	5.56				9.49	0	4				5	2	1921160004						1
False	High	IsMasterProtein	1328	Q96J84	Kin of IRRE-like protein 1 OS=Homo sapiens OX=9606 GN=KIRREL1 PE=1 SV=2	0	25977	8	4	12	3	4	757	83.5	5.73	10.87		3.88		9.87	2.83	3		1		2	1	11672452.02						1
False	High	IsMasterProtein	1517	Q969P6	DNA topoisomerase I, mitochondrial OS=Homo sapiens OX=9606 GN=TOP1MT PE=1 SV=1	0	13701	7	5	12	0	1	601	69.8	9.41					12.31	9.34					5	4							1
False	High	IsMasterProtein	1518	Q5VYK3	Proteasome adapter and scaffold protein ECM29 OS=Homo sapiens OX=9606 GN=ECPAS PE=1 SV=2	0	33383	6	8	12	8	8	1845	204.2	7.12					24.14	2.65					8	1					175882844	64650094.46	1
False	High	IsMasterProtein	1563	O00151	PDZ and LIM domain protein 1 OS=Homo sapiens OX=9606 GN=PDLIM1 PE=1 SV=4	0	22.89	16	4	12	3	4	329	36	7.02	7.27	0			13.14	6.62	1	1			3	2	11552030.99	8929854422			198990224	59475642.88	1
False	High	IsMasterProtein	1543	Q9BZ29	Dedicator of cytokinesis protein 9 OS=Homo sapiens OX=9606 GN=DOCK9 PE=1 SV=2	0	19358	3	6	12	2	6	2069	236.3	7.49	9.14				0		6				1		23839651.86						1
False	High	IsMasterProtein	2380	Q9NQC3	Reticulon-4 OS=Homo sapiens OX=9606 GN=RTN4 PE=1 SV=2	0	18727	3	3	12	1	3	1192	129.9	4.5	4.28	1.77			7.2	12.6	1	1			3	2					105891936	54584955.95	1
False	High	IsMasterProtein	2294	Q2KJF1	TREMBL:Q2KJF1 (Bos taurus) Alpha-1-B glycoprotein	0	16927	7	3	12	3	3	503	53.5	5.43	6.34	0			12.63	6.04	1	1			2	2	9171401579	9817497279			95256076	50087658.57	1
False	High	IsMasterProtein	2411	P50897	Palmitoyl-protein thioesterase 1 OS=Homo sapiens OX=9606 GN=PPT1 PE=1 SV=1	0	14528	8	2	12	2	2	306	34.2	6.52	3.85				13.99	9.85	2				1	1	11009180.6	2771270151				78851930.97	1
False	High	IsMasterProtein	2557	O75223	Gamma-glutamylcyclotransferase OS=Homo sapiens OX=9606 GN=GGCT PE=1 SV=1	0	16889	28	5	12	5	5	188	21	5.14	9.31	3.67		2.29			4	4		1			20398611.74	13528865.9					1
False	High	IsMasterProtein	2483	P61289	Proteasome activator complex subunit 3 OS=Homo sapiens OX=9606 GN=PSME3 PE=1 SV=1	0	15894	13	3	12	3	3	254	29.5	5.95			2.16		20.1	13.91			1		3	2			8900823523		292292152	115634250.4	1
False	High	IsMasterProtein	2475	Q8NDA8	Maestro heat-like repeat-containing protein family member 1 OS=Homo sapiens OX=9606 GN=MROH1 PE=2 SV=3	0	16261	3	6	12	6	6	1641	181.1	6.89	12.25	1.89					6	1					49280475.72	5703112582					1
False	High	IsMasterProtein	2468	P09651	Heterogeneous nuclear ribonucleoprotein A1 OS=Homo sapiens OX=9606 GN=HNRNPA1 PE=1 SV=5	0	25967	20	6	12	0	5	372	38.7	9.13	0				16.18	7.77	2				4	2							1
False	High	IsMasterProtein	2237	P50454	Serpin H1 OS=Homo sapiens OX=9606 GN=SERPINH1 PE=1 SV=2	0	26331	9	3	12	1	3	418	46.4	8.69	12.37	0			8.39	4.9	2	1			2	1					45426452	27732722.26	1
False	High	IsMasterProtein	2014	P28570	Sodium- and chloride-dependent creatine transporter 1 OS=Rattus norvegicus OX=10116 GN=Slc6a8 PE=1 SV=1	0	16125	6	3	12	0	3	635	70.6	6.8	9.62		5.57	0	9.13	6.65	2		1	1	2	1							1
False	High	IsMasterProtein	2021	Q13772	Nuclear receptor coactivator 4 OS=Homo sapiens OX=9606 GN=NCOA4 PE=1 SV=1	0	18495	8	5	12	5	5	614	69.7	6.01	13.81	1.7					5	2					76617365.82	4895739145					1
False	High	IsMasterProtein	2049	Q9Y5K6	CD2-associated protein OS=Homo sapiens OX=9606 GN=CD2AP PE=1 SV=1	0	13.55	8	5	12	5	5	639	71.4	6.4	9.33		1.82		2.12	2.2	3		2		2	1	21894701.71	1366275671	13207687.68	4428954.66		102678458.5	1
False	High	IsMasterProtein	2223	Q15287	RNA-binding protein with serine-rich domain 1 OS=Homo sapiens OX=9606 GN=RNPS1 PE=1 SV=1	0	12441	12	3	12	0	3	305	34.2	11.84			6.64	4.28	8.7	10.45			1	1	2	3							1
False	High	IsMasterProtein	2088	Q9H6X2	Anthrax toxin receptor 1 OS=Homo sapiens OX=9606 GN=ANTXR1 PE=1 SV=2	0	14876	5	3	12	1	3	564	62.7	7.61	9.84	0	3.62		0	0	3	1	2		1	1	9149198.39	9512402818	15906639.3		121034384	79894427.96	1
False	High	IsMasterProtein	471	P61081	NEDD8-conjugating enzyme Ubc12 OS=Homo sapiens OX=9606 GN=UBE2M PE=1 SV=1	0	11642	21	4	12	4	4	183	20.9	7.69	8.5				3.71	0	3				3	1	26771979.53	2257685.08	8026927707		222074976	65900886.17	1
False	High	IsMasterProtein	505	Q96CV9	Optineurin OS=Homo sapiens OX=9606 GN=OPTN PE=1 SV=3	0	34849	11	6	12	5	6	577	65.9	5.17	23.55						6						29804363.23	1619941773					1
False	High	IsMasterProtein	448	Q01581	Hydroxymethylglutaryl-CoA synthase, cytoplasmic OS=Homo sapiens OX=9606 GN=HMGCS1 PE=1 SV=2	0	18634	10	5	12	2	5	520	57.3	5.41	12.58	0	1.88			2.11	5	1	1			1	22625037.17	2318607748					1
False	High	IsMasterProtein	74	O14936	Peripheral plasma membrane protein CASK OS=Homo sapiens OX=9606 GN=CASK PE=1 SV=3	0	13307	5	5	12	1	5	926	105.1	6.43	7.62		0		1.75		4		1		1		14204271.08	1847301496					1
False	High	IsMasterProtein	439	Q99808	Equilibrative nucleoside transporter 1 OS=Homo sapiens OX=9606 GN=SLC29A1 PE=1 SV=3	0.002	3936	2	1	12	1	1	456	50.2	8.29	7.77	1.67	3.72	1.82	1.65		1	1	1	1	1		52541328.99	5852770.73					1
False	High	IsMasterProtein	220	Q9H0H5	Rac GTPase-activating protein 1 OS=Homo sapiens OX=9606 GN=RACGAP1 PE=1 SV=1	0	19182	11	7	12	7	7	632	71	8.88	8.34		0		2.16	0	5		1		1	1	30897617.29	3209183013					1
False	High	IsMasterProtein	225	P07996	Thrombospondin-1 OS=Homo sapiens OX=9606 GN=THBS1 PE=1 SV=2	0	16127	4	5	12	1	5	1170	129.3	4.94	6.62				0	8.99	4				1	3	11947204.64	1120303864					1
False	High	IsMasterProtein	176	P22509	rRNA 2'-O-methyltransferase fibrillarin OS=Rattus norvegicus OX=10116 GN=Fbl PE=1 SV=2	0	20777	13	4	12	0	4	327	34.2	10.24	7.5				9.04	6.19	3				3	2							1
False	High	IsMasterProtein	19	P58546	Myotrophin OS=Homo sapiens OX=9606 GN=MTPN PE=1 SV=2	0	21223	25	2	12	1	2	118	12.9	5.52	10.85		2.8		17.29	11.76	2		1		2	1	14986823.35		10818228.17		211792640	102683137.8	1
False	High	IsMasterProtein	995	P12273	Prolactin-inducible protein OS=Homo sapiens OX=9606 GN=PIP PE=1 SV=1	0	13345	15	3	12	3	3	146	16.6	8.05	5.74	4.28	1.7	12.35		1.89	1	2	1	3		1	12660154.34	27339078.96					1
False	High	IsMasterProtein	1210	Q8WUW1	Protein BRICK1 OS=Homo sapiens OX=9606 GN=BRK1 PE=1 SV=1	0	7237	33	3	12	3	3	75	8.7	5.45	7.8		4.63		7.07	4.47	2		2		2	1	52788979.58	5206751575	84485051.91	20786066.5	184102010	108143595.8	1	Met-loss+Acetyl [N-Term]
False	High	IsMasterProtein	1168	P15170	Eukaryotic peptide chain release factor GTP-binding subunit ERF3A OS=Homo sapiens OX=9606 GN=GSPT1 PE=1 SV=1	0	11428	6	3	12	1	3	499	55.7	5.62	8.05				9.62	10.52	1				3	2							1
False	High	IsMasterProtein	809	Q8N3E9	1-phosphatidylinositol 4,5-bisphosphate phosphodiesterase delta-3 OS=Homo sapiens OX=9606 GN=PLCD3 PE=1 SV=3	0	23259	6	3	12	3	3	789	89.2	6.98	18.78	0	15.07	4.35	3.5	0	2	1	2	2	1	1	24660949.28		32859942.3	7538403.5			1
False	High	IsMasterProtein	914	O75608	Acyl-protein thioesterase 1 OS=Homo sapiens OX=9606 GN=LYPLA1 PE=1 SV=1	0	6468	8	2	12	1	2	230	24.7	6.77	1.73	0	1.64	0	4.67	0	1	1	1	1	2	2					87041352	26805178.5	1
False	High	IsMasterProtein	39	Q9UBN6	Tumor necrosis factor receptor superfamily member 10D OS=Homo sapiens OX=9606 GN=TNFRSF10D PE=1 SV=2	0	9.5	7	3	12	3	3	386	41.8	6.54	5.03	0	2.5		4.56	3.53	2	1	1		2	2	30116973.21	2861166831	37395446.25	7850618335	154556388	79006647.62	1
False	High	IsMasterProtein	1616	O60687	Sushi repeat-containing protein SRPX2 OS=Homo sapiens OX=9606 GN=SRPX2 PE=1 SV=1	0	26969	17	7	11	2	7	465	52.9	7.25	2.04				15.69	2.06	2				5	2					138110736	15160933.78	1
False	High	IsMasterProtein	1603	Q9UHW9	Solute carrier family 12 member 6 OS=Homo sapiens OX=9606 GN=SLC12A6 PE=1 SV=2	0	21353	6	7	11	3	6	1150	127.5	7.08	12.69						7						14400752.96	1680306437					1
False	High	IsMasterProtein	1589	Q3T1J1	Eukaryotic translation initiation factor 5A-1 OS=Rattus norvegicus OX=10116 GN=Eif5a PE=1 SV=3	0	15965	18	4	11	1	4	154	16.8	5.24	9.62	0			8.58		3	1			3		24523848.61	2014560316					1
False	High	IsMasterProtein	1595	P46778	Large ribosomal subunit protein eL21 OS=Homo sapiens OX=9606 GN=RPL21 PE=1 SV=2	0	17102	22	3	11	1	3	160	18.6	10.49					18.85	11.2					2	3							1
False	High	IsMasterProtein	1360	Q99733	Nucleosome assembly protein 1-like 4 OS=Homo sapiens OX=9606 GN=NAP1L4 PE=1 SV=1	0	8852	6	2	11	1	1	375	42.8	4.69	6.59				8.19	7.46	2				1	2	8371892.55	9274144963			33057960	37582415.22	1
False	High	IsMasterProtein	1411	Q3ZBS7	TREMBL:Q3ZBS7 (Bos taurus) Vitronectin	0	26232	11	4	11	3	4	484	54.1	6.16					21.95	3.55					4	1					458236224	84828115.03	1
False	High	IsMasterProtein	1298	P24368	Peptidyl-prolyl cis-trans isomerase B OS=Rattus norvegicus OX=10116 GN=Ppib PE=1 SV=3	0	24737	21	4	11	1	1	216	23.8	9.5	20.64				7.48	1.97	4				1	1	4753814329						1
False	High	IsMasterProtein	1570	P61626	Lysozyme C OS=Homo sapiens OX=9606 GN=LYZ PE=1 SV=1	0	10918	24	4	11	4	4	148	16.5	9.16	0	9.62		4.93			1	4		2			4168545852	66342991.57					1
False	High	IsMasterProtein	2363	O43813	Glutathione S-transferase LANCL1 OS=Homo sapiens OX=9606 GN=LANCL1 PE=1 SV=1	0	10269	8	3	11	2	3	399	45.3	7.75	2.4				8.18	11.89	2				2	3	14313801.32	6358920286		2085829908	157709828	111453411.7	1
False	High	IsMasterProtein	2368	Q13571	Lysosomal-associated transmembrane protein 5 OS=Homo sapiens OX=9606 GN=LAPTM5 PE=1 SV=1	0	13289	11	2	11	2	2	262	29.9	8.68	16.77				7.65		1				1						73707880		1
False	High	IsMasterProtein	2339	P14209	CD99 antigen OS=Homo sapiens OX=9606 GN=CD99 PE=1 SV=1	0	8883	13	2	11	2	2	185	18.8	4.75	5.21		2.53	1.94	1.75	2.19	2		1	1	1	1	60253170.37	7009582215	70761034.52		60511848	127026384.7	1
False	High	IsMasterProtein	2385	Q5T4S7	E3 ubiquitin-protein ligase UBR4 OS=Homo sapiens OX=9606 GN=UBR4 PE=1 SV=1	0	44177	2	7	11	2	7	5183	573.5	6.04					23.54	8.45					6	2							1
False	High	IsMasterProtein	2515	P04114	Apolipoprotein B-100 OS=Homo sapiens OX=9606 GN=APOB PE=1 SV=2	0	12435	1	4	11	1	3	4563	515.3	7.05					11.66	8.11					4	3					168196048	91362092.57	1
False	High	IsMasterProtein	2503	Q9H0X4	Protein FAM234A OS=Homo sapiens OX=9606 GN=FAM234A PE=1 SV=1	0	9563	2	1	11	1	1	552	59.6	6.28	9.18	2.02	6.96	2.35	6.29	7.03	1	1	1	1	1	1	29843852.55	2957676522	36476055.69			51818565.07	1
False	High	IsMasterProtein	2539	O95372	Acyl-protein thioesterase 2 OS=Homo sapiens OX=9606 GN=LYPLA2 PE=1 SV=1	0	8132	7	2	11	0	2	231	24.7	7.23	8.24		2.11		4.39	4.46	2		1		2	1							1
False	High	IsMasterProtein	2418	Q06323	Proteasome activator complex subunit 1 OS=Homo sapiens OX=9606 GN=PSME1 PE=1 SV=1	0	16.6	14	4	11	1	4	249	28.7	6.02	6.73		3.77		12.51	4.12	1		1		4	1	21584832.33	1957751341			120406776	47305857.53	1
False	High	IsMasterProtein	1995	P02794	Ferritin heavy chain OS=Homo sapiens OX=9606 GN=FTH1 PE=1 SV=2	0	8722	15	3	11	2	2	183	21.2	5.55	3.95	0		4.35	4.05	6.75	1	1		1	2	3	6438584329	1294858027	48291726.6	15758858.67		157009693.9	1	Met-loss+Acetyl [N-Term]
False	High	IsMasterProtein	1916	Q9HDC9	Adipocyte plasma membrane-associated protein OS=Homo sapiens OX=9606 GN=APMAP PE=1 SV=2	0	14845	9	4	11	2	4	416	46.5	6.16	4.78				4.06	4.56	3				2	1	2604387706				144241264	76979521.11	1
False	High	IsMasterProtein	1958	Q6URK4	Heterogeneous nuclear ribonucleoprotein A3 OS=Rattus norvegicus OX=10116 GN=Hnrnpa3 PE=1 SV=1	0	25566	13	4	11	0	3	379	39.6	9.01			1.61		8.74	12.77			1		4	2							1
False	High	IsMasterProtein	1959	P97536	Cullin-associated NEDD8-dissociated protein 1 OS=Rattus norvegicus OX=10116 GN=Cand1 PE=1 SV=1	0	26184	5	6	11	0	6	1230	136.3	5.78	7.41				9.69	0	4				2	1							1
False	High	IsMasterProtein	1961	O88767	Parkinson disease protein 7 homolog OS=Rattus norvegicus OX=10116 GN=Park7 PE=1 SV=1	0.002	3695	7	2	11	0	2	189	20	6.77	0	0	1.78	0	0	0	2	1	2	1	1	1							1
False	High	IsMasterProtein	2172	Q14980	Nuclear mitotic apparatus protein 1 OS=Homo sapiens OX=9606 GN=NUMA1 PE=1 SV=2	0	22261	3	6	11	6	6	2115	238.1	5.78					13.39	8.95					4	4					49970672	39205179.71	1
False	High	IsMasterProtein	2097	P62752	Large ribosomal subunit protein uL23 OS=Rattus norvegicus OX=10116 GN=Rpl23a PE=1 SV=1	0	14631	21	4	11	4	4	156	17.7	10.45				0	8.05	12.86				1	2	4					171405500	222650503.2	1
False	High	IsMasterProtein	2122	Q13418	Integrin-linked protein kinase OS=Homo sapiens OX=9606 GN=ILK PE=1 SV=2	0	17454	12	6	11	0	6	452	51.4	8.07	7.1				2.48	3.9	3				3	1							1
False	High	IsMasterProtein	486	P49184	Deoxyribonuclease-1-like 1 OS=Homo sapiens OX=9606 GN=DNASE1L1 PE=1 SV=1	0	12.89	11	3	11	3	3	302	33.9	5.74	0	0	0	0	2.03	0	2	1	1	1	1	1	12134612.44	2481443492		2623391757			1
False	High	IsMasterProtein	527	Q13433	Zinc transporter ZIP6 OS=Homo sapiens OX=9606 GN=SLC39A6 PE=1 SV=3	0	23337	4	3	11	2	3	755	85	6.95	17.85	3.04	2.09	2.05			3	1	1	1			53329652.64	4916036.08					1
False	High	IsMasterProtein	455	Q13637	Ras-related protein Rab-32 OS=Homo sapiens OX=9606 GN=RAB32 PE=1 SV=3	0	13135	26	5	11	4	4	225	25	6.54	10.91	1.75			2.04		4	2			1		32381629.8	3292815965					1	Met-loss [N-Term]
False	High	IsMasterProtein	629	P02767	Transthyretin OS=Rattus norvegicus OX=10116 GN=Ttr PE=1 SV=1	0	23964	26	3	11	3	3	147	15.7	6.16	2.99		19.99		6.46		1		3		1		4118906512		168066320.4		60887960		1
False	High	IsMasterProtein	636	Q14134	Tripartite motif-containing protein 29 OS=Homo sapiens OX=9606 GN=TRIM29 PE=1 SV=2	0	11408	6	4	11	4	4	588	65.8	7.15	1.92		0		1.84	4.37	3		1		2	2	20148583.68	4443542471	9798085503		108905144	63741610.41	1
False	High	IsMasterProtein	206	Q9NR30	Nucleolar RNA helicase 2 OS=Homo sapiens OX=9606 GN=DDX21 PE=1 SV=5	0	19564	7	5	11	1	5	783	87.3	9.28	0				8.35	13.24	1				5	4							1
False	High	IsMasterProtein	210	Q68FS2	COP9 signalosome complex subunit 4 OS=Rattus norvegicus OX=10116 GN=Cops4 PE=1 SV=1	0	20986	13	5	11	0	5	406	46.3	5.85	6.4				4.99	9.62	4				2	2							1
False	High	IsMasterProtein	127	Q12959	Disks large homolog 1 OS=Homo sapiens OX=9606 GN=DLG1 PE=1 SV=2	0	22.58	7	6	11	1	6	904	100.4	5.76	12.63						6												1
False	High	IsMasterProtein	112	P26196	Probable ATP-dependent RNA helicase DDX6 OS=Homo sapiens OX=9606 GN=DDX6 PE=1 SV=2	0	33355	10	3	11	3	3	483	54.4	8.66					22.5	8.23					3	2						20271975.35	1
False	High	IsMasterProtein	250	O15118	NPC intracellular cholesterol transporter 1 OS=Homo sapiens OX=9606 GN=NPC1 PE=1 SV=2	0	14.06	4	5	11	4	5	1278	142.1	5.36	4.08	0	2.27		7.85	2.78	2	1	1		4	1	6928339449	1064566287	144063521.5	132130912.2	198829588	73471001.21	1
False	High	IsMasterProtein	262	P12749	Large ribosomal subunit protein uL24 OS=Rattus norvegicus OX=10116 GN=Rpl26 PE=1 SV=1	0	10963	17	4	11	0	4	145	17.3	10.62					4.5	13.06					3	4							1
False	High	IsMasterProtein	289	P55058	Phospholipid transfer protein OS=Homo sapiens OX=9606 GN=PLTP PE=1 SV=1	0	13258	7	3	11	3	3	493	54.7	7.01	5.78	0	4.25	0	7.45		2	1	1	1	2		20133567.09						1
False	High	IsMasterProtein	1074	Q02543	Large ribosomal subunit protein eL20 OS=Homo sapiens OX=9606 GN=RPL18A PE=1 SV=2	0	8587	10	2	11	1	2	176	20.7	10.71	4.35	1.71			4.45	4.52	1	1			2	2	20269048.23	1599118.15	30649525.68	10861682.66	122825272	108383980.4	1
False	High	IsMasterProtein	973	O14964	Hepatocyte growth factor-regulated tyrosine kinase substrate OS=Homo sapiens OX=9606 GN=HGS PE=1 SV=1	0	16552	5	6	11	0	6	777	86.1	6.16	9.84	1.73			1.64	1.67	5	1			1	1							1
False	High	IsMasterProtein	1017	Q5ZPR3	CD276 antigen OS=Homo sapiens OX=9606 GN=CD276 PE=1 SV=1	0	9135	4	2	11	2	2	534	57.2	4.91	9.37		2.07	1.64	1.8	2.08	2		1	1	1	1	104080970.6	11289871.19			121980400	75201606.1	1
False	High	IsMasterProtein	1186	Q8NBN3	Transmembrane protein 87A OS=Homo sapiens OX=9606 GN=TMEM87A PE=1 SV=3	0	23.9	7	3	11	3	3	555	63.4	6.74	9.39				6.7	3.34	3				2	1	8557835968	1864318045			82362040		1
False	High	IsMasterProtein	1223	Q96BM9	ADP-ribosylation factor-like protein 8A OS=Homo sapiens OX=9606 GN=ARL8A PE=1 SV=1	0	14982	17	3	11	1	1	186	21.4	7.77	3.98				10.18	4.88	2				2	1					43475196	20016469.82	1
False	High	IsMasterProtein	1139	P62902	Large ribosomal subunit protein eL31 OS=Rattus norvegicus OX=10116 GN=Rpl31 PE=2 SV=1	0	9406	28	4	11	4	4	125	14.5	10.54	4.71	0	2.33		6.68	7.33	1	1	1		4	2	9416419663	451117122	28890608.51	12370075.73	441565436	168316554.7	1
False	High	IsMasterProtein	1140	P49736	DNA replication licensing factor MCM2 OS=Homo sapiens OX=9606 GN=MCM2 PE=1 SV=4	0	22967	5	3	11	3	3	904	101.8	5.52			0		21.38	7.54			1		3	1			12248582.5		115307068	49198529.89	1
False	High	IsMasterProtein	961	Q13045	Protein flightless-1 homolog OS=Homo sapiens OX=9606 GN=FLII PE=1 SV=2	0	19896	4	5	11	5	5	1269	144.7	6.05			0		7.86	15.44			1		3	3			301732175.7	613913811.5	313397636	187785239.6	1	Acetyl [N-Term]
False	High	IsMasterProtein	910	O43493	Trans-Golgi network integral membrane protein 2 OS=Homo sapiens OX=9606 GN=TGOLN2 PE=1 SV=4	0	17347	12	4	11	4	4	437	45.9	5.63	10.41				2.04	4.47	3				1	2	16036000.72	1651960728	14373345.14			37973872.43	1
False	High	IsMasterProtein	929	P49959	Double-strand break repair protein MRE11 OS=Homo sapiens OX=9606 GN=MRE11 PE=1 SV=3	0	20445	6	4	11	3	4	708	80.5	5.9	2.04				14.95	8.94	1				3	2					59753814		1	Met-loss+Acetyl [N-Term]
False	High	IsMasterProtein	32	O15264	Mitogen-activated protein kinase 13 OS=Homo sapiens OX=9606 GN=MAPK13 PE=1 SV=1	0	13986	12	4	11	3	4	365	42.1	8.38	3.67		0		4.47	8.73	1		1		2	3	10340634.33				72509440	136912855.1	1
False	High	IsMasterProtein	888	Q9UHB9	Signal recognition particle subunit SRP68 OS=Homo sapiens OX=9606 GN=SRP68 PE=1 SV=2	0	42509	14	6	11	6	6	627	70.7	8.56	3.6				21.31	3.64	2				5	3	5377436393	1348082313			167887038	47551854.26	1
False	High	IsMasterProtein	883	P20700	Lamin-B1 OS=Homo sapiens OX=9606 GN=LMNB1 PE=1 SV=2	0	15035	9	5	11	2	4	586	66.4	5.16	3.96	0			6.21	4.21	3	1			2	3					58133752	7297847821	1
False	High	IsMasterProtein	861	Q9Y696	Chloride intracellular channel protein 4 OS=Homo sapiens OX=9606 GN=CLIC4 PE=1 SV=4	0	21526	18	4	11	0	4	253	28.8	5.59	5.5		8.73		3.37	3	3		1		2	1							1
False	High	IsMasterProtein	1610	P28800	SWISS-PROT:P28800 (Bos taurus) Alpha-2-antiplasmin precursor	0	13531	7	3	10	3	3	492	54.7	5.72	0		3.5		10.86	9.3	1		1		2	2			15209222.7	4859782637	181701024	139579385.3	1
False	High	IsMasterProtein	1615	P40818	Ubiquitin carboxyl-terminal hydrolase 8 OS=Homo sapiens OX=9606 GN=USP8 PE=1 SV=1	0	15451	4	5	10	5	5	1118	127.4	8.51	11.87				1.67	0	5				1	1	36637929.06	1850019246				14847536.06	1
False	High	IsMasterProtein	1646	P46459	Vesicle-fusing ATPase OS=Homo sapiens OX=9606 GN=NSF PE=1 SV=3	0	19.42	6	4	10	0	4	744	82.5	6.95	7.44				6.9	6.88	4				1	1							1
False	High	IsMasterProtein	1635	P04843	Dolichyl-diphosphooligosaccharide--protein glycosyltransferase subunit 1 OS=Homo sapiens OX=9606 GN=RPN1 PE=1 SV=1	0	19649	8	5	10	3	5	607	68.5	6.38	12.28	0					5	1					20571939.74	1272693873					1
False	High	IsMasterProtein	1903	Q9P2R3	Rabankyrin-5 OS=Homo sapiens OX=9606 GN=ANKFY1 PE=1 SV=2	0	19823	4	4	10	4	4	1169	128.3	6.1	14.41	1.85			0		4	2			1		26700411.32	3395986661					1
False	High	IsMasterProtein	1889	Q92769	Histone deacetylase 2 OS=Homo sapiens OX=9606 GN=HDAC2 PE=1 SV=2	0	16172	9	3	10	1	3	488	55.3	5.91					16.89	7.82					3	2							1
False	High	IsMasterProtein	1375	Q9H6S3	Epidermal growth factor receptor kinase substrate 8-like protein 2 OS=Homo sapiens OX=9606 GN=EPS8L2 PE=1 SV=2	0	13451	5	4	10	4	4	715	80.6	6.84	7.75				1.71	1.85	3				2	1	73361539.89	10803270.08			59927798	38649939.63	1
False	High	IsMasterProtein	1282	P51151	Ras-related protein Rab-9A OS=Homo sapiens OX=9606 GN=RAB9A PE=1 SV=1	0	12373	15	3	10	1	3	201	22.8	5.47	10.4				4.56	4.1	3				1	1	5952937534	5871648951					1
False	High	IsMasterProtein	1263	Q07866	Kinesin light chain 1 OS=Homo sapiens OX=9606 GN=KLC1 PE=1 SV=2	0	10.73	5	3	10	0	1	573	65.3	6.2	6.08	0			7.69	5.16	2	1			2	1							1
False	High	IsMasterProtein	1538	P18621	Large ribosomal subunit protein uL22 OS=Homo sapiens OX=9606 GN=RPL17 PE=1 SV=3	0	13204	22	4	10	0	4	184	21.4	10.17	3.88		1.79		6.73	5.22	3		1		3	1							1
False	High	IsMasterProtein	1497	O94776	Metastasis-associated protein MTA2 OS=Homo sapiens OX=9606 GN=MTA2 PE=1 SV=1	0	15676	8	4	10	4	4	668	75	9.66	2.08		0		7.26	4.67	1		1		4	1	6379201931	4782465515	6008297996		138646352	68417397.35	1
False	High	IsMasterProtein	1470	P19939	Apolipoprotein C-I OS=Rattus norvegicus OX=10116 GN=Apoc1 PE=3 SV=1	0	11298	23	3	10	2	3	88	9.9	9.09	11.17		4.3		2.18		3		1		2		5643162899				57846036		1
False	High	IsMasterProtein	2315	Q99439	Calponin-2 OS=Homo sapiens OX=9606 GN=CNN2 PE=1 SV=4	0	11.84	12	4	10	3	4	309	33.7	7.33	5.72		0		2.13	1.99	3		1		2	1	21357265.63	2454338041			96004000	90802439.07	1
False	High	IsMasterProtein	2296	P27635	Large ribosomal subunit protein uL16 OS=Homo sapiens OX=9606 GN=RPL10 PE=1 SV=5	0	22982	12	3	10	0	3	214	24.6	10.08	3.51				13.9	3.71	1				3	2							1
False	High	IsMasterProtein	2573	P25685	DnaJ homolog subfamily B member 1 OS=Homo sapiens OX=9606 GN=DNAJB1 PE=1 SV=4	0	15243	10	3	10	3	3	340	38	8.63	0			0	10.86	8.79	1			1	2	2	3892662376	469153142			140854868	8337594142	1
False	High	IsMasterProtein	2575	P25789	Proteasome subunit alpha type-4 OS=Homo sapiens OX=9606 GN=PSMA4 PE=1 SV=1	0	13017	14	4	10	1	4	261	29.5	7.72	1.81		1.62		7.03	4.63	2		1		2	2	8241013585	1139915917					1
False	High	IsMasterProtein	2550	Q06203	Amidophosphoribosyltransferase OS=Homo sapiens OX=9606 GN=PPAT PE=1 SV=1	0	18373	7	3	10	2	3	517	57.4	6.76					12.44	13.67					3	2					81513416	62679372.68	1
False	High	IsMasterProtein	2433	Q08554	Desmocollin-1 OS=Homo sapiens OX=9606 GN=DSC1 PE=1 SV=2	0	20621	6	5	10	5	5	894	99.9	5.43	2.13	8.65		8.28			1	4		2			1586410483	10219523.47					1
False	High	IsMasterProtein	2461	Q9H0B6	Kinesin light chain 2 OS=Homo sapiens OX=9606 GN=KLC2 PE=1 SV=1	0	14237	6	3	10	1	1	622	68.9	7.15	6.08	0			8.52	5.16	2	1			2	1					33424198		1
False	High	IsMasterProtein	2037	Q9H2K8	Serine/threonine-protein kinase TAO3 OS=Homo sapiens OX=9606 GN=TAOK3 PE=1 SV=2	0	12306	7	5	10	1	3	898	105.3	7.3	4.93	0	1.86		7.5	1.68	3	1	1		2	1	1922217877						1
False	High	IsMasterProtein	1918	P49768	Presenilin-1 OS=Homo sapiens OX=9606 GN=PSEN1 PE=1 SV=1	0	31961	16	5	10	4	5	467	52.6	5.31	15.21				3.08		4				1		14528979.69	6311754511					1
False	High	IsMasterProtein	2208	Q9Y666	Solute carrier family 12 member 7 OS=Homo sapiens OX=9606 GN=SLC12A7 PE=1 SV=3	0	23307	7	6	10	3	5	1083	119	6.71	11.63		1.64		3.3		5		2		1		12899091.17	1122061448					1	Met-loss [N-Term]
False	High	IsMasterProtein	2108	P19223	Carboxypeptidase B OS=Rattus norvegicus OX=10116 GN=Cpb1 PE=1 SV=1	0	16886	8	4	10	3	4	415	47.5	5.68	5.39		15.75				2		3				10299919.4		41442985.84	6780598631	204645552	209748496.3	1
False	High	IsMasterProtein	2114	Q08345	Epithelial discoidin domain-containing receptor 1 OS=Homo sapiens OX=9606 GN=DDR1 PE=1 SV=1	0	11154	4	4	10	2	4	913	101.1	6.83	9.35		1.73			4.44	3		1			1	8572607105	5506833154			147786496	66991941.39	1
False	High	IsMasterProtein	2130	P56537	Eukaryotic translation initiation factor 6 OS=Homo sapiens OX=9606 GN=EIF6 PE=1 SV=1	0	8096	10	2	10	2	2	245	26.6	4.68		0			8.82	7.21		1			2	2	18399610.3	3579232.44	8876066844	3213880969	308964512	174852211.9	1
False	High	IsMasterProtein	481	P46109	Crk-like protein OS=Homo sapiens OX=9606 GN=CRKL PE=1 SV=1	0	12605	11	3	10	1	3	303	33.8	6.74	1.74		3.95		9.67	2.94	1		1		3	1	23908912.18	2178354417	21081447.11		58027616	66702649.77	1
False	High	IsMasterProtein	420	P40189	Interleukin-6 receptor subunit beta OS=Homo sapiens OX=9606 GN=IL6ST PE=1 SV=2	0	18202	3	2	10	2	2	918	103.5	5.95	13.17				4.88		2				1		25229040.57	1849822.65			29208584		1
False	High	IsMasterProtein	401	O60353	Frizzled-6 OS=Homo sapiens OX=9606 GN=FZD6 PE=1 SV=2	0	10034	4	4	10	4	4	706	79.2	7.96	13.67		0		1.93	0	4		1		1	1	87938316.01	7538893947					1
False	High	IsMasterProtein	436	Q9UNH7	Sorting nexin-6 OS=Homo sapiens OX=9606 GN=SNX6 PE=1 SV=1	0	13904	10	4	10	3	3	406	46.6	6.16	4.04				9.7	4.64	3				2	2	10483828.86	9998799487			44955552	27054366.19	1
False	High	IsMasterProtein	628	P62278	Small ribosomal subunit protein uS15 OS=Rattus norvegicus OX=10116 GN=Rps13 PE=1 SV=2	0	4758	11	2	10	2	2	151	17.2	10.54	7.09				4.02	5.71	2				2	2	58707069.78	2217825002			260805760	113767982.6	1
False	High	IsMasterProtein	620	O75874	Isocitrate dehydrogenase [NADP] cytoplasmic OS=Homo sapiens OX=9606 GN=IDH1 PE=1 SV=2	0	20557	13	5	10	2	5	414	46.6	7.01	13.08	2.25					5	2					4616727579	5039107699					1
False	High	IsMasterProtein	643	Q96RF0	Sorting nexin-18 OS=Homo sapiens OX=9606 GN=SNX18 PE=1 SV=2	0	11584	7	4	10	4	4	628	68.9	5.68	9.64		3.65		0		3		3		1		24763310.39	2139754488	20361824.76		26359334	31439821.66	1
False	High	IsMasterProtein	537	P31150	Rab GDP dissociation inhibitor alpha OS=Homo sapiens OX=9606 GN=GDI1 PE=1 SV=2	0	13433	9	4	10	1	2	447	50.6	5.14	8.61	0	1.91		2.85	1.96	2	1	1		2	1	14590577.91	2076276294	15405448.07				1
False	High	IsMasterProtein	601	P28072	Proteasome subunit beta type-6 OS=Homo sapiens OX=9606 GN=PSMB6 PE=1 SV=4	0	12376	13	3	10	1	3	239	25.3	4.92	6.86		0		0	0	3		1		1	2							1
False	High	IsMasterProtein	64	P27695	DNA-(apurinic or apyrimidinic site) endonuclease OS=Homo sapiens OX=9606 GN=APEX1 PE=1 SV=2	0	15466	13	3	10	2	3	318	35.5	8.12	9.05		0		2.12	2.05	3		1		1	1	6088890024						1
False	High	IsMasterProtein	238	Q9H2H9	Sodium-coupled neutral amino acid symporter 1 OS=Homo sapiens OX=9606 GN=SLC38A1 PE=1 SV=1	0	10.71	6	3	10	0	3	487	54	7.02	14.63	1.95					3	2											1
False	High	IsMasterProtein	217	O60264	SWI/SNF-related matrix-associated actin-dependent regulator of chromatin subfamily A member 5 OS=Homo sapiens OX=9606 GN=SMARCA5 PE=1 SV=1	0	20124	3	2	10	2	2	1052	121.8	8.09	3.09		0		15.53	14.37	1		1		2	2	2699587965					30145960.25	1
False	High	IsMasterProtein	218	Q08849	Syntaxin-3 OS=Rattus norvegicus OX=10116 GN=Stx3 PE=1 SV=1	0	19644	10	3	10	0	3	289	33.2	5.45	14.29	0	1.69		1.72		3	2	1		1								1
False	High	IsMasterProtein	174	P07204	Thrombomodulin OS=Homo sapiens OX=9606 GN=THBD PE=1 SV=2	0.002	2.68	1	1	10	1	1	575	60.3	4.92	2.38	1.93	4.06	1.79	4.16		1	1	1	1	1		29713800.23	3678035491	33483920.76	12958250.06			1
False	High	IsMasterProtein	149	P06494	Receptor tyrosine-protein kinase erbB-2 OS=Rattus norvegicus OX=10116 GN=Erbb2 PE=1 SV=3	0	10.1	2	3	10	0	2	1257	138.7	5.92	10.88		3.29		0		3		2		1								1
False	High	IsMasterProtein	156	P98194	Calcium-transporting ATPase type 2C member 1 OS=Homo sapiens OX=9606 GN=ATP2C1 PE=1 SV=3	0	27914	9	7	10	3	7	919	100.5	6.74	1.74				15.37	1.84	4				3	1							1
False	High	IsMasterProtein	338	Q15043	Metal cation symporter ZIP14 OS=Homo sapiens OX=9606 GN=SLC39A14 PE=1 SV=3	0	16614	5	3	10	3	3	492	54.2	5.33	12.18	1.9			8.05	2.03	3	1			1	1	57873219.71	4792229696			49882068	12263263.23	1
False	High	IsMasterProtein	360	P41440	Reduced folate transporter OS=Homo sapiens OX=9606 GN=SLC19A1 PE=1 SV=3	0	9817	7	4	10	4	4	591	64.8	8.95	6.69	1.71	3.67				4	1	1				42609968.26	3234563228	33678725.88				1	Acetyl [N-Term]
False	High	IsMasterProtein	254	Q9EPH2	MARCKS-related protein OS=Rattus norvegicus OX=10116 GN=Marcksl1 PE=2 SV=3	0	12542	14	2	10	0	2	199	19.8	4.65	8.24	0	2.99	2.01	2.34		2	2	1	1	1								1
False	High	IsMasterProtein	283	P32577	Tyrosine-protein kinase CSK OS=Rattus norvegicus OX=10116 GN=Csk PE=1 SV=1	0	9396	7	3	10	0	3	450	50.7	7.06	4.02				3.58	6.32	2				2	3							1
False	High	IsMasterProtein	1064	Q13308	Inactive tyrosine-protein kinase 7 OS=Homo sapiens OX=9606 GN=PTK7 PE=1 SV=2	0	15117	6	6	10	6	6	1070	118.3	7.09	13.18				0	1.69	5				1	1	79264993.97	2190826753					1
False	High	IsMasterProtein	1077	P61604	10 kDa heat shock protein, mitochondrial OS=Homo sapiens OX=9606 GN=HSPE1 PE=1 SV=2	0	10106	33	3	10	1	3	102	10.9	8.92			2		0	6.24			1		2	3							1
False	High	IsMasterProtein	985	Q969X1	Protein lifeguard 3 OS=Homo sapiens OX=9606 GN=TMBIM1 PE=1 SV=2	0	17532	9	3	10	3	3	311	34.6	7.72	21.4		0				3		1				83984343.49						1	Met-loss+Acetyl [N-Term]
False	High	IsMasterProtein	1020	Q13263	Transcription intermediary factor 1-beta OS=Homo sapiens OX=9606 GN=TRIM28 PE=1 SV=5	0	25089	7	5	10	1	5	835	88.5	5.77					8.51	11.24					4	3							1
False	High	IsMasterProtein	1024	P11047	Laminin subunit gamma-1 OS=Homo sapiens OX=9606 GN=LAMC1 PE=1 SV=3	0	13305	2	3	10	3	3	1609	177.5	5.12	4.78	2.04			3.03	11.11	2	1			1	2	35533622.25	2775548929			27941528	36145627.05	1
False	High	IsMasterProtein	1209	P17174	Aspartate aminotransferase, cytoplasmic OS=Homo sapiens OX=9606 GN=GOT1 PE=1 SV=3	0	13643	11	5	10	2	5	413	46.2	7.01	9.62	0	1.73			1.84	5	1	1			1	25016042.5	4013005295					1
False	High	IsMasterProtein	1217	Q5EB77	Ras-related protein Rab-18 OS=Rattus norvegicus OX=10116 GN=Rab18 PE=2 SV=1	0	24399	31	6	10	0	6	206	23	5.24	8.33				9.64	4.4	3				3	2							1	Acetyl [N-Term]
False	High	IsMasterProtein	1105	P17077	Large ribosomal subunit protein uL6 OS=Rattus norvegicus OX=10116 GN=Rpl9 PE=1 SV=1	0	20897	16	3	10	0	3	192	21.9	9.95	2.07				17.68	4.46	1				3	1							1
False	High	IsMasterProtein	701	Q6TRW4	Sister chromatid cohesion protein PDS5 homolog B OS=Rattus norvegicus OX=10116 GN=Pds5b PE=1 SV=2	0	17228	2	3	10	0	3	1447	164.4	8.53	3.28				15.12	11.45	1				2	2							1
False	High	IsMasterProtein	693	P46934	E3 ubiquitin-protein ligase NEDD4 OS=Homo sapiens OX=9606 GN=NEDD4 PE=1 SV=4	0	30981	6	7	10	3	3	1319	149	6.58	5.82				9.58		5				2		10890184.28	5404614042			22720452		1
False	High	IsMasterProtein	681	Q13443	Disintegrin and metalloproteinase domain-containing protein 9 OS=Homo sapiens OX=9606 GN=ADAM9 PE=1 SV=1	0	8527	4	4	10	4	4	819	90.5	7.52	3.52		0		0	1.77	2		2		1	2	8022885.58		20654557.78	4302956395	100802840	79501081.44	1
False	High	IsMasterProtein	918	P62332	ADP-ribosylation factor 6 OS=Rattus norvegicus OX=10116 GN=Arf6 PE=1 SV=2	0	10293	16	3	10	2	2	175	20.1	8.95	6.89		1.64		10.98		1		1		3		26800061.57				253248160	19581635.34	1
False	High	IsMasterProtein	903	P61769	Beta-2-microglobulin OS=Homo sapiens OX=9606 GN=B2M PE=1 SV=1	0	9897	17	2	10	2	2	119	13.7	6.52	12.75	0		2.16	0		2	1		1	1		54936111.33	6996606489					1
False	High	IsMasterProtein	849	Q9Y6W5	Actin-binding protein WASF2 OS=Homo sapiens OX=9606 GN=WASF2 PE=1 SV=3	0	10359	7	4	10	4	4	498	54.3	5.53	5.87				2.09	4.44	4				1	2	18068559.19				21648264	15617000.13	1
False	High	IsMasterProtein	1684	Q9UQB8	Brain-specific angiogenesis inhibitor 1-associated protein 2 OS=Homo sapiens OX=9606 GN=BAIAP2 PE=1 SV=1	0	21218	12	6	9	1	6	552	60.8	8.9	9.48						6						3521563689						1
False	High	IsMasterProtein	1673	Q09161	Nuclear cap-binding protein subunit 1 OS=Homo sapiens OX=9606 GN=NCBP1 PE=1 SV=1	0	22605	7	4	9	2	4	790	91.8	6.43					14.73	5.68					4	3					160806736	124047248.5	1
False	High	IsMasterProtein	1736	P13726	Tissue factor OS=Homo sapiens OX=9606 GN=F3 PE=1 SV=1	0	9.84	9	3	9	3	3	295	33	7.03	12.99	0			0		3	1			1		205479955.2	30062095.63			223563440	193646102.5	1
False	High	IsMasterProtein	1710	Q8NC42	E3 ubiquitin-protein ligase RNF149 OS=Homo sapiens OX=9606 GN=RNF149 PE=2 SV=2	0	7721	4	1	9	1	1	400	43.1	6.54	20.15	4.29					1	1					54608129.92	2851518.65					1
False	High	IsMasterProtein	1870	P47245	Nardilysin OS=Rattus norvegicus OX=10116 GN=Nrdc PE=1 SV=1	0.002	2722	2	1	9	1	1	1161	132.9	4.89	0	2.18	2.04			0	1	1	1			1	457504237	423567252.3	484497554.4	605174975.2	260146110	394509346	1
False	High	IsMasterProtein	1814	P46087	Probable 28S rRNA (cytosine(4447)-C(5))-methyltransferase OS=Homo sapiens OX=9606 GN=NOP2 PE=1 SV=2	0	19346	6	4	9	4	4	812	89.2	9.23					13.47	10					3	3					149550592	79744513.32	1
False	High	IsMasterProtein	1382	Q5XIE8	Integral membrane protein 2B OS=Rattus norvegicus OX=10116 GN=Itm2b PE=1 SV=1	0	6653	7	2	9	1	2	266	30.3	5.3	7.34		0		2.61	3.93	2		1		1	1	8994311961	4404964924	4694285967				1
False	High	IsMasterProtein	1392	P48444	Coatomer subunit delta OS=Homo sapiens OX=9606 GN=ARCN1 PE=1 SV=1	0	15688	9	4	9	0	4	511	57.2	6.21	3.87				10.21	7.16	2				1	2							1
False	High	IsMasterProtein	1278	P62083	Small ribosomal subunit protein eS7 OS=Rattus norvegicus OX=10116 GN=Rps7 PE=1 SV=1	0.005	2066	4	1	9	1	1	194	22.1	10.1	3.57		3.67	0	4.02	3.98	1		1	1	1	1	16707681.82	1087399.15	30069607.54		195518976	150535215	1
False	High	IsMasterProtein	1515	P06730	Eukaryotic translation initiation factor 4E OS=Homo sapiens OX=9606 GN=EIF4E PE=1 SV=2	0	17.95	29	4	9	2	4	217	25.1	6.15	0				16.43	5.34	1				4	1	3880213052	4353008923			157132560	34734718.05	1	Met-loss+Acetyl [N-Term]
False	High	IsMasterProtein	1437	O94973	AP-2 complex subunit alpha-2 OS=Homo sapiens OX=9606 GN=AP2A2 PE=1 SV=2	0	10901	3	3	9	1	1	939	103.9	6.96	6.77		4.25		2.69	2.27	2		1		1	1							1
False	High	IsMasterProtein	1471	Q9HB71	Calcyclin-binding protein OS=Homo sapiens OX=9606 GN=CACYBP PE=1 SV=2	0	12736	14	3	9	1	3	228	26.2	8.25	1.69				10.95	1.96	2				2	2					35463072		1	Met-loss+Acetyl [N-Term]
False	High	IsMasterProtein	2356	Q8N131	Porimin OS=Homo sapiens OX=9606 GN=TMEM123 PE=1 SV=1	0.005	2154	4	1	9	1	1	208	21.5	8.7	1.68	3.21	1.64		2.18	2.18	1	1	1		1	1	574295165.5	77703374.28	122655785	24488112.08	328862496	327560095.4	1
False	High	IsMasterProtein	2286	Q14624	Inter-alpha-trypsin inhibitor heavy chain H4 OS=Homo sapiens OX=9606 GN=ITIH4 PE=1 SV=4	0	9676	3	3	9	1	1	930	103.3	6.98	4.11		2.15		5.62	1.88	1		1		2	2	7677348303						1
False	High	IsMasterProtein	2310	P54105	Methylosome subunit pICln OS=Homo sapiens OX=9606 GN=CLNS1A PE=1 SV=1	0	20078	17	2	9	1	2	237	26.2	4.11	3.73				18.6	16.21	1				2	2	4135290661				114393752	45108226.19	1
False	High	IsMasterProtein	1994	Q96CS7	Pleckstrin homology domain-containing family B member 2 OS=Homo sapiens OX=9606 GN=PLEKHB2 PE=1 SV=1	0.005	2064	3	1	9	1	1	222	24.7	5.39	3.46	0	1.71		3.51	1.73	1	1	1		1	1	14673349.57	2551359685			28990556	20746498.18	1
False	High	IsMasterProtein	1927	P16086	Spectrin alpha chain, non-erythrocytic 1 OS=Rattus norvegicus OX=10116 GN=Sptan1 PE=1 SV=2	0	23.98	3	5	9	0	5	2472	284.5	5.33					10.78	0					4	3							1
False	High	IsMasterProtein	1914	Q14689	Disco-interacting protein 2 homolog A OS=Homo sapiens OX=9606 GN=DIP2A PE=1 SV=2	0.002	4235	1	2	9	1	1	1571	170.3	8.03	3.44		3.34		1.69	3.37	2		1		1	1							1
False	High	IsMasterProtein	1987	O00567	Nucleolar protein 56 OS=Homo sapiens OX=9606 GN=NOP56 PE=1 SV=4	0	21679	8	4	9	4	4	594	66	9.19					17.35	10.77					4	2					216152568	105297501.4	1
False	High	IsMasterProtein	1955	P62142	Serine/threonine-protein phosphatase PP1-beta catalytic subunit OS=Rattus norvegicus OX=10116 GN=Ppp1cb PE=1 SV=3	0	14949	12	3	9	2	2	327	37.2	6.19					20.72	8.49					3	1					281606616	62908502.92	1	Met-loss+Acetyl [N-Term]
False	High	IsMasterProtein	1966	P30740	Leukocyte elastase inhibitor OS=Homo sapiens OX=9606 GN=SERPINB1 PE=1 SV=1	0	17085	9	5	9	2	5	379	42.7	6.28	14.47					0	4					1	8998936046	1064792836					1	Acetyl [N-Term]
False	High	IsMasterProtein	2077	P51857	Aldo-keto reductase family 1 member D1 OS=Homo sapiens OX=9606 GN=AKR1D1 PE=1 SV=1	0	5245	5	2	9	1	1	326	37.4	7.5	3.4		0		8.93	4.48	1		1		2	1					75185344	33817021.78	1
False	High	IsMasterProtein	2083	P25325	3-mercaptopyruvate sulfurtransferase OS=Homo sapiens OX=9606 GN=MPST PE=1 SV=3	0	6025	6	2	9	2	2	297	33.2	6.6	3.49				4.27	6.42	2				1	2	6261426244				66923836	49971148.3	1
False	High	IsMasterProtein	2139	P01048	T-kininogen 1 OS=Rattus norvegicus OX=10116 GN=Map1 PE=1 SV=2	0	18236	8	4	9	2	2	430	47.7	6.52	5.87		8.37				2		3				12138844.82		64358477.55				1
False	High	IsMasterProtein	2154	Q9UGV2	Protein NDRG3 OS=Homo sapiens OX=9606 GN=NDRG3 PE=1 SV=2	0	13907	7	2	9	2	2	375	41.4	5.31	0				10.84	6.88	1				2	1	2503108.75				45221900	21949614.08	1
False	High	IsMasterProtein	490	P35565	Calnexin OS=Rattus norvegicus OX=10116 GN=Canx PE=1 SV=1	0	35329	11	6	9	4	4	591	67.2	4.63	19.93						6						25095114.71						1
False	High	IsMasterProtein	491	Q969E2	Secretory carrier-associated membrane protein 4 OS=Homo sapiens OX=9606 GN=SCAMP4 PE=1 SV=1	0	7805	9	2	9	2	2	229	25.7	8.82	7.42		1.72		5.25	5.73	2		1		1	1	21636059.67	5048497023	5712269943		62598044		1
False	High	IsMasterProtein	518	Q9UEU0	Vesicle transport through interaction with t-SNAREs homolog 1B OS=Homo sapiens OX=9606 GN=VTI1B PE=1 SV=3	0	18595	19	4	9	2	4	232	26.7	9.04	11.37	0					4	1					6483711944	8740643243					1	Met-loss+Acetyl [N-Term]
False	High	IsMasterProtein	661	P09330	Ribose-phosphate pyrophosphokinase 2 OS=Rattus norvegicus OX=10116 GN=Prps2 PE=1 SV=3	0	5677	7	3	9	0	3	318	34.8	6.61	4.91				8.84	1.73	3				2	1							1
False	High	IsMasterProtein	548	Q15181	Inorganic pyrophosphatase OS=Homo sapiens OX=9606 GN=PPA1 PE=1 SV=2	0	10725	10	3	9	3	3	289	32.6	5.86	7.46		1.66		5.18	5.67	2		1		1	2	21098281.92	9664217073			56087424	33660791.12	1	Met-loss+Acetyl [N-Term]
False	High	IsMasterProtein	574	P50895	Basal cell adhesion molecule OS=Homo sapiens OX=9606 GN=BCAM PE=1 SV=2	0	23486	7	4	9	3	4	628	67.4	5.81	12.82	0			6.47		3	1			1		17048847.42	1783957401					1
False	High	IsMasterProtein	215	P30085	UMP-CMP kinase OS=Homo sapiens OX=9606 GN=CMPK1 PE=1 SV=3	0	17723	21	4	9	0	4	196	22.2	5.57	9.25				2.59	2.2	3				2	1							1
False	High	IsMasterProtein	247	Q05086	Ubiquitin-protein ligase E3A OS=Homo sapiens OX=9606 GN=UBE3A PE=1 SV=4	0	14.67	5	4	9	4	4	875	100.6	5.22	0				6.57	10.32	1				4	2	6044509108	1930777382	8389177238		96068172	73527167.49	1
False	High	IsMasterProtein	142	Q9H3U1	Protein unc-45 homolog A OS=Homo sapiens OX=9606 GN=UNC45A PE=1 SV=1	0	24476	7	5	9	2	5	944	103	6.07					20.34	0					5	1							1
False	High	IsMasterProtein	172	Q13087	Protein disulfide-isomerase A2 OS=Homo sapiens OX=9606 GN=PDIA2 PE=1 SV=2	0	9783	6	3	9	3	3	525	58.2	4.98	4.7		8.49				1		3						84654351.29				1
False	High	IsMasterProtein	372	Q10471	Polypeptide N-acetylgalactosaminyltransferase 2 OS=Homo sapiens OX=9606 GN=GALNT2 PE=1 SV=1	0	17454	8	4	9	4	4	571	64.7	8.35	1.95				5.83	0	3				1	1	18937738.6						1
False	High	IsMasterProtein	260	Q9Y653	Adhesion G-protein coupled receptor G1 OS=Homo sapiens OX=9606 GN=ADGRG1 PE=1 SV=2	0	9437	5	3	9	2	3	693	77.7	8.48	5.25	0			2.38	1.64	2	1			1	2	7275922154						1
False	High	IsMasterProtein	96	P11388	DNA topoisomerase 2-alpha OS=Homo sapiens OX=9606 GN=TOP2A PE=1 SV=3	0	20.63	5	7	9	1	7	1531	174.3	8.72					10.04	2.05					3	4						25704284.95	1
False	High	IsMasterProtein	287	P29373	Cellular retinoic acid-binding protein 2 OS=Homo sapiens OX=9606 GN=CRABP2 PE=1 SV=2	0	9607	24	4	9	2	4	138	15.7	5.4	2.15			1.76	4.42	4.46	3			1	1	1	40500727.18	3161139808			151303952		1
False	High	IsMasterProtein	1090	O60925	Prefoldin subunit 1 OS=Homo sapiens OX=9606 GN=PFDN1 PE=1 SV=2	0	15044	39	5	9	5	5	122	14.2	6.81					9.88	8.52					4	3					167604408	86689577.14	1	Met-loss+Acetyl [N-Term]
False	High	IsMasterProtein	1010	A2I7N3	TREMBL:A2I7N3;Q27984 (Bos taurus) SERPINA3-7	0	6112	5	3	9	0	3	417	46.9	6.34	3.6		1.75	0		3.61	3		1	1		1							1
False	High	IsMasterProtein	1200	Q13085	Acetyl-CoA carboxylase 1 OS=Homo sapiens OX=9606 GN=ACACA PE=1 SV=2	0	23359	3	6	9	1	6	2346	265.4	6.37	1.73				13.11	4.18	2				4	2					72831216	10972375.83	1
False	High	IsMasterProtein	1134	O94760	N(G),N(G)-dimethylarginine dimethylaminohydrolase 1 OS=Homo sapiens OX=9606 GN=DDAH1 PE=1 SV=3	0	11.58	11	3	9	1	1	285	31.1	5.81	2.7		5.11		1.65	1.76	1		1		3	2			3644995239			66969884.78	1	Met-loss+Acetyl [N-Term]
False	High	IsMasterProtein	1161	P25311	Zinc-alpha-2-glycoprotein OS=Homo sapiens OX=9606 GN=AZGP1 PE=1 SV=2	0	12936	16	4	9	4	4	298	34.2	6.05		9.66	2.49	5.41				3	1	2			7941539961	20290869.6	25694862.35	52673419.27		13689232.72	1
False	High	IsMasterProtein	1149	P09874	Poly [ADP-ribose] polymerase 1 OS=Homo sapiens OX=9606 GN=PARP1 PE=1 SV=4	0	18325	5	4	9	2	4	1014	113	8.88					14.14	6.57					3	3					66696672	26161324.33	1
False	High	IsMasterProtein	1178	Q93008	Probable ubiquitin carboxyl-terminal hydrolase FAF-X OS=Homo sapiens OX=9606 GN=USP9X PE=1 SV=4	0	34215	3	6	9	4	6	2554	290.3	5.8	1.8				8.6	9.72	3				2	2	1795184915				78555216		1
False	High	IsMasterProtein	776	P10768	S-formylglutathione hydrolase OS=Homo sapiens OX=9606 GN=ESD PE=1 SV=2	0	8969	7	2	9	2	2	282	31.4	7.02	6.08		0		8.05	6.39	2		1		1	1	12088588.32		5502172351		188673120	88321231.64	1
False	High	IsMasterProtein	785	Q5T749	Keratinocyte proline-rich protein OS=Homo sapiens OX=9606 GN=KPRP PE=1 SV=1	0	5802	3	3	9	3	3	579	64.1	8.27	2.1	0	4.24	6.34			2	1	2	3			14374851.21	16672511.77	81198524.42	115169127.6	23138754		1
False	High	IsMasterProtein	41	Q3ZBD7	SWISS-PROT:Q3ZBD7 (Bos taurus) Glucose-6-phosphate isomerase	0	21253	7	3	9	1	1	557	62.8	7.71	15.59	1.62			8.8	3.01	2	1			1	1							1	Met-loss+Acetyl [N-Term]
False	High	IsMasterProtein	53	P28838	Cytosol aminopeptidase OS=Homo sapiens OX=9606 GN=LAP3 PE=1 SV=3	0	29.17	14	6	9	3	6	519	56.1	7.93	2.29		1.84		14.45	2.53	2		1		4	1					18438020		1
False	High	IsMasterProtein	897	Q9P206	Uncharacterized protein KIAA1522 OS=Homo sapiens OX=9606 GN=KIAA1522 PE=1 SV=2	0	8.53	3	3	9	3	3	1035	107	9.73	7.15		0	0		4.24	3		1	1		2	20805053.98		33866751.18	4752587164		38823341.14	1
False	High	IsMasterProtein	33	P17220	Proteasome subunit alpha type-2 OS=Rattus norvegicus OX=10116 GN=Psma2 PE=1 SV=3	0	6855	8	2	9	0	2	234	25.9	7.43	2.93	0	1.6			2.29	2	1	1			2							1
False	High	IsMasterProtein	936	P54920	Alpha-soluble NSF attachment protein OS=Homo sapiens OX=9606 GN=NAPA PE=1 SV=3	0	17045	14	4	9	1	4	295	33.2	5.36	8.4	1.73			6.74		3	1			1								1
False	High	IsMasterProtein	1654	P04276	Vitamin D-binding protein OS=Rattus norvegicus OX=10116 GN=Gc PE=1 SV=3	0	10639	9	5	8	5	5	476	53.5	5.86			10.11						5						113416214.7				1
False	High	IsMasterProtein	1656	P38117	Electron transfer flavoprotein subunit beta OS=Homo sapiens OX=9606 GN=ETFB PE=1 SV=3	0	13338	16	4	8	2	4	255	27.8	8.1	2.12				7.25	6.42	1				3	2							1
False	High	IsMasterProtein	1744	O08557	N(G),N(G)-dimethylarginine dimethylaminohydrolase 1 OS=Rattus norvegicus OX=10116 GN=Ddah1 PE=1 SV=3	0	10317	10	3	8	1	1	285	31.4	6.13	2.7		6.82		1.65	0	1		2		2	1							1
False	High	IsMasterProtein	1865	P62944	AP-2 complex subunit beta OS=Rattus norvegicus OX=10116 GN=Ap2b1 PE=1 SV=1	0	8.15	3	3	8	1	1	937	104.5	5.38	7.25		5.66		3.58	3.1	2		1		2	1	29169566.29				62638908	41469467.85	1
False	High	IsMasterProtein	1833	Q8NG11	Tetraspanin-14 OS=Homo sapiens OX=9606 GN=TSPAN14 PE=1 SV=1	0	10528	7	3	8	3	3	270	30.7	6.84	10.93	3.49					3	2					82855547.36	11424594					1
False	High	IsMasterProtein	1835	Q9UPN3	Microtubule-actin cross-linking factor 1, isoforms 1/2/3/4/5 OS=Homo sapiens OX=9606 GN=MACF1 PE=1 SV=4	0	4804	0	2	8	0	1	7388	837.8	5.39	0		4.04	1.81	4.11	0	1		1	1	1	1							1
False	High	IsMasterProtein	1842	Q9P2E9	Ribosome-binding protein 1 OS=Homo sapiens OX=9606 GN=RRBP1 PE=1 SV=5	0	18086	4	6	8	5	6	1410	152.4	8.6	5.33				5.56		4				2		7018549675				177484672		1
False	High	IsMasterProtein	1778	P26599	Polypyrimidine tract-binding protein 1 OS=Homo sapiens OX=9606 GN=PTBP1 PE=1 SV=2	0	7063	5	3	8	1	3	557	59.6	9.16	4	0				0	2	1				3							1
False	High	IsMasterProtein	1792	Q9HD45	Transmembrane 9 superfamily member 3 OS=Homo sapiens OX=9606 GN=TM9SF3 PE=1 SV=2	0	28557	11	5	8	5	5	589	67.8	7.21	0				15.02		1				4		3116776803				120294352	312297683.4	1
False	High	IsMasterProtein	1364	P84095	Rho-related GTP-binding protein RhoG OS=Homo sapiens OX=9606 GN=RHOG PE=1 SV=1	0	11759	23	3	8	3	3	191	21.3	8.12	0		0		6.18	0	2		1		1	1	23272076.33	2220910271	49865909.25	11364923.08	250726228	199397780.7	1
False	High	IsMasterProtein	1337	P11717	Cation-independent mannose-6-phosphate receptor OS=Homo sapiens OX=9606 GN=IGF2R PE=1 SV=3	0	11791	2	4	8	4	4	2491	274.2	5.94	10.1	1.88					4	1					27465726.16	3560105.39					1
False	High	IsMasterProtein	1391	P52303	AP-1 complex subunit beta-1 OS=Rattus norvegicus OX=10116 GN=Ap1b1 PE=1 SV=1	0	8432	3	3	8	0	1	949	104.5	5.14	5.54		5.66		3.63	5.15	1		1		2	2							1
False	High	IsMasterProtein	1264	Q99873	Protein arginine N-methyltransferase 1 OS=Homo sapiens OX=9606 GN=PRMT1 PE=1 SV=3	0	15155	11	4	8	0	4	371	42.4	5.35	2.29		2.02		6.98	2.82	3		1		2	1							1
False	High	IsMasterProtein	1308	Q9JIL3	Interleukin enhancer-binding factor 3 OS=Rattus norvegicus OX=10116 GN=Ilf3 PE=1 SV=2	0	16622	5	4	8	0	4	897	95.9	8.75	1.65				7.97	1.71	1				2	2							1
False	High	IsMasterProtein	1503	Q9UBQ0	Vacuolar protein sorting-associated protein 29 OS=Homo sapiens OX=9606 GN=VPS29 PE=1 SV=1	0	9413	11	2	8	1	2	182	20.5	6.79	1.63		1.84		7.21	8.33	1		1		1	2			36669432.06		122001080	38018641.05	1
False	High	IsMasterProtein	1566	B2RYG6	Ubiquitin thioesterase OTUB1 OS=Rattus norvegicus OX=10116 GN=Otub1 PE=1 SV=1	0	11649	11	3	8	0	3	271	31.3	4.94	4.63				10.96	4.21	1				3	1							1
False	High	IsMasterProtein	1558	Q9H2V7	Protein spinster homolog 1 OS=Homo sapiens OX=9606 GN=SPNS1 PE=1 SV=1	0	6.32	3	1	8	1	1	528	56.6	6.64	12.33	1.87					1	1					33937567.3	4860295506					1
False	High	IsMasterProtein	1438	P49748	Very long-chain specific acyl-CoA dehydrogenase, mitochondrial OS=Homo sapiens OX=9606 GN=ACADVL PE=1 SV=1	0	16235	8	5	8	4	5	655	70.3	8.75					10.17	1.88					4	2			6212596704	3644788372	113875764	92804504.74	1
False	High	IsMasterProtein	2403	O00170	AH receptor-interacting protein OS=Homo sapiens OX=9606 GN=AIP PE=1 SV=3	0	15118	12	3	8	2	3	330	37.6	6.42	2.74		0		4.57	6.31	2		1		1	1	4595449251						1
False	High	IsMasterProtein	2404	Q9Y6G9	Cytoplasmic dynein 1 light intermediate chain 1 OS=Homo sapiens OX=9606 GN=DYNC1LI1 PE=1 SV=3	0	10103	7	4	8	1	4	523	56.5	6.42					8.42	7.97					3	3						28540587.67	1
False	High	IsMasterProtein	2376	O75886	Signal transducing adapter molecule 2 OS=Homo sapiens OX=9606 GN=STAM2 PE=1 SV=1	0	19468	8	4	8	0	3	525	58.1	5.07	9.96		0			4.93	3		1			2							1	Met-loss [N-Term]
False	High	IsMasterProtein	2272	P22392	Nucleoside diphosphate kinase B OS=Homo sapiens OX=9606 GN=NME2 PE=1 SV=1	0	15314	31	4	8	0	1	152	17.3	8.41	6.8				0	2.14	2				2	2							1
False	High	IsMasterProtein	2264	P24090	Alpha-2-HS-glycoprotein OS=Rattus norvegicus OX=10116 GN=Ahsg PE=1 SV=2	0.002	2858	2	1	8	1	1	352	38	6.51	4.79		5.43		4.47		1		1		1				242110407.6				1
False	High	IsMasterProtein	2261	P19440	Glutathione hydrolase 1 proenzyme OS=Homo sapiens OX=9606 GN=GGT1 PE=1 SV=2	0	13296	6	3	8	0	3	569	61.4	7.12					12.74	4.92					3	2							1
False	High	IsMasterProtein	2299	P00736	Complement C1r subcomponent OS=Homo sapiens OX=9606 GN=C1R PE=1 SV=2	0	15734	8	5	8	4	5	705	80.1	6.21	12.27						5						24444355.68	1710952241					1
False	High	IsMasterProtein	2527	O00192	Splicing regulator ARVCF OS=Homo sapiens OX=9606 GN=ARVCF PE=1 SV=1	0	16033	8	5	8	4	5	962	104.6	6.81	7.38		0				5		1				14862435.52						1
False	High	IsMasterProtein	2529	P46776	Large ribosomal subunit protein uL15 OS=Homo sapiens OX=9606 GN=RPL27A PE=1 SV=2	0	5014	7	1	8	1	1	148	16.6	11	3.85				6.3	6.61	1				1	1	20670268.91				380360320	223854869.5	1
False	High	IsMasterProtein	2513	Q9NQR4	Omega-amidase NIT2 OS=Homo sapiens OX=9606 GN=NIT2 PE=1 SV=1	0	23305	11	4	8	3	4	276	30.6	7.21					10.78	8.32					4	2					66507884		1
False	High	IsMasterProtein	2427	Q96HN2	Adenosylhomocysteinase 3 OS=Homo sapiens OX=9606 GN=AHCYL2 PE=1 SV=1	0	9792	3	3	8	0	1	611	66.7	7.36	5.89				6.16	4.29	2				2	1							1
False	High	IsMasterProtein	2465	Q14258	E3 ubiquitin/ISG15 ligase TRIM25 OS=Homo sapiens OX=9606 GN=TRIM25 PE=1 SV=2	0	11065	5	3	8	3	3	630	70.9	8.09	6.12	0			1.83	5.57	2	1			2	1	10734472.1	1003616138	51378209.77		129482956	53926055.94	1
False	High	IsMasterProtein	2020	P01111	GTPase NRas OS=Homo sapiens OX=9606 GN=NRAS PE=1 SV=1	0	13136	17	3	8	0	1	189	21.2	5.17	2.17				6.73	8.22	1				2	2							1
False	High	IsMasterProtein	1997	Q13867	Bleomycin hydrolase OS=Homo sapiens OX=9606 GN=BLMH PE=1 SV=1	0	10842	10	4	8	3	4	455	52.5	6.27	2.06	1.67		2.51			1	2		3			7373478571	3821903873		8821738664			1	Met-loss+Acetyl [N-Term]
False	High	IsMasterProtein	2047	O75340	Programmed cell death protein 6 OS=Homo sapiens OX=9606 GN=PDCD6 PE=1 SV=1	0	16672	24	5	8	1	5	191	21.9	5.4	5.11		1.66		4.56	1.79	2		2		3	1							1
False	High	IsMasterProtein	1936	O15554	Intermediate conductance calcium-activated potassium channel protein 4 OS=Homo sapiens OX=9606 GN=KCNN4 PE=1 SV=1	0	15649	11	5	8	2	5	427	47.7	9.83	4.06						5						55293773.58	8327348076			51898004		1
False	High	IsMasterProtein	1951	O15126	Secretory carrier-associated membrane protein 1 OS=Homo sapiens OX=9606 GN=SCAMP1 PE=1 SV=2	0	15604	7	2	8	0	2	338	37.9	7.42	5.94				5.44	5.75	2				1	1							1
False	High	IsMasterProtein	2169	P00505	Aspartate aminotransferase, mitochondrial OS=Homo sapiens OX=9606 GN=GOT2 PE=1 SV=3	0	20.79	10	5	8	0	5	430	47.5	9.01	15.76				2.19		4				1								1
False	High	IsMasterProtein	2173	P20171	GTPase HRas OS=Rattus norvegicus OX=10116 GN=Hras PE=1 SV=2	0	12869	17	3	8	0	2	189	21.3	5.31	3.96		0		2.15	10.33	1		1		1	2							1
False	High	IsMasterProtein	2230	O15400	Syntaxin-7 OS=Homo sapiens OX=9606 GN=STX7 PE=1 SV=4	0	12406	16	3	8	3	3	261	29.8	5.55	2.29				6.77	8.26	2				1	2	14118272.8				35120708		1	Met-loss+Acetyl [N-Term]
False	High	IsMasterProtein	2214	P12268	Inosine-5'-monophosphate dehydrogenase 2 OS=Homo sapiens OX=9606 GN=IMPDH2 PE=1 SV=2	0	15038	7	3	8	1	2	514	55.8	6.9	4.38	0			8.93	1.77	1	1			3	1							1
False	High	IsMasterProtein	2111	Q96RS6	NudC domain-containing protein 1 OS=Homo sapiens OX=9606 GN=NUDCD1 PE=1 SV=2	0	28745	9	3	8	3	3	583	66.7	5.11					22.81	0					3	1							1
False	High	IsMasterProtein	2094	Q93045	Stathmin-2 OS=Homo sapiens OX=9606 GN=STMN2 PE=1 SV=3	0	8.63	15	3	8	0	3	179	20.8	8.32	0				5.73	6.47	1				2	2							1
False	High	IsMasterProtein	2081	P10809	60 kDa heat shock protein, mitochondrial OS=Homo sapiens OX=9606 GN=HSPD1 PE=1 SV=2	0	14138	8	4	8	0	4	573	61	5.87	5.1				4.68	7.03	1				3	2							1
False	High	IsMasterProtein	475	Q9NY33	Dipeptidyl peptidase 3 OS=Homo sapiens OX=9606 GN=DPP3 PE=1 SV=2	0	11636	7	5	8	2	5	737	82.5	5.1	5.69					1.75	5					2	7340927592				24088278	30809062.69	1
False	High	IsMasterProtein	495	P61421	V-type proton ATPase subunit d 1 OS=Homo sapiens OX=9606 GN=ATP6V0D1 PE=1 SV=1	0	13453	11	4	8	4	4	351	40.3	5	6.3		0		2.3	3.57	3		1		1	2	21692537.87	2814510.13			72163406	29469352.52	1
False	High	IsMasterProtein	644	P38159	RNA-binding motif protein, X chromosome OS=Homo sapiens OX=9606 GN=RBMX PE=1 SV=3	0	14995	11	4	8	0	4	391	42.3	10.05					9.61	7.92					2	3							1	Met-loss+Acetyl [N-Term]
False	High	IsMasterProtein	575	O35303	Dynamin-1-like protein OS=Rattus norvegicus OX=10116 GN=Dnm1l PE=1 SV=1	0	12926	4	3	8	0	3	755	83.9	7.08	4.37				8.95	4.52	1				2	2							1	Acetyl [N-Term]
False	High	IsMasterProtein	582	P07942	Laminin subunit beta-1 OS=Homo sapiens OX=9606 GN=LAMB1 PE=1 SV=2	0	15308	3	5	8	5	5	1786	197.9	4.94	8.28	0					5	1					46955122.46	2839450442					1
False	High	IsMasterProtein	189	Q15262	Receptor-type tyrosine-protein phosphatase kappa OS=Homo sapiens OX=9606 GN=PTPRK PE=1 SV=2	0	15919	2	3	8	2	3	1439	162	5.9	7.2	0	2.82	0	3.66		3	1	1	1	1		22938011.33	2269262762	8486856626	1559449572	10971910	9285785764	1
False	High	IsMasterProtein	191	Q8NE71	ATP-binding cassette sub-family F member 1 OS=Homo sapiens OX=9606 GN=ABCF1 PE=1 SV=2	0	9505	3	2	8	2	2	845	95.9	6.8	2				6.36	7.49	1				2	1	3673961615				43471340	24780486.86	1
False	High	IsMasterProtein	162	Q8TAA9	Vang-like protein 1 OS=Homo sapiens OX=9606 GN=VANGL1 PE=1 SV=1	0	26543	9	4	8	4	4	524	59.9	8.81	16.63						4						58872619.62	3475271236					1
False	High	IsMasterProtein	154	P28074	Proteasome subunit beta type-5 OS=Homo sapiens OX=9606 GN=PSMB5 PE=1 SV=3	0	19227	16	4	8	2	4	263	28.5	6.92	12.83	1.82	0				3	2	1				2982375149	5480093374					1
False	High	IsMasterProtein	342	Q9Y2X3	Nucleolar protein 58 OS=Homo sapiens OX=9606 GN=NOP58 PE=1 SV=1	0	25302	11	4	8	2	4	529	59.5	8.92					12.04	11.11					3	2					199869876	69631912.28	1
False	High	IsMasterProtein	376	Q15437	Protein transport protein Sec23B OS=Homo sapiens OX=9606 GN=SEC23B PE=1 SV=2	0	11425	3	2	8	2	2	767	86.4	6.89	4.44				7.17	8.01	1				1	2	10025774.92	5943204549					1	Met-loss+Acetyl [N-Term]
False	High	IsMasterProtein	300	Q9UL26	Ras-related protein Rab-22A OS=Homo sapiens OX=9606 GN=RAB22A PE=1 SV=2	0	10.5	11	2	8	1	2	194	21.8	8.15	10.4				4.88		2				2		18388521.74	1738786619					1
False	High	IsMasterProtein	296	P30679	Guanine nucleotide-binding protein subunit alpha-15 OS=Homo sapiens OX=9606 GN=GNA15 PE=1 SV=3	0	9019	12	5	8	3	4	374	43.5	8.46	6.12	0	1.86				4	1	1				13086741.75	1200456021					1
False	High	IsMasterProtein	1061	P37173	TGF-beta receptor type-2 OS=Homo sapiens OX=9606 GN=TGFBR2 PE=1 SV=2	0	10343	6	4	8	1	4	567	64.5	5.9	13.85						4												1
False	High	IsMasterProtein	22	Q99N02	Solute carrier organic anion transporter family member 3A1 OS=Rattus norvegicus OX=10116 GN=Slco3a1 PE=1 SV=1	0	5128	2	1	8	0	1	710	76.8	7.05	6.09	3.89	4.09		0	0	1	1	1		1	1							1
False	High	IsMasterProtein	1003	D3ZF92	Tumor necrosis factor receptor superfamily member 21 OS=Rattus norvegicus OX=10116 GN=Tnfrsf21 PE=1 SV=1	0	16518	8	4	8	1	1	655	71.8	7.37	8.27				5	1.62	2				3	1					17718840		1
False	High	IsMasterProtein	1195	P08082	Clathrin light chain B OS=Rattus norvegicus OX=10116 GN=Cltb PE=1 SV=1	0	5879	8	2	8	0	2	229	25.1	4.63	3.82	0			4.2	3.88	2	1			1	1							1
False	High	IsMasterProtein	1196	Q9BY43	Charged multivesicular body protein 4a OS=Homo sapiens OX=9606 GN=CHMP4A PE=1 SV=3	0	13064	16	3	8	3	3	222	25.1	4.7	12.88	1.79					3	1					38037229	4735006472					1
False	High	IsMasterProtein	1162	Q4QQV8	Charged multivesicular body protein 5 OS=Rattus norvegicus OX=10116 GN=Chmp5 PE=2 SV=1	0	6206	11	2	8	0	2	219	24.6	4.79	2.22		0		10.76	8.65	1		1		1	1							1
False	High	IsMasterProtein	754	Q2KIF2	TREMBL:Q2KIF2 (Bos taurus) Similar to leucine-rich alpha-2-glycoprotein 1	0	14094	11	4	8	4	4	346	38.3	6.99					10.23	5.45					3	2					121345476	94666655.2	1
False	High	IsMasterProtein	763	P00731	Carboxypeptidase A1 OS=Rattus norvegicus OX=10116 GN=Cpa1 PE=2 SV=2	0	8697	5	2	8	2	2	419	47.2	5.76	8.48		9.04		2.53		1		1		2		28694630.27		145924024.1		68521152		1
False	High	IsMasterProtein	802	P09525	Annexin A4 OS=Homo sapiens OX=9606 GN=ANXA4 PE=1 SV=4	0	14.71	11	3	8	3	3	319	35.9	6.13	0		2.22	2.34		8.16	1		1	1		2			19706136.34		69285680	45089684.58	1
False	High	IsMasterProtein	799	P06280	Alpha-galactosidase A OS=Homo sapiens OX=9606 GN=GLA PE=1 SV=1	0	24.84	11	4	8	4	4	429	48.7	5.6	1.84	0	0		12.15	3.22	1	1	1		3	1	12422998.09	2168071431	60404789.17		91720944	35989066.86	1
False	High	IsMasterProtein	59	P80188	Neutrophil gelatinase-associated lipocalin OS=Homo sapiens OX=9606 GN=LCN2 PE=1 SV=2	0	17332	12	3	8	3	3	198	22.6	8.91	17.22	0					3	1					67598998.14	5985119488					1
False	High	IsMasterProtein	688	P11766	Alcohol dehydrogenase class-3 OS=Homo sapiens OX=9606 GN=ADH5 PE=1 SV=4	0	10465	7	4	8	2	4	374	39.7	7.49	0				5.35	0	2				4	1	1764545687				51436560		1
False	High	IsMasterProtein	52	P05106	Integrin beta-3 OS=Homo sapiens OX=9606 GN=ITGB3 PE=1 SV=2	0	9027	3	2	8	0	2	788	87	5.24			3.82		4.1	6.66			2		2	2							1
False	High	IsMasterProtein	726	Q9Y6E0	Serine/threonine-protein kinase 24 OS=Homo sapiens OX=9606 GN=STK24 PE=1 SV=1	0	13271	11	5	8	1	1	443	49.3	5.69	3.51		1.97		3.82		2		1		2								1
False	High	IsMasterProtein	926	Q9GZT5	Protein Wnt-10a OS=Homo sapiens OX=9606 GN=WNT10A PE=1 SV=1	0	9959	7	3	8	3	3	417	46.4	9.04	6.09	0			1.93		3	1			1		18805642.18	1780010.39			77608760		1
False	High	IsMasterProtein	956	P30044	Peroxiredoxin-5, mitochondrial OS=Homo sapiens OX=9606 GN=PRDX5 PE=1 SV=4	0	8367	5	1	8	1	1	214	22.1	8.7	5.24				6.24	7.9	1				1	1	6331719047				105950640	16988120.09	1
False	High	IsMasterProtein	876	P18827	Syndecan-1 OS=Homo sapiens OX=9606 GN=SDC1 PE=1 SV=3	0	12615	14	3	8	1	3	310	32.4	4.63	9.7					12.85	3					1	7776606554					191960397.5	1
False	High	IsMasterProtein	1678	Q6P1N0	Coiled-coil and C2 domain-containing protein 1A OS=Homo sapiens OX=9606 GN=CC2D1A PE=1 SV=1	0	13689	5	5	7	2	5	951	104	8.09	8.03						5						3580933948	2296654027					1
False	High	IsMasterProtein	1720	P46531	Neurogenic locus notch homolog protein 1 OS=Homo sapiens OX=9606 GN=NOTCH1 PE=1 SV=4	0	14065	3	5	7	2	5	2555	272.3	5.12	7.62				1.68		5				1		20921409.62						1
False	High	IsMasterProtein	1588	O95433	Activator of 90 kDa heat shock protein ATPase homolog 1 OS=Homo sapiens OX=9606 GN=AHSA1 PE=1 SV=1	0	12852	11	4	7	4	4	338	38.3	5.53	1.92				4.16		2				2		26000082.97	1378615348			139106580	23453348.31	1
False	High	IsMasterProtein	1647	O95817	BAG family molecular chaperone regulator 3 OS=Homo sapiens OX=9606 GN=BAG3 PE=1 SV=3	0	13694	6	3	7	3	3	575	61.6	6.95	8.24				3.7	5.9	3				1	1	16106673.01	3335755941			79191320	26493160.23	1
False	High	IsMasterProtein	1640	Q62940	E3 ubiquitin-protein ligase NEDD4 OS=Rattus norvegicus OX=10116 GN=Nedd4 PE=1 SV=1	0	19793	5	5	7	1	1	887	102.3	5.21	2.27				8.24		4				2								1
False	High	IsMasterProtein	1850	Q02487	Desmocollin-2 OS=Homo sapiens OX=9606 GN=DSC2 PE=1 SV=1	0.003	2.25	1	1	7	1	1	901	99.9	5.34			4.61		4.54	6.95			1		1	1			66719180.17	34090276.12	286472768	319738610.9	1
False	High	IsMasterProtein	1902	Q13049	E3 ubiquitin-protein ligase TRIM32 OS=Homo sapiens OX=9606 GN=TRIM32 PE=1 SV=2	0	11259	6	5	7	5	5	653	71.9	6.98	8.62						5						24769808.62	1911209276					1
False	High	IsMasterProtein	1881	P29590	Protein PML OS=Homo sapiens OX=9606 GN=PML PE=1 SV=3	0.002	2912	1	1	7	1	1	882	97.5	6.21	5.34				3.34	3.67	1				1	1	8647746566				37747160	43962582.33	1
False	High	IsMasterProtein	1886	Q07960	Rho GTPase-activating protein 1 OS=Homo sapiens OX=9606 GN=ARHGAP1 PE=1 SV=1	0	10286	8	4	7	3	3	439	50.4	6.29					9.17	2.07					4	1					61598912	46757056.58	1
False	High	IsMasterProtein	1827	Q8WV41	Sorting nexin-33 OS=Homo sapiens OX=9606 GN=SNX33 PE=1 SV=1	0	9596	3	2	7	2	2	574	65.2	6.79	2.05		1.98				2		2				20470424.22	1348194419	24308638.44	9436833833			1
False	High	IsMasterProtein	1773	Q5JXB2	Putative ubiquitin-conjugating enzyme E2 N-like OS=Homo sapiens OX=9606 GN=UBE2NL PE=1 SV=1	0	5617	7	1	7	0	1	153	17.4	5.92	5.95	2.19	3.92	1.64	0		1	1	1	1	1								1
False	High	IsMasterProtein	1745	Q14498	RNA-binding protein 39 OS=Homo sapiens OX=9606 GN=RBM39 PE=1 SV=2	0	19.38	8	3	7	3	3	530	59.3	10.1					13.85	5.24					3	1					131695630	18458227.51	1
False	High	IsMasterProtein	1759	P29144	Tripeptidyl-peptidase 2 OS=Homo sapiens OX=9606 GN=TPP2 PE=1 SV=4	0	15388	4	4	7	1	4	1249	138.3	6.32	1.72				8.62	0	1				4	1	3321902.27				64029560	41282733.61	1	Met-loss+Acetyl [N-Term]
False	High	IsMasterProtein	1800	Q9NUM4	Transmembrane protein 106B OS=Homo sapiens OX=9606 GN=TMEM106B PE=1 SV=2	0	14368	5	1	7	1	1	274	31.1	6.99	13.98	4.99					1	1					23430272.87	3727090186					1
False	High	IsMasterProtein	1273	P19623	Spermidine synthase OS=Homo sapiens OX=9606 GN=SRM PE=1 SV=1	0	13.73	14	4	7	4	4	302	33.8	5.49					9.07	1.97					4	1					103803660	8653784642	1	Acetyl [N-Term]
False	High	IsMasterProtein	1271	P27657	Pancreatic triacylglycerol lipase OS=Rattus norvegicus OX=10116 GN=Pnlip PE=1 SV=1	0	13759	7	3	7	3	3	465	51.4	6.79	3.8		7.71		3.36		1		2		1		8343111778						1
False	High	IsMasterProtein	1266	Q14966	Zinc finger protein 638 OS=Homo sapiens OX=9606 GN=ZNF638 PE=1 SV=2	0.005	1984	0	1	7	1	1	1978	220.5	6.38			2.15		7.03	7.45			1		1	1			35572091.06		582017408	351809594.3	1
False	High	IsMasterProtein	1319	Q13620	Cullin-4B OS=Homo sapiens OX=9606 GN=CUL4B PE=1 SV=4	0	13458	4	4	7	3	3	913	103.9	7.37	2.71				1.96	2.51	3				2	1	11740811.09	6577755462					1
False	High	IsMasterProtein	1530	Q709C8	Intermembrane lipid transfer protein VPS13C OS=Homo sapiens OX=9606 GN=VPS13C PE=1 SV=1	0	18695	2	7	7	7	7	3753	422.1	6.83	8.07						7						23045002.74	2170957321					1
False	High	IsMasterProtein	1504	Q07666	KH domain-containing, RNA-binding, signal transduction-associated protein 1 OS=Homo sapiens OX=9606 GN=KHDRBS1 PE=1 SV=1	0	11416	6	3	7	0	3	443	48.2	8.66					9.51	6.03					3	2							1
False	High	IsMasterProtein	1560	Q14542	Equilibrative nucleoside transporter 2 OS=Homo sapiens OX=9606 GN=SLC29A2 PE=1 SV=3	0	6662	6	2	7	2	2	456	50.1	6.11	5.15	0	0		0		2	1	1		1		24531859.2	2208037621					1
False	High	IsMasterProtein	1499	P00774	Chymotrypsin-like elastase family member 2A OS=Rattus norvegicus OX=10116 GN=Cela2a PE=2 SV=1	0	12655	13	3	7	3	3	271	28.9	8.6			15.16		2.35				3		1				55439243.87				1
False	High	IsMasterProtein	1445	Q9H0M0	NEDD4-like E3 ubiquitin-protein ligase WWP1 OS=Homo sapiens OX=9606 GN=WWP1 PE=1 SV=1	0	10139	3	3	7	1	1	922	105.1	5.9	1.79				6.72	5.65	2				1	1	2489535233						1
False	High	IsMasterProtein	1460	Q03252	Lamin-B2 OS=Homo sapiens OX=9606 GN=LMNB2 PE=1 SV=4	0	4975	3	2	7	1	1	620	69.9	5.59	2.12	0		1.68	3.52	4.21	1	1		1	1	1							1
False	High	IsMasterProtein	2378	O95562	Vesicle transport protein SFT2B OS=Homo sapiens OX=9606 GN=SFT2D2 PE=1 SV=1	0	9753	7	2	7	0	2	160	17.8	9.13	9.36	1.94					2	1											1
False	High	IsMasterProtein	2386	O88664	Serine/threonine-protein kinase TAO1 OS=Rattus norvegicus OX=10116 GN=Taok1 PE=1 SV=1	0	9154	3	3	7	0	1	1001	115.9	7.65	6.77	0	1.86		5.34		2	1	1		1								1
False	High	IsMasterProtein	2391	P17697	SWISS-PROT:P17697 (Bos taurus) Clusterin precursor	0	12924	7	3	7	3	3	439	51.1	6.04	2.38				8.69	4.55	1				2	2	9799689771	1275305998			168736988	68534800.1	1
False	High	IsMasterProtein	2329	O14763	Tumor necrosis factor receptor superfamily member 10B OS=Homo sapiens OX=9606 GN=TNFRSF10B PE=1 SV=2	0	7953	5	2	7	2	2	440	47.8	5.55	3.86		0		1.63	1.66	2		1		1	1	32168629.95				40723912	13212367.47	1
False	High	IsMasterProtein	2306	O00303	Eukaryotic translation initiation factor 3 subunit F OS=Homo sapiens OX=9606 GN=EIF3F PE=1 SV=1	0	13109	7	2	7	2	2	357	37.5	5.45	4.38				10.49	5.18	1				2	1	10408629.52	8788430276			172169592	79209283.56	1
False	High	IsMasterProtein	2569	O14817	Tetraspanin-4 OS=Homo sapiens OX=9606 GN=TSPAN4 PE=1 SV=1	0	4794	3	2	7	2	2	238	26.1	6.47	5.73	1.62	1.64				2	1	1				44615974.51	10168117.61					1
False	High	IsMasterProtein	2494	O15144	Actin-related protein 2/3 complex subunit 2 OS=Homo sapiens OX=9606 GN=ARPC2 PE=1 SV=1	0	16667	10	4	7	0	4	300	34.3	7.36	10.02				3.65	1.66	2				1	1							1
False	High	IsMasterProtein	2025	P48509	CD151 antigen OS=Homo sapiens OX=9606 GN=CD151 PE=1 SV=3	0.002	2498	3	1	7	1	1	253	28.3	7.47	5.43	3.96	2.08		1.94		1	1	1		1		87050807.24	15813143	33616721.97		46769908	29938925.06	1
False	High	IsMasterProtein	2027	P19827	Inter-alpha-trypsin inhibitor heavy chain H1 OS=Homo sapiens OX=9606 GN=ITIH1 PE=1 SV=3	0	7406	2	2	7	1	1	911	101.3	6.79	4.55		0		1.7		2		2		1		4300558632		23146668.26		196186192	131832865.4	1
False	High	IsMasterProtein	2059	P05161	Ubiquitin-like protein ISG15 OS=Homo sapiens OX=9606 GN=ISG15 PE=1 SV=5	0.002	3254	9	2	7	2	2	165	17.9	7.44	4.89	0					2	2					31380056.71	2730727663				25268586.37	1	Met-loss [N-Term]
False	High	IsMasterProtein	1938	Q14142	Tripartite motif-containing protein 14 OS=Homo sapiens OX=9606 GN=TRIM14 PE=1 SV=2	0	14706	9	3	7	3	3	442	49.7	7.87	9.33						3						36354459.87	9632773482					1
False	High	IsMasterProtein	1975	P02792	Ferritin light chain OS=Homo sapiens OX=9606 GN=FTL PE=1 SV=2	0	10706	13	2	7	2	2	175	20	5.78					8.45	9.02					2	2					228740224	78585567.39	1
False	High	IsMasterProtein	2232	Q9JLJ3	4-trimethylaminobutyraldehyde dehydrogenase OS=Rattus norvegicus OX=10116 GN=Aldh9a1 PE=1 SV=1	0	6258	4	2	7	1	1	494	53.6	6.92	3.85		0	2.01		7.82	1		1	1		1			11884119.05				1
False	High	IsMasterProtein	2155	Q9Y6M5	Proton-coupled zinc antiporter SLC30A1 OS=Homo sapiens OX=9606 GN=SLC30A1 PE=1 SV=3	0	7402	5	2	7	2	2	507	55.3	6.48	4.33		0		2.2		2		1		1		22728425.95	1325833339	26956497.86	6318228141	79340584	47613460.08	1
False	High	IsMasterProtein	2107	P02676	SWISS-PROT:P02676 (Bos taurus) similar to Fibrinogen beta chain precursor	0	7.77	5	3	7	2	2	495	56.4	8.22	5.04				4.46	0	1				3	1					160679504	46767140.23	1
False	High	IsMasterProtein	2123	P25398	Small ribosomal subunit protein eS12 OS=Homo sapiens OX=9606 GN=RPS12 PE=1 SV=3	0	5077	14	2	7	0	2	132	14.5	7.21	0				3.49	5.8	1				1	2							1
False	High	IsMasterProtein	507	Q9BZZ5	Apoptosis inhibitor 5 OS=Homo sapiens OX=9606 GN=API5 PE=1 SV=3	0	7.24	6	3	7	3	3	524	59	7.34			0		2.42	7.2			1		2	2			4723628723		50467784	53323983.56	1	Met-loss [N-Term]
False	High	IsMasterProtein	511	Q9Y383	Putative RNA-binding protein Luc7-like 2 OS=Homo sapiens OX=9606 GN=LUC7L2 PE=1 SV=2	0	13086	8	2	7	2	2	392	46.5	10.01	8.2				0	10.1	2				1	2	8695285409				39551920	41174786.57	1
False	High	IsMasterProtein	404	O75131	Copine-3 OS=Homo sapiens OX=9606 GN=CPNE3 PE=1 SV=1	0	12482	8	5	7	5	5	537	60.1	5.85	3.62						5						12789728.5	1023773504					1
False	High	IsMasterProtein	450	Q7L2H7	Eukaryotic translation initiation factor 3 subunit M OS=Homo sapiens OX=9606 GN=EIF3M PE=1 SV=1	0	23007	10	2	7	2	2	374	42.5	5.63					13.75	11.74					2	1					88924832	33847796.31	1	Met-loss+Acetyl [N-Term]
False	High	IsMasterProtein	459	Q14247	Src substrate cortactin OS=Homo sapiens OX=9606 GN=CTTN PE=1 SV=2	0	17.44	10	5	7	2	5	550	61.5	5.4	5.47			0	3.32		4			1	1		3591158867	2797290776					1
False	High	IsMasterProtein	614	Q96RT1	Erbin OS=Homo sapiens OX=9606 GN=ERBIN PE=1 SV=2	0	9434	2	4	7	3	4	1412	158.2	5.5	4.25		0		0		3		1		1		4541897366	1926277661	5263013.08				1
False	High	IsMasterProtein	642	Q7Z7H5	Transmembrane emp24 domain-containing protein 4 OS=Homo sapiens OX=9606 GN=TMED4 PE=1 SV=1	0	8303	9	2	7	2	2	227	25.9	8.28	7.41				4.29		2				2		10924610.59	7762001673			84175004	9038971612	1
False	High	IsMasterProtein	599	Q15012	Lysosomal-associated transmembrane protein 4A OS=Homo sapiens OX=9606 GN=LAPTM4A PE=1 SV=1	0	4971	6	1	7	1	1	233	26.8	6.49	1.66				4.86	6.35	1				1	1	34885857.12				262756952	137609167	1
False	High	IsMasterProtein	600	Q12765	Secernin-1 OS=Homo sapiens OX=9606 GN=SCRN1 PE=1 SV=2	0	11833	7	3	7	2	3	414	46.4	4.75	6.14				2.06	6.21	2				1	2							1
False	High	IsMasterProtein	184	P53801	Pituitary tumor-transforming gene 1 protein-interacting protein OS=Homo sapiens OX=9606 GN=PTTG1IP PE=1 SV=1	0	9163	7	2	7	2	2	180	20.3	8.79	3.89	0			1.81	5.8	1	1			1	2	22929174.56	3982453731	15511438.69		72279928	48748994.66	1
False	High	IsMasterProtein	234	D3ZLZ7	Inosine-5'-monophosphate dehydrogenase 1 OS=Rattus norvegicus OX=10116 GN=Impdh1 PE=3 SV=1	0	6017	4	2	7	0	1	514	55.3	6.8	4.38	0			6.39	1.77	1	1			2	1							1
False	High	IsMasterProtein	107	P08621	U1 small nuclear ribonucleoprotein 70 kDa OS=Homo sapiens OX=9606 GN=SNRNP70 PE=1 SV=2	0	7003	5	3	7	3	3	437	51.5	9.94	0	0			0		2	1			1		10355930.7	9584859551					1
False	High	IsMasterProtein	161	Q08188	Protein-glutamine gamma-glutamyltransferase E OS=Homo sapiens OX=9606 GN=TGM3 PE=1 SV=4	0	5794	4	3	7	3	3	693	76.6	5.86		0	1.94	4.73	2.21			1	1	2	1		1072071812	1290973.92	61023321.69	44477080.57	174714592	182638682.8	1
False	High	IsMasterProtein	328	Q9H3N1	Thioredoxin-related transmembrane protein 1 OS=Homo sapiens OX=9606 GN=TMX1 PE=1 SV=1	0	13778	15	4	7	4	4	280	31.8	4.98	8.79					0	4					1	31197050.94	5789287125				85591250.27	1
False	High	IsMasterProtein	330	Q9UJU6	Drebrin-like protein OS=Homo sapiens OX=9606 GN=DBNL PE=1 SV=1	0	23098	13	4	7	3	4	430	48.2	5.05	4.55				14.07		3				1		4683932107	5054421356					1
False	High	IsMasterProtein	368	Q9NUN5	Lysosomal cobalamin transport escort protein LMBD1 OS=Homo sapiens OX=9606 GN=LMBRD1 PE=1 SV=1	0	25577	5	2	7	2	2	540	61.3	7.77	8.83				15.21	6.5	2				1	1	15597193.14	2627355097					1
False	High	IsMasterProtein	253	P00390	Glutathione reductase, mitochondrial OS=Homo sapiens OX=9606 GN=GSR PE=1 SV=2	0	10809	6	3	7	2	3	522	56.2	8.5			0		2.63	7.98			1		1	3			12769913.54	3134093601	98400992	59584142.8	1
False	High	IsMasterProtein	1097	Q9P253	Vacuolar protein sorting-associated protein 18 homolog OS=Homo sapiens OX=9606 GN=VPS18 PE=1 SV=2	0	9429	3	3	7	3	3	973	110.1	6.07	5.42	0					3	1					12636853.16	2053168225					1
False	High	IsMasterProtein	1085	P36873	Serine/threonine-protein phosphatase PP1-gamma catalytic subunit OS=Homo sapiens OX=9606 GN=PPP1CC PE=1 SV=1	0	12765	12	3	7	0	2	323	37	6.54					12.12	0					3	1							1	Met-loss+Acetyl [N-Term]
False	High	IsMasterProtein	1073	O60832	H/ACA ribonucleoprotein complex subunit DKC1 OS=Homo sapiens OX=9606 GN=DKC1 PE=1 SV=3	0	6.42	4	2	7	2	2	514	57.6	9.42	0				6.52	4.24	1				2	2	6559081751	6191421215			86426384	70991880.36	1	Met-loss+Acetyl [N-Term]
False	High	IsMasterProtein	986	Q9Y570	Protein phosphatase methylesterase 1 OS=Homo sapiens OX=9606 GN=PPME1 PE=1 SV=3	0	23.54	6	2	7	2	2	386	42.3	5.97	5.21				15.46	9.47	1				2	2					58779052	21292488.96	1
False	High	IsMasterProtein	965	Q9UJ70	N-acetyl-D-glucosamine kinase OS=Homo sapiens OX=9606 GN=NAGK PE=1 SV=4	0	14469	12	3	7	2	3	344	37.4	6.24	10.96					3.15	3					1	4776873172				28904526	22347354.35	1	Met-loss+Acetyl [N-Term]
False	High	IsMasterProtein	968	P08932	T-kininogen 2 OS=Rattus norvegicus OX=10116 PE=1 SV=2	0	11323	7	4	7	1	1	430	47.7	6.35	1.84		5.99				1		4										1
False	High	IsMasterProtein	972	Q96A65	Exocyst complex component 4 OS=Homo sapiens OX=9606 GN=EXOC4 PE=1 SV=1	0	13055	5	4	7	1	4	974	110.4	6.49	1.69		0			6.8	2		1			2	1969443176						1
False	High	IsMasterProtein	1013	Q9ULV4	Coronin-1C OS=Homo sapiens OX=9606 GN=CORO1C PE=1 SV=1	0	9577	4	3	7	3	3	474	53.2	7.08	6.2				2.36	2.11	2				2	1	10068718.39	2727853722					1
False	High	IsMasterProtein	1194	Q9NZ53	Podocalyxin-like protein 2 OS=Homo sapiens OX=9606 GN=PODXL2 PE=1 SV=1	0	11.25	2	1	7	1	1	605	65	4.34	1.96	0	5.32			5.74	1	1	1			1	7791504.41						1
False	High	IsMasterProtein	16	P04632	Calpain small subunit 1 OS=Homo sapiens OX=9606 GN=CAPNS1 PE=1 SV=1	0	17081	10	3	7	1	3	268	28.3	5.2	13.71				1.61	0	2				1	1	16174800.25	2223878063					1
False	High	IsMasterProtein	1118	Q9UHR4	Brain-specific angiogenesis inhibitor 1-associated protein 2-like protein 1 OS=Homo sapiens OX=9606 GN=BAIAP2L1 PE=1 SV=2	0	12954	7	3	7	2	3	511	56.8	8.68	13.14	0				0	3	1				1	16243046.81	1718725.4					1
False	High	IsMasterProtein	1173	ENSEMBL:ENSBTAP00000037665	(Bos taurus) similar to Pregnancy zone protein, partial	0	8516	5	3	7	3	3	578	65.2	7.01	5.94				7.44	1.7	2				2	1	4007377471	444410495			143442512	43332716.75	1
False	High	IsMasterProtein	1146	P10619	Lysosomal protective protein OS=Homo sapiens OX=9606 GN=CTSA PE=1 SV=2	0	13.57	6	3	7	3	3	480	54.4	6.61	9.57				2.45		3				1		21442785.45	1754599852					1
False	High	IsMasterProtein	967	Q96C86	m7GpppX diphosphatase OS=Homo sapiens OX=9606 GN=DCPS PE=1 SV=2	0	15.73	8	2	7	2	2	337	38.6	6.38					11.26	11.49					2	1					65973644		1
False	High	IsMasterProtein	44	Q9H1E3	Nuclear ubiquitous casein and cyclin-dependent kinase substrate 1 OS=Homo sapiens OX=9606 GN=NUCKS1 PE=1 SV=1	0	20.17	26	3	7	2	3	243	27.3	5.08					10.63	4.48					2	1							1
False	High	IsMasterProtein	735	O15371	Eukaryotic translation initiation factor 3 subunit D OS=Homo sapiens OX=9606 GN=EIF3D PE=1 SV=1	0	18907	11	4	7	0	4	548	63.9	6.05					14.31	7.54					4	1							1
False	High	IsMasterProtein	50	Q14114	Low-density lipoprotein receptor-related protein 8 OS=Homo sapiens OX=9606 GN=LRP8 PE=1 SV=4	0	15261	3	4	7	2	2	963	105.6	5.05	3.59				2.17	1.69	3				1	2							1
False	High	IsMasterProtein	729	P32821	Trypsin V-A OS=Rattus norvegicus OX=10116 PE=2 SV=1	0	6386	13	2	7	0	2	246	26.9	5.11		4.92	0	2.29	2.29	2.12		2	1	1	2	1							1
False	High	IsMasterProtein	948	O95573	Fatty acid CoA ligase Acsl3 OS=Homo sapiens OX=9606 GN=ACSL3 PE=1 SV=3	0	17974	8	4	7	1	3	720	80.4	8.38	8.28				5.14		2				2		5818389619	3657782016					1
False	High	IsMasterProtein	949	Q8NC51	SERPINE1 mRNA-binding protein 1 OS=Homo sapiens OX=9606 GN=SERBP1 PE=1 SV=2	0	16181	15	4	7	0	4	408	44.9	8.65	0				5.59	4.9	1				3	1							1
False	High	IsMasterProtein	950	Q15599	Na(+)/H(+) exchange regulatory cofactor NHE-RF2 OS=Homo sapiens OX=9606 GN=NHERF2 PE=1 SV=2	0	7126	4	1	7	1	1	337	37.4	7.93	5.07		4.51		3.07	4.63	1		1		1	1	7601824537	1092439747					1
False	High	IsMasterProtein	892	Q28107	SWISS-PROT:Q28107 (Bos taurus) Coagulation factor V precursor	0	7487	1	2	7	1	2	2211	248.8	5.83	4.79				3.93	3.88	1				2	1					47963416		1
False	High	IsMasterProtein	850	Q01970	1-phosphatidylinositol 4,5-bisphosphate phosphodiesterase beta-3 OS=Homo sapiens OX=9606 GN=PLCB3 PE=1 SV=2	0	8267	3	3	7	2	3	1234	138.7	5.9	3.37				3.57	3.92	2				1	1	5696921666	3800806796					1
False	High	IsMasterProtein	824	O60637	Tetraspanin-3 OS=Homo sapiens OX=9606 GN=TSPAN3 PE=2 SV=1	0.01	1665	3	1	7	1	1	253	28	5.81	2.15	1.76	0		1.88	0	1	1	1		1	1	57247921.87	7204760583	37042063.01	7913667083	160854128	157725274.1	1
False	High	IsMasterProtein	835	P15104	Glutamine synthetase OS=Homo sapiens OX=9606 GN=GLUL PE=1 SV=4	0	8124	5	2	7	2	2	373	42	6.89	9.24		1.83		1.9	1.88	2		1		1	1	13825165.96	1333044757					1	Met-loss+Acetyl [N-Term]
False	High	IsMasterProtein	1690	P07340	Sodium/potassium-transporting ATPase subunit beta-1 OS=Rattus norvegicus OX=10116 GN=Atp1b1 PE=1 SV=1	0	7401	10	3	6	0	3	304	35.2	8.65	2.13				5.11	0	1				2	1							1
False	High	IsMasterProtein	1605	P51572	B-cell receptor-associated protein 31 OS=Homo sapiens OX=9606 GN=BCAP31 PE=1 SV=3	0	10922	12	4	6	4	4	246	28	8.44	1.82						4						21710521.71	8125031159					1
False	High	IsMasterProtein	1584	O15027	Protein transport protein Sec16A OS=Homo sapiens OX=9606 GN=SEC16A PE=1 SV=4	0	8364	2	4	6	4	4	2357	251.7	5.8			0			0			1			3			13653750.4	2415664528	70203728	129111177.3	1
False	High	IsMasterProtein	1585	Q9NSY2	StAR-related lipid transfer protein 5 OS=Homo sapiens OX=9606 GN=STARD5 PE=1 SV=2	0	12387	12	2	6	2	2	213	23.8	6.67					13.7	2.56					2	1							1	Acetyl [N-Term]
False	High	IsMasterProtein	1623	Q9UM54	Unconventional myosin-VI OS=Homo sapiens OX=9606 GN=MYO6 PE=1 SV=4	0	12121	2	3	6	3	3	1294	149.6	8.53	1.62				5.64	2.95	1				2	1	4152227.58						1
False	High	IsMasterProtein	1649	Q96L92	Sorting nexin-27 OS=Homo sapiens OX=9606 GN=SNX27 PE=1 SV=2	0	8.09	5	3	6	0	3	541	61.2	6.49	5.89	0					3	1											1
False	High	IsMasterProtein	1627	O75787	Renin receptor OS=Homo sapiens OX=9606 GN=ATP6AP2 PE=1 SV=2	0	10472	7	3	6	1	3	350	39	6.1	10.41						3						5874686333						1
False	High	IsMasterProtein	1874	P23142	Fibulin-1 OS=Homo sapiens OX=9606 GN=FBLN1 PE=1 SV=4	0	13103	5	3	6	2	2	703	77.2	5.22	7.94						3						4533395.45	6016213641					1
False	High	IsMasterProtein	1774	Q8NDC0	MAPK-interacting and spindle-stabilizing protein-like OS=Homo sapiens OX=9606 GN=MAPK1IP1L PE=1 SV=4	0	9.14	7	1	6	1	1	245	24.3	5.62	3.15				8.19	8.63	1				1	1	21102975.29		12351581.11		49296584	23344540.83	1	Met-loss+Acetyl [N-Term]
False	High	IsMasterProtein	1753	P83732	Large ribosomal subunit protein eL24 OS=Rattus norvegicus OX=10116 GN=Rpl24 PE=2 SV=1	0	10461	18	3	6	3	3	157	17.8	11.25					10.76	4.24					3	1					312972559	35788675.39	1
False	High	IsMasterProtein	1786	O95630	STAM-binding protein OS=Homo sapiens OX=9606 GN=STAMBP PE=1 SV=1	0	8492	8	3	6	3	3	424	48	6.29	5.17						3						15672753.91	5727865505					1	Met-loss+Acetyl [N-Term]
False	High	IsMasterProtein	1793	P09429	High mobility group protein B1 OS=Homo sapiens OX=9606 GN=HMGB1 PE=1 SV=3	0	12448	14	3	6	0	3	215	24.9	5.74	3.87				6.66	5.8	1				2	2							1
False	High	IsMasterProtein	1795	Q9BZQ8	Protein Niban 1 OS=Homo sapiens OX=9606 GN=NIBAN1 PE=1 SV=1	0	12705	3	3	6	1	3	928	103.1	4.78	4.61					9.11	2					2							1
False	High	IsMasterProtein	1363	O75923	Dysferlin OS=Homo sapiens OX=9606 GN=DYSF PE=1 SV=1	0	12275	2	4	6	1	1	2080	237.1	5.64	0				6.14		3				1								1
False	High	IsMasterProtein	1369	Q9ULC3	Ras-related protein Rab-23 OS=Homo sapiens OX=9606 GN=RAB23 PE=1 SV=1	0	7655	8	2	6	2	2	237	26.6	6.6	4.68		0		1.83	0	1		1		1	1	15248452.19	2250326132			27769350		1
False	High	IsMasterProtein	1353	Q8NCG7	Diacylglycerol lipase-beta OS=Homo sapiens OX=9606 GN=DAGLB PE=1 SV=2	0	6975	4	3	6	3	3	672	73.7	6.55	0		0		3.84	2.14	2		1		2	1	45899519.99	4443367615			25525374	43733184.81	1
False	High	IsMasterProtein	1399	P62268	Small ribosomal subunit protein uS12 OS=Rattus norvegicus OX=10116 GN=Rps23 PE=1 SV=3	0	8.21	21	3	6	3	3	143	15.8	10.49	1.97				1.82	2.58	2				2	1	18980179.64	1093398.92			123949024	186098275.2	1
False	High	IsMasterProtein	1416	Q16762	Thiosulfate sulfurtransferase OS=Homo sapiens OX=9606 GN=TST PE=1 SV=4	0	18843	13	3	6	2	3	297	33.4	7.25					10.27	0					3	2					58629044	20183950.3	1
False	High	IsMasterProtein	1376	Q15843	NEDD8 OS=Homo sapiens OX=9606 GN=NEDD8 PE=1 SV=1	0	10726	17	2	6	0	2	81	9.1	8.43	2.1				6.22	4.98	1				1	1							1
False	High	IsMasterProtein	1378	Q96P63	Serpin B12 OS=Homo sapiens OX=9606 GN=SERPINB12 PE=1 SV=1	0	7417	5	3	6	3	3	405	46.2	5.53		1.95		5.97				2		2			2164811965	6802348952		15810187.81			1
False	High	IsMasterProtein	1389	P35080	Profilin-2 OS=Homo sapiens OX=9606 GN=PFN2 PE=1 SV=3	0	7002	10	1	6	0	1	140	15	6.99	5.41				7.06	6.03	1				1	1							1
False	High	IsMasterProtein	1329	P97839	Disks large-associated protein 4 OS=Rattus norvegicus OX=10116 GN=Dlgap4 PE=1 SV=1	0.001	4314	1	1	6	0	1	992	108	7.11	4.93	0	1.89			2.12	1	1	1			1							1
False	High	IsMasterProtein	1505	Q13619	Cullin-4A OS=Homo sapiens OX=9606 GN=CUL4A PE=1 SV=3	0	11167	4	3	6	2	2	759	87.6	8.13	0				4.25	2.51	1				2	1	1850825233	2632294447			54913272		1
False	High	IsMasterProtein	1509	P60510	Serine/threonine-protein phosphatase 4 catalytic subunit OS=Homo sapiens OX=9606 GN=PPP4C PE=1 SV=1	0	13349	11	3	6	0	3	307	35.1	5.06					5.64	4.76					2	2							1	Met-loss+Acetyl [N-Term]
False	High	IsMasterProtein	1511	P27361	Mitogen-activated protein kinase 3 OS=Homo sapiens OX=9606 GN=MAPK3 PE=1 SV=4	0	11.14	8	3	6	1	2	379	43.1	6.74	2.01				2.23	6.65	1				1	2					102728560	116402978.5	1	Met-loss+Acetyl [N-Term]
False	High	IsMasterProtein	1540	P04916	Retinol-binding protein 4 OS=Rattus norvegicus OX=10116 GN=Rbp4 PE=1 SV=1	0	5773	8	2	6	1	2	201	23.2	5.99	1.74		4.71				2		2				6465525296		78937683.95		21782226		1
False	High	IsMasterProtein	1571	Q1A7A4	TREMBL:Q1A7A4 (Bos taurus) similar to complement component C5	0	16182	3	4	6	3	4	1677	188.6	6.65	9.91		0				4		1				9396274004						1
False	High	IsMasterProtein	1500	Q5XIF4	Small ubiquitin-related modifier 3 OS=Rattus norvegicus OX=10116 GN=Sumo3 PE=3 SV=1	0	6101	11	1	6	0	1	110	12.4	5.86	5.56				5.64	5.93	1				1	1							1
False	High	IsMasterProtein	1444	P45973	Chromobox protein homolog 5 OS=Homo sapiens OX=9606 GN=CBX5 PE=1 SV=1	0	18584	21	3	6	3	3	191	22.2	5.86					4.2	8.86					2	3			22530228.59		337761624	202320178.9	1
False	High	IsMasterProtein	1449	O60547	GDP-mannose 4,6 dehydratase OS=Homo sapiens OX=9606 GN=GMDS PE=1 SV=1	0	9595	8	3	6	3	3	372	41.9	7.31	1.61				8.98		1				3						193205240	70769135.7	1
False	High	IsMasterProtein	1441	P19438	Tumor necrosis factor receptor superfamily member 1A OS=Homo sapiens OX=9606 GN=TNFRSF1A PE=1 SV=1	0	7666	4	2	6	2	2	455	50.5	6.64	9.33				2.26	1.69	2				1	1	15131241.19				40708340	15607831.84	1
False	High	IsMasterProtein	1433	P61354	Large ribosomal subunit protein eL27 OS=Rattus norvegicus OX=10116 GN=Rpl27 PE=2 SV=2	0	6387	13	2	6	2	2	136	15.8	10.56					8.72	4.73					2	1					174847196	128739887.3	1
False	High	IsMasterProtein	2351	Q8NHG7	Small VCP/p97-interacting protein OS=Homo sapiens OX=9606 GN=SVIP PE=1 SV=1	0	4925	14	1	6	1	1	77	8.4	8.91	6.2				4.49	3.24	1				1	1	14302076.2	1080959.71	14876818.96		78219240	42212124.57	1
False	High	IsMasterProtein	2390	P14324	Farnesyl pyrophosphate synthase OS=Homo sapiens OX=9606 GN=FDPS PE=1 SV=4	0	14.46	11	4	6	4	4	419	48.2	6.15	6.19				2.62	0	4				1	1	24214801.43	2234153536					1
False	High	IsMasterProtein	2268	O43592	Exportin-T OS=Homo sapiens OX=9606 GN=XPOT PE=1 SV=2	0	18826	4	3	6	3	3	962	109.9	5.39					17.81						3								1	Acetyl [N-Term]
False	High	IsMasterProtein	2248	Q5I0E7	Transmembrane emp24 domain-containing protein 9 OS=Rattus norvegicus OX=10116 GN=Tmed9 PE=1 SV=1	0	9725	16	3	6	0	3	235	27	8.27	7.82				0	0	2				1	1							1
False	High	IsMasterProtein	2319	O14907	Tax1-binding protein 3 OS=Homo sapiens OX=9606 GN=TAX1BP3 PE=1 SV=2	0	10684	14	1	6	1	1	124	13.7	8.48	6.08				7.3	6.65	1				1	1	12369110.24				68410832	23780927.76	1
False	High	IsMasterProtein	2322	Q13564	NEDD8-activating enzyme E1 regulatory subunit OS=Homo sapiens OX=9606 GN=NAE1 PE=1 SV=1	0	10175	5	2	6	0	2	534	60.2	5.4	1.68				3.62	1.95	2				1	1							1
False	High	IsMasterProtein	2323	P15999	ATP synthase subunit alpha, mitochondrial OS=Rattus norvegicus OX=10116 GN=Atp5f1a PE=1 SV=2	0	10683	6	3	6	0	3	553	59.7	9.19			0		2.66	3.63			2		2	2							1
False	High	IsMasterProtein	2410	O94979	Protein transport protein Sec31A OS=Homo sapiens OX=9606 GN=SEC31A PE=1 SV=3	0	9.9	3	3	6	2	3	1220	132.9	6.89			0		7.38	2.29			1		3	1							1
False	High	IsMasterProtein	2521	Q8NES3	Beta-1,3-N-acetylglucosaminyltransferase lunatic fringe OS=Homo sapiens OX=9606 GN=LFNG PE=1 SV=2	0	6501	5	2	6	0	2	379	41.7	9.17	8.94						2												1
False	High	IsMasterProtein	2510	Q92537	Sushi domain-containing protein 6 OS=Homo sapiens OX=9606 GN=SUSD6 PE=1 SV=1	0	6439	5	1	6	1	1	303	32.1	5.15	6.46	1.87			3.09	6.18	1	1			1	1	18549346.82	1250061751			33926396	37139913.65	1
False	High	IsMasterProtein	2482	Q92783	Signal transducing adapter molecule 1 OS=Homo sapiens OX=9606 GN=STAM PE=1 SV=3	0	16955	6	3	6	2	2	540	59.1	4.82	0				7.45	11.12	1				1	2	6076876521	7818844436			67652688	19331951.53	1	Met-loss [N-Term]
False	High	IsMasterProtein	2012	P02788	Lactotransferrin OS=Homo sapiens OX=9606 GN=LTF PE=1 SV=6	0	8195	4	3	6	2	2	710	78.1	8.12	1.76	7.17					1	3					1174525294	10376169.13					1
False	High	IsMasterProtein	2011	Q9BTT6	Leucine-rich repeat-containing protein 1 OS=Homo sapiens OX=9606 GN=LRRC1 PE=1 SV=1	0	16045	7	3	6	1	1	524	59.2	5.02	8.02				11.26		2				1								1
False	High	IsMasterProtein	2057	Q9H1C7	Cysteine-rich and transmembrane domain-containing protein 1 OS=Homo sapiens OX=9606 GN=CYSTM1 PE=1 SV=1	0.001	4639	10	1	6	1	1	97	10.6	4.32	7.24	3.85			0		1	1			1		64922091.52	6001786055			34070948		1
False	High	IsMasterProtein	1920	P18292	Prothrombin OS=Rattus norvegicus OX=10116 GN=F2 PE=1 SV=1	0	11352	3	2	6	1	1	617	70.4	6.71	4.48				5.92	4.72	1				1	1	18963798.45						1
False	High	IsMasterProtein	2163	P40925	Malate dehydrogenase, cytoplasmic OS=Homo sapiens OX=9606 GN=MDH1 PE=1 SV=4	0	10965	9	3	6	2	3	334	36.4	7.36	7.13	1.78	0		2.29		2	1	1		1		28444784.59	2433494916	5178573668		10474900	4536423242	1
False	High	IsMasterProtein	2170	P39748	Flap endonuclease 1 OS=Homo sapiens OX=9606 GN=FEN1 PE=1 SV=1	0	14322	10	3	6	2	3	380	42.6	8.62					11.75	0					3	1							1
False	High	IsMasterProtein	2093	O43396	Thioredoxin-like protein 1 OS=Homo sapiens OX=9606 GN=TXNL1 PE=1 SV=3	0	9452	8	2	6	0	2	289	32.2	4.96	6.28					4.19	2					1							1
False	High	IsMasterProtein	2148	Q52LJ0	Protein FAM98B OS=Homo sapiens OX=9606 GN=FAM98B PE=1 SV=2	0	7672	3	1	6	1	1	433	45.5	8.69	1.98				6.1	6.56	1				1	1	5547556427				52452328		1
False	High	IsMasterProtein	2577	P04156	Major prion protein OS=Homo sapiens OX=9606 GN=PRNP PE=1 SV=1	0	4947	8	2	6	1	2	253	27.6	9	5.92	0					2	1					22378360.67	5105871125					1
False	High	IsMasterProtein	466	Q13137	Calcium-binding and coiled-coil domain-containing protein 2 OS=Homo sapiens OX=9606 GN=CALCOCO2 PE=1 SV=1	0	11094	9	4	6	4	4	446	52.2	5.02	6.86	1.7					4	1					43724162.01	3745815195					1
False	High	IsMasterProtein	506	Q9UBV8	Peflin OS=Homo sapiens OX=9606 GN=PEF1 PE=1 SV=1	0	10812	10	4	6	1	4	284	30.4	6.54	3.63						4						5708395129						1
False	High	IsMasterProtein	530	Q92828	Coronin-2A OS=Homo sapiens OX=9606 GN=CORO2A PE=1 SV=2	0	6102	3	2	6	1	1	525	59.7	8.05	1.6				3.11	6	1				1	1							1
False	High	IsMasterProtein	77	Q9UKJ5	Cysteine-rich hydrophobic domain-containing protein 2 OS=Homo sapiens OX=9606 GN=CHIC2 PE=1 SV=1	0.002	3793	9	2	6	1	2	165	19.2	6.73	3.37	0					2	1					13319740.23						1
False	High	IsMasterProtein	612	Q8TBC4	NEDD8-activating enzyme E1 catalytic subunit OS=Homo sapiens OX=9606 GN=UBA3 PE=1 SV=2	0	19492	11	4	6	1	4	463	51.8	5.45	2.01				5.49	2.24	2				1	2							1
False	High	IsMasterProtein	662	O35547	Long-chain-fatty-acid--CoA ligase 4 OS=Rattus norvegicus OX=10116 GN=Acsl4 PE=1 SV=2	0	18765	5	2	6	0	1	711	79	8.35	3.51				8.17		1				2								1
False	High	IsMasterProtein	558	Q15785	Mitochondrial import receptor subunit TOM34 OS=Homo sapiens OX=9606 GN=TOMM34 PE=1 SV=2	0	16268	19	5	6	2	5	309	34.5	8.98	1.94				2.01	5.43	2				1	2	2203001527	2402516218					1
False	High	IsMasterProtein	559	Q08J23	RNA cytosine C(5)-methyltransferase NSUN2 OS=Homo sapiens OX=9606 GN=NSUN2 PE=1 SV=2	0	15073	5	3	6	3	3	767	86.4	6.77	1.95				11.08	2.63	1				3	1	2513248992	211474.73			68244508	41747175.54	1
False	High	IsMasterProtein	563	Q14444	Caprin-1 OS=Homo sapiens OX=9606 GN=CAPRIN1 PE=1 SV=2	0	10676	3	2	6	0	2	709	78.3	5.25					8.52	5.84					2	1							1
False	High	IsMasterProtein	589	Q14802	FXYD domain-containing ion transport regulator 3 OS=Homo sapiens OX=9606 GN=FXYD3 PE=1 SV=1	0	8314	22	1	6	1	1	87	9.3	7.3	4.39		4.57		5.64	3.85	1		1		1	1	35232235.4		14980621.85	3000291.56			1
False	High	IsMasterProtein	597	Q92692	Nectin-2 OS=Homo sapiens OX=9606 GN=NECTIN2 PE=1 SV=1	0	7312	5	3	6	3	3	538	57.7	4.82	5.17	1.72					2	1					42492754.89	5619675855					1
False	High	IsMasterProtein	586	Q13098	COP9 signalosome complex subunit 1 OS=Homo sapiens OX=9606 GN=GPS1 PE=1 SV=4	0	9881	7	3	6	0	3	491	55.5	6.74	2.14				1.94	1.86	3				1	1							1
False	High	IsMasterProtein	579	Q9NYQ6	Cadherin EGF LAG seven-pass G-type receptor 1 OS=Homo sapiens OX=9606 GN=CELSR1 PE=1 SV=1	0	5796	1	2	6	2	2	3014	329.3	5.92	4.72	1.73	2.04				2	1	1				26453570.19	2254810711	22634459.11				1
False	High	IsMasterProtein	390	Q99615	DnaJ homolog subfamily C member 7 OS=Homo sapiens OX=9606 GN=DNAJC7 PE=1 SV=2	0	16.57	10	5	6	5	5	494	56.4	6.96	6.84				3.62		4				2		14990507.7						1
False	High	IsMasterProtein	186	Q9Y6N5	Sulfide:quinone oxidoreductase, mitochondrial OS=Homo sapiens OX=9606 GN=SQOR PE=1 SV=1	0	17313	8	4	6	4	4	450	49.9	9.11					12.54	5.13					2	2					75074882	17211972.34	1
False	High	IsMasterProtein	213	Q6XQN6	Nicotinate phosphoribosyltransferase OS=Homo sapiens OX=9606 GN=NAPRT PE=1 SV=2	0	15882	6	3	6	3	3	538	57.5	5.68	3.92	0			7.14	2.46	1	1			2	1	6503161644	1291533207			50787392	32365346.13	1	Met-loss+Acetyl [N-Term]
False	High	IsMasterProtein	111	P15531	Nucleoside diphosphate kinase A OS=Homo sapiens OX=9606 GN=NME1 PE=1 SV=1	0	13053	34	4	6	0	1	152	17.1	6.19	3.15				0	2.14	2				2	2							1
False	High	IsMasterProtein	116	O75695	Protein XRP2 OS=Homo sapiens OX=9606 GN=RP2 PE=1 SV=4	0	7198	6	3	6	3	3	350	39.6	5.12	3.69						3						11148073.55	1359809928					1
False	High	IsMasterProtein	167	Q9UKV3	Apoptotic chromatin condensation inducer in the nucleus OS=Homo sapiens OX=9606 GN=ACIN1 PE=1 SV=2	0	7787	2	3	6	3	3	1341	151.8	6.43					0	6.22					2	3					84273918	63915414.22	1
False	High	IsMasterProtein	152	Q9BY44	Eukaryotic translation initiation factor 2A OS=Homo sapiens OX=9606 GN=EIF2A PE=1 SV=3	0	12.79	7	3	6	3	3	585	64.9	8.87					3.29	8.97					3	2					54047352	26885884.3	1
False	High	IsMasterProtein	84	Q9Y6M7	Sodium bicarbonate cotransporter 3 OS=Homo sapiens OX=9606 GN=SLC4A7 PE=1 SV=2	0	10115	3	4	6	1	1	1214	136	6.71	1.94						4												1
False	High	IsMasterProtein	85	Q99569	Plakophilin-4 OS=Homo sapiens OX=9606 GN=PKP4 PE=1 SV=2	0	5175	1	2	6	1	1	1192	131.8	8.94	3.95		6.07	0			1		2	1			8450085.72	5093741025	22900775.19	7781217309		29624360.25	1
False	High	IsMasterProtein	93	P48059	LIM and senescent cell antigen-like-containing domain protein 1 OS=Homo sapiens OX=9606 GN=LIMS1 PE=1 SV=4	0	8.46	8	3	6	3	3	325	37.2	8.05	5.94			0			3			1			22350160.2	1134569557					1
False	High	IsMasterProtein	280	Q0VCM5	TREMBL:Q0VCM5 (Bos taurus) Similar to Inter-alpha-trypsin inhibitor heavy chain H1	0	10.99	3	3	6	2	2	906	101.2	7.4	6.16		0		1.7		3		1		1		1958863412						1
False	High	IsMasterProtein	264	Q96S44	EKC/KEOPS complex subunit TP53RK OS=Homo sapiens OX=9606 GN=TP53RK PE=1 SV=2	0	18033	8	1	6	1	1	253	28.1	9.54					6.79	9.68					1	1					34093432	21818643.81	1
False	High	IsMasterProtein	311	P50914	Large ribosomal subunit protein eL14 OS=Homo sapiens OX=9606 GN=RPL14 PE=1 SV=4	0	6749	6	1	6	0	1	215	23.4	10.93	5.36				7.3	6.92	1				1	1							1
False	High	IsMasterProtein	292	P11172	Uridine 5'-monophosphate synthase OS=Homo sapiens OX=9606 GN=UMPS PE=1 SV=1	0	5345	4	2	6	2	2	480	52.2	7.24	6.31				2.12	2.39	2				1	1	13328686.99						1
False	High	IsMasterProtein	285	Q8IZP0	Abl interactor 1 OS=Homo sapiens OX=9606 GN=ABI1 PE=1 SV=4	0	14297	10	4	6	0	4	508	55	7.06	3.45		3.3		1.65	4.06	1		1		1	2							1	Met-loss+Acetyl [N-Term]
False	High	IsMasterProtein	21	Q14C86	GTPase-activating protein and VPS9 domain-containing protein 1 OS=Homo sapiens OX=9606 GN=GAPVD1 PE=1 SV=2	0	12158	2	3	6	3	3	1478	164.9	5.22	0				5.46	1.73	2				2	1	3366041293				67849374	7024893622	1
False	High	IsMasterProtein	969	P0DOX2	Immunoglobulin alpha-2 heavy chain OS=Homo sapiens OX=9606 PE=1 SV=2	0.001	4375	4	2	6	0	2	455	48.9	6.67	0	0		1.77			1	2		2									1
False	High	IsMasterProtein	1000	P25286	V-type proton ATPase 116 kDa subunit a 1 OS=Rattus norvegicus OX=10116 GN=Atp6v0a1 PE=1 SV=1	0	7329	2	2	6	0	2	838	96.3	6.47					0	4.34					1	2							1
False	High	IsMasterProtein	1212	Q9NRY6	Phospholipid scramblase 3 OS=Homo sapiens OX=9606 GN=PLSCR3 PE=1 SV=2	0.002	3408	5	2	6	2	2	295	31.6	6.65	3.85	1.68	0				1	1	1				32256617.25	3380646963	9491627883	2401600834			1
False	High	IsMasterProtein	1189	P55957	BH3-interacting domain death agonist OS=Homo sapiens OX=9606 GN=BID PE=1 SV=1	0	7.98	7	1	6	1	1	195	22	5.44	4.78	0	2.79		2.31	0	1	1	1		1	1	7060902483	5472099933					1
False	High	IsMasterProtein	1244	P13987	CD59 glycoprotein OS=Homo sapiens OX=9606 GN=CD59 PE=1 SV=1	0.002	2461	6	1	6	1	1	128	14.2	6.48	6.94	6.2					1	1					288944902.4	59733627.74					1
False	High	IsMasterProtein	1127	Q2KJ83	TREMBL:Q2KJ83 (Bos taurus) Similar to Carboxypeptidase N catalytic chain	0.002	3.99	4	2	6	1	2	462	52.6	8.59					3.57	5.44					1	2					66931172	37693112.01	1
False	High	IsMasterProtein	1113	O76021	Ribosomal L1 domain-containing protein 1 OS=Homo sapiens OX=9606 GN=RSL1D1 PE=1 SV=3	0	12114	5	2	6	2	2	490	54.9	10.13					16.04	10.56					2	1					106476544	60800540.63	1
False	High	IsMasterProtein	1142	Q5VV41	Rho guanine nucleotide exchange factor 16 OS=Homo sapiens OX=9606 GN=ARHGEF16 PE=1 SV=1	0	11192	4	2	6	2	2	709	80.1	7.36	1.64		0		2.77		1		1		2		14192443.51	5482055241	12659915.64		53780148	24233670.42	1
False	High	IsMasterProtein	1143	Q9WTT7	eIF5-mimic protein 1 OS=Rattus norvegicus OX=10116 GN=Bzw2 PE=1 SV=1	0	14676	11	4	6	0	3	419	48	6.68	3.62				6.7		2				2								1
False	High	IsMasterProtein	775	Q8WXF1	Paraspeckle component 1 OS=Homo sapiens OX=9606 GN=PSPC1 PE=1 SV=1	0	9305	7	4	6	0	3	523	58.7	6.67					3.41	3.82					4	2							1
False	High	IsMasterProtein	803	P83941	Elongin-C OS=Rattus norvegicus OX=10116 GN=Eloc PE=1 SV=1	0	9649	27	2	6	2	2	112	12.5	4.78	1.91				2.64	1.8	1				2	1	7246514.89	618496963					1
False	High	IsMasterProtein	801	P36543	V-type proton ATPase subunit E 1 OS=Homo sapiens OX=9606 GN=ATP6V1E1 PE=1 SV=1	0	7365	8	2	6	0	2	226	26.1	8	8.07					2.09	2					1							1	Met-loss+Acetyl [N-Term]
False	High	IsMasterProtein	48	Q16836	Hydroxyacyl-coenzyme A dehydrogenase, mitochondrial OS=Homo sapiens OX=9606 GN=HADH PE=1 SV=3	0	10326	10	3	6	2	3	314	34.3	8.85					5.8	6.92					3	2							1
False	High	IsMasterProtein	698	P16278	Beta-galactosidase OS=Homo sapiens OX=9606 GN=GLB1 PE=1 SV=2	0	14465	5	3	6	3	3	677	76	6.57					8.63	1.62					3	2					32825934	9967877431	1
False	High	IsMasterProtein	56	Q14914	Prostaglandin reductase 1 OS=Homo sapiens OX=9606 GN=PTGR1 PE=1 SV=2	0	17323	10	4	6	4	4	329	35.8	8.29	2.05				3.77		3				2		12714045.45	5438530208					1
False	High	IsMasterProtein	682	P25205	DNA replication licensing factor MCM3 OS=Homo sapiens OX=9606 GN=MCM3 PE=1 SV=3	0	8549	4	2	6	2	2	808	90.9	5.77					10.07	5.89					2	1					52801100		1	Met-loss+Acetyl [N-Term]
False	High	IsMasterProtein	722	Q8TD43	Transient receptor potential cation channel subfamily M member 4 OS=Homo sapiens OX=9606 GN=TRPM4 PE=1 SV=1	0	7378	2	2	6	2	2	1214	134.2	8.15	3.66				1.95	2.16	1				1	1	15321883.31	1460674175	9178144.06	3905625261	33923316	16715206.16	1
False	High	IsMasterProtein	35	P30511	HLA class I histocompatibility antigen, alpha chain F OS=Homo sapiens OX=9606 GN=HLA-F PE=1 SV=3	0	7756	10	2	6	1	1	346	39	5.57	0				1.62	2.18	2				2	1							1
False	High	IsMasterProtein	919	P23258	Tubulin gamma-1 chain OS=Homo sapiens OX=9606 GN=TUBG1 PE=1 SV=2	0.002	3402	2	1	6	0	1	451	51.1	6.14	3.78				4.84	5.12	1				1	1							1
False	High	IsMasterProtein	841	Q8WTV0	Scavenger receptor class B member 1 OS=Homo sapiens OX=9606 GN=SCARB1 PE=1 SV=1	0	7957	4	2	6	2	2	552	60.8	8.24	1.98		2.08		3.98	2.61	1		1		1	1	11747715.83					29732153.51	1
False	High	IsMasterProtein	836	P10124	Serglycin OS=Homo sapiens OX=9606 GN=SRGN PE=1 SV=3	0	15928	13	1	6	1	1	158	17.6	4.96						10.74						1						90906556.22	1
False	High	IsMasterProtein	885	Q96DR8	Mucin-like protein 1 OS=Homo sapiens OX=9606 GN=MUCL1 PE=1 SV=1	0.006	1844	10	1	6	1	1	90	9	4.64		5.23		1.67				1		1			4920441.28	21366535.93					1
False	High	IsMasterProtein	875	O35568	EGF-containing fibulin-like extracellular matrix protein 1 OS=Rattus norvegicus OX=10116 GN=Efemp1 PE=1 SV=1	0	7708	4	2	6	0	2	493	54.6	5.11	10.24						2												1
False	Medium	IsMasterProtein	765	P0C0T0	Lipopolysaccharide-induced tumor necrosis factor-alpha factor homolog OS=Rattus norvegicus OX=10116 GN=Litaf PE=2 SV=1	0.011	1632	4	1	6	0	1	161	17	5.88			1.68	0	0	0			1	1	1	1							1
False	High	IsMasterProtein	1682	P12081	Histidine--tRNA ligase, cytoplasmic OS=Homo sapiens OX=9606 GN=HARS1 PE=1 SV=2	0	8714	4	2	5	2	2	509	57.4	5.88	6.5		2.33				2		1				10345108.6						1
False	High	IsMasterProtein	1606	Q9UHB6	LIM domain and actin-binding protein 1 OS=Homo sapiens OX=9606 GN=LIMA1 PE=1 SV=1	0	5307	4	3	5	2	3	759	85.2	6.84	0				0	0	1				1	2							1
False	High	IsMasterProtein	1598	P49754	Vacuolar protein sorting-associated protein 41 homolog OS=Homo sapiens OX=9606 GN=VPS41 PE=1 SV=3	0	8935	4	3	5	3	3	854	98.5	5.85	2.22				1.61		3				1		8200301028	1386880764					1
False	High	IsMasterProtein	1624	Q07617	Sperm-associated antigen 1 OS=Homo sapiens OX=9606 GN=SPAG1 PE=1 SV=3	0	7686	3	3	5	3	3	926	103.6	6.86	4.64				0		3				1		4508896003		7669137167				1
False	High	IsMasterProtein	1653	Q9UKK9	ADP-sugar pyrophosphatase OS=Homo sapiens OX=9606 GN=NUDT5 PE=1 SV=1	0	10338	10	2	5	1	2	219	24.3	4.94					9.55	7.05					2	1					71132976	26062038.46	1
False	High	IsMasterProtein	1657	Q08431	Lactadherin OS=Homo sapiens OX=9606 GN=MFGE8 PE=1 SV=3	0	8901	7	3	5	3	3	387	43.1	8.15	2.12		4.95				2		2				4544126952	7076635873	13757000.34		50377348		1
False	High	IsMasterProtein	1658	P17931	Galectin-3 OS=Homo sapiens OX=9606 GN=LGALS3 PE=1 SV=5	0	9126	12	3	5	3	3	250	26.1	8.56	1.7						3						19794844.11	1809223524					1
False	High	IsMasterProtein	1625	P27824	Calnexin OS=Homo sapiens OX=9606 GN=CANX PE=1 SV=2	0	12801	4	3	5	1	1	592	67.5	4.6	10.29						3						13044618.7	1412399166					1
False	High	IsMasterProtein	1634	Q92747	Actin-related protein 2/3 complex subunit 1A OS=Homo sapiens OX=9606 GN=ARPC1A PE=1 SV=2	0	8201	9	4	5	1	4	370	41.5	8.18	1.63				5.48	2.11	1				3	1							1
False	High	IsMasterProtein	1830	P47929	Galectin-7 OS=Homo sapiens OX=9606 GN=LGALS7 PE=1 SV=2	0	5739	8	1	5	1	1	136	15.1	7.62		2.33	6.32	1.75				1	1	1				3786223117	199349354.3	59863495.39	1189454592	674837451.9	1
False	High	IsMasterProtein	1871	Q13492	Phosphatidylinositol-binding clathrin assembly protein OS=Homo sapiens OX=9606 GN=PICALM PE=1 SV=2	0	8106	4	3	5	0	3	652	70.7	7.9	4.43		1.72			0	2		1			1							1	Met-loss+Acetyl [N-Term]
False	High	IsMasterProtein	1900	Q9NPR2	Semaphorin-4B OS=Homo sapiens OX=9606 GN=SEMA4B PE=1 SV=4	0	4869	2	2	5	2	2	837	92.7	7.05	8.06	0					2	1					27330489.87	2979118288					1
False	High	IsMasterProtein	1882	O14979	Heterogeneous nuclear ribonucleoprotein D-like OS=Homo sapiens OX=9606 GN=HNRNPDL PE=1 SV=3	0.002	3782	4	2	5	0	1	420	46.4	9.57					1.79	4.5					2	1							1
False	High	IsMasterProtein	1788	P04638	Apolipoprotein A-II OS=Rattus norvegicus OX=10116 GN=Apoa2 PE=2 SV=1	0	7096	20	2	5	2	2	102	11.4	6.65	1.74		3.98				2		1				13492458.61		39837605.83		31602504		1
False	High	IsMasterProtein	1358	Q12905	Interleukin enhancer-binding factor 2 OS=Homo sapiens OX=9606 GN=ILF2 PE=1 SV=2	0	14.37	12	3	5	1	3	390	43	5.26					11.58	0					2	1							1
False	High	IsMasterProtein	1362	Q15436	Protein transport protein Sec23A OS=Homo sapiens OX=9606 GN=SEC23A PE=1 SV=2	0	9939	3	2	5	2	2	765	86.1	7.08					9.5	1.63					2	1					74185342		1	Met-loss+Acetyl [N-Term]
False	High	IsMasterProtein	1346	O00194	Ras-related protein Rab-27B OS=Homo sapiens OX=9606 GN=RAB27B PE=1 SV=4	0	8869	10	2	5	0	2	218	24.6	5.52	7.82						2												1	Met-loss [N-Term]
False	High	IsMasterProtein	1347	Q70J99	Protein unc-13 homolog D OS=Homo sapiens OX=9606 GN=UNC13D PE=1 SV=1	0	10785	4	3	5	2	3	1090	123.2	6.65	3.02				1.92		3				1		4277557227						1
False	High	IsMasterProtein	1396	P05371	Clusterin OS=Rattus norvegicus OX=10116 GN=Clu PE=1 SV=2	0	7265	5	3	5	2	2	447	51.3	5.71	2.28		5.9			0	1		3			1			21033025.49				1
False	High	IsMasterProtein	1269	P00492	Hypoxanthine-guanine phosphoribosyltransferase OS=Homo sapiens OX=9606 GN=HPRT1 PE=1 SV=2	0	9689	12	2	5	0	2	218	24.6	6.68	2.21				6.21		2				2								1
False	High	IsMasterProtein	1325	O94886	CSC1-like protein 1 OS=Homo sapiens OX=9606 GN=TMEM63A PE=1 SV=3	0	5061	1	1	5	1	1	807	92.1	7.27	8.08	4.84					1	1					48301438.9	5099839474					1
False	High	IsMasterProtein	1417	P0DOX5	Immunoglobulin gamma-1 heavy chain OS=Homo sapiens OX=9606 PE=1 SV=2	0	20204	8	3	5	0	3	449	49.3	8.72	11.5						3												1
False	High	IsMasterProtein	1529	Q07021	Complement component 1 Q subcomponent-binding protein, mitochondrial OS=Homo sapiens OX=9606 GN=C1QBP PE=1 SV=1	0	22.58	17	3	5	3	3	282	31.3	4.84					7.69	4.75					2	1							1
False	High	IsMasterProtein	1536	Q9Y4F1	FERM, ARHGEF and pleckstrin domain-containing protein 1 OS=Homo sapiens OX=9606 GN=FARP1 PE=1 SV=1	0	17153	6	4	5	1	4	1045	118.6	8.15	7.03						4												1
False	High	IsMasterProtein	1565	Q92743	Serine protease HTRA1 OS=Homo sapiens OX=9606 GN=HTRA1 PE=1 SV=1	0	10752	4	2	5	1	2	480	51.3	7.83	8.91						2						27033285.06	1198674692					1
False	High	IsMasterProtein	1545	Q6RW13	Type-1 angiotensin II receptor-associated protein OS=Homo sapiens OX=9606 GN=AGTRAP PE=1 SV=1	0	11218	14	1	5	1	1	159	17.4	6.14					12.52	6.68					1	1					65300424	14805216.04	1
False	High	IsMasterProtein	1447	Q5U2Q7	Eukaryotic peptide chain release factor subunit 1 OS=Rattus norvegicus OX=10116 GN=Etf1 PE=2 SV=3	0	9689	9	3	5	3	3	437	49	5.71	5.9				0		2				1		7312912764						1	Met-loss+Acetyl [N-Term]
False	High	IsMasterProtein	1451	P49589	Cysteine--tRNA ligase, cytoplasmic OS=Homo sapiens OX=9606 GN=CARS1 PE=1 SV=3	0	9984	3	2	5	2	2	748	85.4	6.76	0				2.9	4.87	2				1	1	1560588824	1319949314			42531180	25940254.79	1
False	High	IsMasterProtein	2342	O95347	Structural maintenance of chromosomes protein 2 OS=Homo sapiens OX=9606 GN=SMC2 PE=1 SV=2	0	9293	2	2	5	2	2	1197	135.6	8.43					5.54	9.14					2	1						24548352.4	1
False	High	IsMasterProtein	2395	Q9UGQ3	Solute carrier family 2, facilitated glucose transporter member 6 OS=Homo sapiens OX=9606 GN=SLC2A6 PE=1 SV=2	0	6489	4	2	5	2	2	507	54.5	8.63	3.9	1.75					1	2					21134745.81	4099918419					1
False	High	IsMasterProtein	2408	Q15517	Corneodesmosin OS=Homo sapiens OX=9606 GN=CDSN PE=1 SV=3	0	5424	5	2	5	2	2	529	51.5	8.35		4.81		4.47				2		1				7016119903	4617660057	22563661.48	18872986	13635521.91	1
False	High	IsMasterProtein	2375	P05765	Small ribosomal subunit protein eS21 OS=Rattus norvegicus OX=10116 GN=Rps21 PE=1 SV=1	0	7682	12	1	5	0	1	83	9.1	8.51	2.14		0		2.11	4.32	1		1		1	1							1
False	High	IsMasterProtein	2377	Q53EZ4	Centrosomal protein of 55 kDa OS=Homo sapiens OX=9606 GN=CEP55 PE=1 SV=3	0	14041	10	5	5	5	5	464	54.1	7.01	3.27		1.61		1.87		3		1		1		11787084.81	741599372					1
False	High	IsMasterProtein	2379	P61972	Nuclear transport factor 2 OS=Rattus norvegicus OX=10116 GN=Nutf2 PE=1 SV=1	0.002	3566	12	2	5	2	2	127	14.5	5.38					3.26	3.37					1	2					96857208	181110065.4	1
False	High	IsMasterProtein	2274	Q96QA5	Gasdermin-A OS=Homo sapiens OX=9606 GN=GSDMA PE=1 SV=4	0.002	3743	4	2	5	2	2	445	49.3	5.29		0	0	0				2	1	1			1353584323	7271168538	46762933.9	14267534.35	63175788	1953075621	1	Met-loss+Acetyl [N-Term]
False	High	IsMasterProtein	2262	Q9Y3B4	Splicing factor 3B subunit 6 OS=Homo sapiens OX=9606 GN=SF3B6 PE=1 SV=1	0	15.18	28	3	5	3	3	125	14.6	9.38					10.97						3								1
False	High	IsMasterProtein	2242	Q9UNZ2	NSFL1 cofactor p47 OS=Homo sapiens OX=9606 GN=NSFL1C PE=1 SV=2	0	8747	8	3	5	1	3	370	40.5	5.1	3.69					2.11	2					1	5300152763	7041238964					1
False	High	IsMasterProtein	2254	Q9BXP5	Serrate RNA effector molecule homolog OS=Homo sapiens OX=9606 GN=SRRT PE=1 SV=1	0	10647	4	4	5	4	4	876	100.6	5.96					2.4	3.83					3	2				4326363482	144790148	84542256.95	1
False	High	IsMasterProtein	2314	P05455	Lupus La protein OS=Homo sapiens OX=9606 GN=SSB PE=1 SV=2	0	9816	8	3	5	2	3	408	46.8	7.12					5.48	0					3	1							1
False	High	IsMasterProtein	2517	Q16401	26S proteasome non-ATPase regulatory subunit 5 OS=Homo sapiens OX=9606 GN=PSMD5 PE=1 SV=3	0	18.43	8	3	5	3	3	504	56.2	5.48					11.1						3						96553040	35908199.95	1	Met-loss+Acetyl [N-Term]
False	High	IsMasterProtein	2519	Q08357	Sodium-dependent phosphate transporter 2 OS=Homo sapiens OX=9606 GN=SLC20A2 PE=1 SV=1	0	17301	6	2	5	1	2	652	70.3	6.54	6.61				7.2	4.91	2				1	1	7847153906				47587452	20898249.04	1
False	High	IsMasterProtein	2507	P62859	Small ribosomal subunit protein eS28 OS=Rattus norvegicus OX=10116 GN=Rps28 PE=1 SV=1	0	5382	17	1	5	1	1	69	7.8	10.7					5.44	5.18					1	1					54916816		1
False	High	IsMasterProtein	2558	O00764	Pyridoxal kinase OS=Homo sapiens OX=9606 GN=PDXK PE=1 SV=1	0	19073	15	3	5	2	3	312	35.1	6.13					11.8	4.3					2	1					32874328		1
False	High	IsMasterProtein	2554	P47914	Large ribosomal subunit protein eL29 OS=Homo sapiens OX=9606 GN=RPL29 PE=1 SV=2	0	11688	14	2	5	2	2	159	17.7	11.66					9.16	7.94					2	1			6106074381		198457904	81213452.73	1
False	High	IsMasterProtein	2447	Q4KMA2	UV excision repair protein RAD23 homolog B OS=Rattus norvegicus OX=10116 GN=Rad23b PE=1 SV=1	0.005	1983	2	1	5	0	1	415	43.5	4.83	3.36				3.48		1				1								1
False	High	IsMasterProtein	2432	Q86TI2	Dipeptidyl peptidase 9 OS=Homo sapiens OX=9606 GN=DPP9 PE=1 SV=3	0	8479	3	2	5	2	2	863	98.2	6.46	2.07				2.77	8.12	1				1	2	4474394.1	2789621588			95854132	15165538.06	1
False	High	IsMasterProtein	2426	O14786	Neuropilin-1 OS=Homo sapiens OX=9606 GN=NRP1 PE=1 SV=3	0	14848	5	3	5	1	3	923	103.1	5.88	12.23						3						14796891.81	1573518744					1
False	High	IsMasterProtein	2486	Q9NPH3	Interleukin-1 receptor accessory protein OS=Homo sapiens OX=9606 GN=IL1RAP PE=1 SV=2	0	8605	5	3	5	1	3	570	65.4	8.12	7.49				0		2				1								1
False	High	IsMasterProtein	2458	Q9Y6Y8	SEC23-interacting protein OS=Homo sapiens OX=9606 GN=SEC23IP PE=1 SV=1	0	14096	4	4	5	4	4	1000	111	5.54	0				6.88	0	1				2	1	2682208415	1601599445					1
False	High	IsMasterProtein	2017	P13164	Interferon-induced transmembrane protein 1 OS=Homo sapiens OX=9606 GN=IFITM1 PE=1 SV=3	0	7089	17	1	5	1	1	125	14	7.93					2.5	2.77					1	1					419629920		1
False	High	IsMasterProtein	2005	Q62930	Complement component C9 OS=Rattus norvegicus OX=10116 GN=C9 PE=1 SV=1	0	8685	4	2	5	2	2	554	62.2	5.69			8.06						2						164912563	34758820.88	522322272	597776463.4	1
False	High	IsMasterProtein	2056	P81644	SWISS-PROT:P81644 (Bos taurus) Apolipoprotein A-II precursor	0	6742	19	2	5	2	2	100	11.2	8.1	4.16	1.65				4.57	1	1				1	9282615301	2005158613			54522380	20121390.67	1
False	High	IsMasterProtein	2069	Q99959	Plakophilin-2 OS=Homo sapiens OX=9606 GN=PKP2 PE=1 SV=2	0	10999	5	4	5	1	4	881	97.4	9.33	1.82				2.41	1.82	3				1	1							1
False	High	IsMasterProtein	1940	P00491	Purine nucleoside phosphorylase OS=Homo sapiens OX=9606 GN=PNP PE=1 SV=2	0	13586	7	2	5	2	2	289	32.1	6.95	7.22						2						17739152.48	1848757014					1
False	High	IsMasterProtein	1945	P48637	Glutathione synthetase OS=Homo sapiens OX=9606 GN=GSS PE=1 SV=1	0	6301	4	2	5	2	2	474	52.4	5.92	3.54		0	0			2		1	1			14367858.53	2206017287					1
False	High	IsMasterProtein	1917	Q8WV92	MIT domain-containing protein 1 OS=Homo sapiens OX=9606 GN=MITD1 PE=1 SV=1	0	6451	8	2	5	2	2	249	29.3	8	5.86		1.81		2.15		2		1		1		7668183625	1434861921					1
False	High	IsMasterProtein	2190	P53602	Diphosphomevalonate decarboxylase OS=Homo sapiens OX=9606 GN=MVD PE=1 SV=1	0	7.63	6	2	5	2	2	400	43.4	7.23	4.76				2.29	0	1				1	2	4674303037				40290704	109079095	1
False	High	IsMasterProtein	2159	P52788	Spermine synthase OS=Homo sapiens OX=9606 GN=SMS PE=1 SV=2	0	13509	10	3	5	3	3	366	41.2	5.02	0				12.89		1				2		2045516.9	9417413419			98309024		1
False	High	IsMasterProtein	2195	P07203	Glutathione peroxidase 1 OS=Homo sapiens OX=9606 GN=GPX1 PE=1 SV=4	0	10618	9	1	5	1	1	203	22.1	6.55					7.4	2.43					1	1					109481757	32045145.42	1
False	High	IsMasterProtein	2235	Q99798	Aconitate hydratase, mitochondrial OS=Homo sapiens OX=9606 GN=ACO2 PE=1 SV=2	0	15.4	5	3	5	0	3	780	85.4	7.61	0				8.9	0	1				2	1							1
False	High	IsMasterProtein	2112	Q15084	Protein disulfide-isomerase A6 OS=Homo sapiens OX=9606 GN=PDIA6 PE=1 SV=1	0	9104	6	2	5	1	2	440	48.1	5.08	4.11				4.37	0	1				1	1							1
False	High	IsMasterProtein	2092	Q5PQX0	UDP-glucuronic acid decarboxylase 1 OS=Rattus norvegicus OX=10116 GN=Uxs1 PE=1 SV=1	0	11028	5	1	5	0	1	420	47.5	8.94					11.32	8.8					1	1							1
False	High	IsMasterProtein	2137	Q9Y3L3	SH3 domain-binding protein 1 OS=Homo sapiens OX=9606 GN=SH3BP1 PE=1 SV=3	0	16.74	5	3	5	0	3	701	75.7	6.77	0				8.81		1				2								1
False	High	IsMasterProtein	2136	P18564	Integrin beta-6 OS=Homo sapiens OX=9606 GN=ITGB6 PE=1 SV=2	0	8786	2	1	5	1	1	788	85.9	5.55	9.46	4.46					1	1					39362379.11	7285370898					1
False	High	IsMasterProtein	69	Q4QQR9	Protein MEMO1 OS=Rattus norvegicus OX=10116 GN=Memo1 PE=1 SV=1	0	6592	7	2	5	0	2	297	33.7	7.14	0				1.62	1.76	1				2	1							1
False	High	IsMasterProtein	478	Q6PCT3	Tumor protein D54 OS=Rattus norvegicus OX=10116 GN=Tpd52l2 PE=1 SV=1	0	8343	12	3	5	0	3	220	24	6.15	7.85				2.02		3				1								1
False	High	IsMasterProtein	503	O75534	Cold shock domain-containing protein E1 OS=Homo sapiens OX=9606 GN=CSDE1 PE=1 SV=2	0	6832	4	3	5	0	3	798	88.8	6.25	1.97				4.37		2				2								1
False	High	IsMasterProtein	509	Q8WXE9	Stonin-2 OS=Homo sapiens OX=9606 GN=STON2 PE=1 SV=1	0	5229	2	2	5	2	2	905	101.1	5.39	0				2.96	7.55	1				1	1	1869083974	1804365334					1
False	High	IsMasterProtein	416	Q7L5D6	Golgi to ER traffic protein 4 homolog OS=Homo sapiens OX=9606 GN=GET4 PE=1 SV=1	0	8786	4	1	5	1	1	327	36.5	5.41					7.98	6.17					1	1					87644816	23191940.51	1	Met-loss+Acetyl [N-Term]
False	High	IsMasterProtein	417	P25815	Protein S100-P OS=Homo sapiens OX=9606 GN=S100P PE=1 SV=2	0	9665	24	2	5	2	2	95	10.4	4.88	5.88	0			0	1.99	1	1			1	1	7913688.27	1264061853			104477080	19757335.79	1
False	High	IsMasterProtein	81	Q96QD8	Sodium-coupled neutral amino acid symporter 2 OS=Homo sapiens OX=9606 GN=SLC38A2 PE=1 SV=2	0	13464	9	2	5	2	2	506	56	8	4.51				5.28	0	1				1	1							1
False	High	IsMasterProtein	402	P01015	Angiotensinogen OS=Rattus norvegicus OX=10116 GN=Agt PE=1 SV=1	0	19609	9	3	5	3	3	477	51.9	5.57			7.93		5.87				1		2								1
False	High	IsMasterProtein	427	Q96HC4	PDZ and LIM domain protein 5 OS=Homo sapiens OX=9606 GN=PDLIM5 PE=1 SV=5	0	14769	7	4	5	0	4	596	63.9	8.21	0				5.33	3.75	1				2	2							1
False	High	IsMasterProtein	616	Q9NPD3	Exosome complex component RRP41 OS=Homo sapiens OX=9606 GN=EXOSC4 PE=1 SV=3	0	9605	9	2	5	2	2	245	26.4	6.52					9.21	5.77					2	1					38003036	14509105.88	1	Met-loss+Acetyl [N-Term]
False	High	IsMasterProtein	62	P49447	Transmembrane ascorbate-dependent reductase CYB561 OS=Homo sapiens OX=9606 GN=CYB561 PE=1 SV=2	0.002	2527	4	1	5	1	1	251	27.5	8.56	1.7		1.78			1.93	1		1			1	14983834.19	2138515748					1
False	High	IsMasterProtein	549	Q96K76	Ubiquitin carboxyl-terminal hydrolase 47 OS=Homo sapiens OX=9606 GN=USP47 PE=1 SV=3	0.008	1.77	1	1	5	1	1	1375	157.2	5.08			4.06		4.14	2.1			1		1	1			133083578.1	39012699.56	661243072	619564878.2	1
False	High	IsMasterProtein	588	O35346	Focal adhesion kinase 1 OS=Rattus norvegicus OX=10116 GN=Ptk2 PE=1 SV=1	0	5585	2	2	5	0	2	1055	119.6	6.68	2.46		3.74			1.74	1		1			1							1
False	High	IsMasterProtein	598	Q9H4L5	Oxysterol-binding protein-related protein 3 OS=Homo sapiens OX=9606 GN=OSBPL3 PE=1 SV=1	0	7.77	2	1	5	1	1	887	101.2	6.87	5.25				4.13	4.32	1				1	1	3745599113						1
False	High	IsMasterProtein	573	P04644	Small ribosomal subunit protein eS17 OS=Rattus norvegicus OX=10116 GN=Rps17 PE=1 SV=3	0	16013	24	3	5	0	3	135	15.5	9.77					14.78						3								1
False	High	IsMasterProtein	221	Q92734	Protein TFG OS=Homo sapiens OX=9606 GN=TFG PE=1 SV=2	0	5956	5	2	5	2	2	400	43.4	5.1	4.22	0	0				2	1	1				28882458.5	3494887571	19844628.46		172215840	55470658.42	1
False	High	IsMasterProtein	113	Q9NQT5	Exosome complex component RRP40 OS=Homo sapiens OX=9606 GN=EXOSC3 PE=1 SV=3	0	8704	6	1	5	1	1	275	29.6	8.1					8.52	9.25					1	1					66204424		1	Met-loss+Acetyl [N-Term]
False	High	IsMasterProtein	108	Q658P3	Metalloreductase STEAP3 OS=Homo sapiens OX=9606 GN=STEAP3 PE=1 SV=2	0	5791	4	2	5	1	2	488	54.6	8.6	0	0				0	1	1				1	12050758.34	1149359115					1
False	High	IsMasterProtein	173	Q9P0V9	Septin-10 OS=Homo sapiens OX=9606 GN=SEPTIN10 PE=1 SV=2	0	14115	7	3	5	2	3	454	52.6	6.8					5.1	4.66					2	3						35655965.93	1
False	High	IsMasterProtein	320	P98196	Phospholipid-transporting ATPase IH OS=Homo sapiens OX=9606 GN=ATP11A PE=1 SV=3	0	10067	2	3	5	3	3	1134	129.7	6.6	9.19						3						22759838.23	1822866908					1
False	High	IsMasterProtein	375	Q8IX04	Ubiquitin-conjugating enzyme E2 variant 3 OS=Homo sapiens OX=9606 GN=UEVLD PE=1 SV=2	0	11998	8	3	5	3	3	471	52.2	7.09	1.82		3.68		2.04		1		2		1				13015503.58		40770004		1
False	High	IsMasterProtein	371	P29508	Serpin B3 OS=Homo sapiens OX=9606 GN=SERPINB3 PE=1 SV=2	0	12351	8	3	5	0	3	390	44.5	6.81	10.58						3												1	Acetyl [N-Term]
False	High	IsMasterProtein	356	O60313	Dynamin-like 120 kDa protein, mitochondrial OS=Homo sapiens OX=9606 GN=OPA1 PE=1 SV=3	0	13.87	4	4	5	0	4	960	111.6	7.87	2.4				2.06	1.63	3				1	1							1
False	High	IsMasterProtein	363	Q9Y371	Endophilin-B1 OS=Homo sapiens OX=9606 GN=SH3GLB1 PE=1 SV=1	0	10675	9	4	5	1	3	365	40.8	6.04	5.32						4						2374321253	193486044					1
False	High	IsMasterProtein	367	Q8N163	Cell cycle and apoptosis regulator protein 2 OS=Homo sapiens OX=9606 GN=CCAR2 PE=1 SV=2	0	18829	6	4	5	4	4	923	102.8	5.22					7.71	4.32					1	3					101587314.7	70420989.85	1
False	High	IsMasterProtein	261	Q62698	Cytoplasmic dynein 1 light intermediate chain 2 OS=Rattus norvegicus OX=10116 GN=Dync1li2 PE=1 SV=1	0	5666	4	2	5	0	2	497	54.7	5.76	1.85				4.95	0	1				1	1							1
False	High	IsMasterProtein	312	O75110	Probable phospholipid-transporting ATPase IIA OS=Homo sapiens OX=9606 GN=ATP9A PE=1 SV=3	0	14162	4	4	5	3	4	1047	118.5	7.77	4.76					2.4	3					1	5274794312	1614229276					1
False	High	IsMasterProtein	87	P24062	Insulin-like growth factor 1 receptor OS=Rattus norvegicus OX=10116 GN=Igf1r PE=2 SV=2	0	7232	2	3	5	0	2	1370	155.3	5.78	1.71						3												1
False	High	IsMasterProtein	1056	P51114	RNA-binding protein FXR1 OS=Homo sapiens OX=9606 GN=FXR1 PE=1 SV=3	0	8568	3	2	5	0	2	621	69.7	6.15					1.99	9.64					1	2							1
False	High	IsMasterProtein	1036	O95865	N(G),N(G)-dimethylarginine dimethylaminohydrolase 2 OS=Homo sapiens OX=9606 GN=DDAH2 PE=1 SV=1	0	10909	12	3	5	1	2	285	29.6	6.01	4.09	0			1.65		2	1			1		4405515717	7217944797					1
False	High	IsMasterProtein	24	P14480	Fibrinogen beta chain OS=Rattus norvegicus OX=10116 GN=Fgb PE=1 SV=4	0	17737	8	3	5	2	2	479	54.2	7.78	7.44				5.77		2				2								1
False	High	IsMasterProtein	1100	ENSEMBL:ENSBTAP00000024462	(Bos taurus) 47 kDa protein	0	15055	10	3	5	1	3	419	46.5	6.33	0					8.47	1					2							1
False	High	IsMasterProtein	975	Q13642	Four and a half LIM domains protein 1 OS=Homo sapiens OX=9606 GN=FHL1 PE=1 SV=4	0	5436	4	1	5	0	1	323	36.2	8.97	4.18		0		5.81		1		1		1								1
False	High	IsMasterProtein	1019	P22059	Oxysterol-binding protein 1 OS=Homo sapiens OX=9606 GN=OSBP PE=1 SV=1	0	14915	4	3	5	3	3	807	89.4	7.3	1.86				6.42	0	1				2	1	7540738528						1
False	High	IsMasterProtein	1026	P52926	High mobility group protein HMGI-C OS=Homo sapiens OX=9606 GN=HMGA2 PE=1 SV=1	0	15.9	50	3	5	3	3	109	11.8	10.62			0		1.86	6.76			1		1	3					34823692	50636841.22	1
False	High	IsMasterProtein	1015	E9PAV3	Nascent polypeptide-associated complex subunit alpha, muscle-specific form OS=Homo sapiens OX=9606 GN=NACA PE=1 SV=1	0	7052	1	1	5	0	1	2078	205.3	9.58					11.59	0					1	1							1
False	High	IsMasterProtein	999	P00568	Adenylate kinase isoenzyme 1 OS=Homo sapiens OX=9606 GN=AK1 PE=1 SV=3	0	11816	17	4	5	1	4	194	21.6	8.63	1.72				2.5	1.72	2				1	2							1
False	High	IsMasterProtein	1005	Q6P9B6	MTOR-associated protein MEAK7 OS=Homo sapiens OX=9606 GN=MEAK7 PE=1 SV=2	0	5102	4	2	5	2	2	456	51	6.24	3.99				1.84		2				1		27848599.71	1892374301			42062016	50985089.6	1
False	High	IsMasterProtein	1214	Q15102	Platelet-activating factor acetylhydrolase IB subunit alpha1 OS=Homo sapiens OX=9606 GN=PAFAH1B3 PE=1 SV=1	0	6179	16	3	5	2	3	231	25.7	6.84	0				2.07	0	1				2	1	2744607513				182894656		1	Met-loss+Acetyl [N-Term]
False	High	IsMasterProtein	1236	P33993	DNA replication licensing factor MCM7 OS=Homo sapiens OX=9606 GN=MCM7 PE=1 SV=4	0	9087	3	2	5	2	2	719	81.3	6.46	8.05					1.69	2					1	11721371.75						1
False	High	IsMasterProtein	1234	Q9BWD1	Acetyl-CoA acetyltransferase, cytosolic OS=Homo sapiens OX=9606 GN=ACAT2 PE=1 SV=2	0.002	3462	4	2	5	2	2	397	41.3	6.92	1.93	0					2	1					25222494.08	2540526286					1
False	High	IsMasterProtein	1123	Q96PD2	Discoidin, CUB and LCCL domain-containing protein 2 OS=Homo sapiens OX=9606 GN=DCBLD2 PE=1 SV=1	0	6.59	1	1	5	1	1	775	85	7.17	9.4	0					1	1					38656750.44	4031541669					1
False	High	IsMasterProtein	1170	Q9HAV4	Exportin-5 OS=Homo sapiens OX=9606 GN=XPO5 PE=1 SV=1	0	13905	3	3	5	3	3	1204	136.2	5.8					6.32	0					3	2					69209892	25204651.86	1
False	High	IsMasterProtein	752	Q9UBQ5	Eukaryotic translation initiation factor 3 subunit K OS=Homo sapiens OX=9606 GN=EIF3K PE=1 SV=1	0	12497	15	3	5	3	3	218	25	4.93	0				6.73	0	1				2	1					150403850	17304978.8	1	Met-loss+Acetyl [N-Term]
False	High	IsMasterProtein	46	Q00341	Vigilin OS=Homo sapiens OX=9606 GN=HDLBP PE=1 SV=2	0	4921	2	2	5	0	2	1268	141.4	6.87	1.76		0			1.89	2		1			1							1
False	High	IsMasterProtein	45	P48739	Phosphatidylinositol transfer protein beta isoform OS=Homo sapiens OX=9606 GN=PITPNB PE=1 SV=2	0	13798	12	3	5	0	3	271	31.5	6.87	10.8						3												1
False	High	IsMasterProtein	704	Q9UMR2	ATP-dependent RNA helicase DDX19B OS=Homo sapiens OX=9606 GN=DDX19B PE=1 SV=1	0	7834	4	2	5	0	2	479	53.9	6.3	4.41				5.65		1				2								1
False	High	IsMasterProtein	736	O75044	SLIT-ROBO Rho GTPase-activating protein 2 OS=Homo sapiens OX=9606 GN=SRGAP2 PE=1 SV=3	0	14125	5	5	5	2	5	1071	120.8	6.7	6.04				0		4				1		3440860403						1
False	High	IsMasterProtein	720	P42566	Epidermal growth factor receptor substrate 15 OS=Homo sapiens OX=9606 GN=EPS15 PE=1 SV=2	0	13483	3	2	5	2	2	896	98.6	4.64	10.32				2.86		2				1		16845243.77	1293955257					1
False	High	IsMasterProtein	822	P42765	3-ketoacyl-CoA thiolase, mitochondrial OS=Homo sapiens OX=9606 GN=ACAA2 PE=1 SV=2	0	17.24	8	2	5	2	2	397	41.9	8.09					10.65	2.19					2	1					36977052		1
False	High	IsMasterProtein	904	Q9TT36	SWISS-PROT:Q9TT36 (Bos taurus) Thyroxine-binding globulin precursor	0	10468	7	3	5	2	3	411	46	5.72					9.1	2.54					3	1					50536528	38354180.51	1
False	High	IsMasterProtein	942	Q9NSE4	Isoleucine--tRNA ligase, mitochondrial OS=Homo sapiens OX=9606 GN=IARS2 PE=1 SV=2	0	11383	4	3	5	3	3	1012	113.7	7.2	0				2.23	5.02	1				1	2	2619017024				41227504	11324604.21	1
False	High	IsMasterProtein	31	Q8WUA8	Tsukushi OS=Homo sapiens OX=9606 GN=TSKU PE=1 SV=3	0	12473	7	2	5	1	2	353	37.8	6.87					11.05	2.07					2	1							1
False	High	IsMasterProtein	877	P19256	Lymphocyte function-associated antigen 3 OS=Homo sapiens OX=9606 GN=CD58 PE=1 SV=1	0	8585	7	2	5	2	2	250	28.1	6.76	7.22	0					2	1					23617642.77	1697929.92					1
False	High	IsMasterProtein	874	Q9NPF0	CD320 antigen OS=Homo sapiens OX=9606 GN=CD320 PE=1 SV=1	0.002	3808	3	1	5	1	1	282	29	4.75	10.17						1						34797963.38						1
False	High	IsMasterProtein	1687	P08649	Complement C4 OS=Rattus norvegicus OX=10116 GN=C4 PE=1 SV=3	0	4798	1	2	4	2	2	1737	192	7.33			8.06						2						18520782.29				1
False	High	IsMasterProtein	1689	Q99714	3-hydroxyacyl-CoA dehydrogenase type-2 OS=Homo sapiens OX=9606 GN=HSD17B10 PE=1 SV=3	0.001	4594	10	2	4	1	2	261	26.9	7.78					4.37						2								1
False	High	IsMasterProtein	1674	ENSEMBL:ENSBTAP00000016046	(Bos taurus) similar to fibulin-1 C isoform 1	0	14.51	4	2	4	1	1	706	77.4	5.06	11.18						2						11684837.99	1259235737					1
False	High	IsMasterProtein	1732	Q9C0C2	182 kDa tankyrase-1-binding protein OS=Homo sapiens OX=9606 GN=TNKS1BP1 PE=1 SV=4	0	7344	1	2	4	2	2	1729	181.7	4.86	1.96		0			6.48	1		1			1						18150773.24	1
False	High	IsMasterProtein	1738	Q78EG7	Protein tyrosine phosphatase type IVA 1 OS=Rattus norvegicus OX=10116 GN=Ptp4a1 PE=1 SV=1	0.005	1979	4	1	4	0	1	173	19.8	8.97	3.7	0	1.74				1	1	1										1
False	High	IsMasterProtein	1740	P50440	Glycine amidinotransferase, mitochondrial OS=Homo sapiens OX=9606 GN=GATM PE=1 SV=1	0	10158	5	2	4	0	2	423	48.4	8.05			0		7.49				1		2								1
False	High	IsMasterProtein	1724	Q29RQ1	SWISS-PROT:Q29RQ1 (Bos taurus) Complement component C7 precursor	0	6165	2	2	4	2	2	843	93	7.11					2.04	4.89					1	2					79332832	66995720.01	1
False	High	IsMasterProtein	1709	P13804	Electron transfer flavoprotein subunit alpha, mitochondrial OS=Homo sapiens OX=9606 GN=ETFA PE=1 SV=1	0	9742	15	3	4	2	3	333	35.1	8.38					4.61	0					2	1							1
False	High	IsMasterProtein	1591	P53992	Protein transport protein Sec24C OS=Homo sapiens OX=9606 GN=SEC24C PE=1 SV=3	0	13108	3	3	4	3	3	1094	118.2	7.06					4.88	5.07					2	2					45424796	30100186.56	1
False	High	IsMasterProtein	1648	P04080	Cystatin-B OS=Homo sapiens OX=9606 GN=CSTB PE=1 SV=2	0	14533	24	2	4	2	2	98	11.1	7.56	7.24				7.67		1				2		13897171.18	1811651724					1
False	High	IsMasterProtein	1643	Q96QR8	Transcriptional activator protein Pur-beta OS=Homo sapiens OX=9606 GN=PURB PE=1 SV=3	0	6017	6	2	4	1	1	312	33.2	5.43	0				1.95	2.02	1				2	1							1
False	High	IsMasterProtein	1851	P18283	Glutathione peroxidase 2 OS=Homo sapiens OX=9606 GN=GPX2 PE=1 SV=3	0	7279	11	2	4	1	2	190	21.9	7.78					4.24	1.93					1	1	1361160415				67547360	35352958.5	1
False	High	IsMasterProtein	1864	P17612	cAMP-dependent protein kinase catalytic subunit alpha OS=Homo sapiens OX=9606 GN=PRKACA PE=1 SV=2	0	7192	5	2	4	0	2	351	40.6	8.79	6.36						2												1
False	High	IsMasterProtein	1890	Q792I0	Protein lin-7 homolog C OS=Rattus norvegicus OX=10116 GN=Lin7c PE=1 SV=1	0.002	3757	8	2	4	1	2	197	21.8	8.43	3.57	0					2	1					2944427331	5318902639					1
False	High	IsMasterProtein	1824	P61011	Signal recognition particle subunit SRP54 OS=Homo sapiens OX=9606 GN=SRP54 PE=1 SV=1	0	11556	8	3	4	0	3	504	55.7	8.75					3.71						3								1
False	High	IsMasterProtein	1790	P11117	Lysosomal acid phosphatase OS=Homo sapiens OX=9606 GN=ACP2 PE=1 SV=3	0	4957	4	2	4	2	2	423	48.3	6.74	1.66		1.77		0		1		1		1		6756135054	1267667484					1
False	High	IsMasterProtein	1799	P60903	Protein S100-A10 OS=Homo sapiens OX=9606 GN=S100A10 PE=1 SV=2	0	18421	18	1	4	0	1	97	11.2	7.37					10.87	2.98					1	1							1
False	High	IsMasterProtein	1581	P49795	Regulator of G-protein signaling 19 OS=Homo sapiens OX=9606 GN=RGS19 PE=1 SV=1	0	6292	10	2	4	1	2	217	24.6	5.62			4.13	0		3.12			2	1		1			11348717.2			49456666.17	1
False	High	IsMasterProtein	1368	P48449	Lanosterol synthase OS=Homo sapiens OX=9606 GN=LSS PE=1 SV=1	0	7495	3	2	4	2	2	732	83.3	6.61	4.6						2						7967198927	4416974353					1
False	High	IsMasterProtein	1336	O00193	Small acidic protein OS=Homo sapiens OX=9606 GN=SMAP PE=1 SV=1	0	13678	13	1	4	1	1	183	20.3	4.72					10.88	8.12					1	1							1
False	High	IsMasterProtein	1281	Q14008	Cytoskeleton-associated protein 5 OS=Homo sapiens OX=9606 GN=CKAP5 PE=1 SV=3	0	14285	2	3	4	3	3	2032	225.4	7.8					7.74	2.1					2	1					49076460		1
False	High	IsMasterProtein	1261	Q13835	Plakophilin-1 OS=Homo sapiens OX=9606 GN=PKP1 PE=1 SV=2	0	5615	4	3	4	3	3	747	82.8	9.13	1.98	1.6			0		1	2			1		3805278769	1652382685	41284338.35	16472305.72	304441760	147746313.5	1
False	High	IsMasterProtein	1292	Q9Y5X1	Sorting nexin-9 OS=Homo sapiens OX=9606 GN=SNX9 PE=1 SV=1	0	6014	4	2	4	2	2	595	66.6	5.58	3.99				0	0	1				1	1							1
False	High	IsMasterProtein	1330	Q6NT16	MFS-type transporter SLC18B1 OS=Homo sapiens OX=9606 GN=SLC18B1 PE=1 SV=1	0	6986	5	2	4	2	2	456	48.8	5.22	4.59		0		1.95		1		1		1		6870771393						1	Acetyl [N-Term]
False	High	IsMasterProtein	1299	Q13409	Cytoplasmic dynein 1 intermediate chain 2 OS=Homo sapiens OX=9606 GN=DYNC1I2 PE=1 SV=3	0	18255	7	3	4	1	3	638	71.4	5.2	0				7.11	2.68	1				1	1							1
False	High	IsMasterProtein	1537	P00762	Serine protease 1 OS=Rattus norvegicus OX=10116 GN=Prss1 PE=1 SV=1	0	27686	8	1	4	1	1	246	25.9	4.89			2.74		18.02				1		1				1.14396e+16				1
False	High	IsMasterProtein	1510	Q5T1M5	FK506-binding protein 15 OS=Homo sapiens OX=9606 GN=FKBP15 PE=1 SV=2	0	10081	2	2	4	2	2	1219	133.5	5.2	6.45						2						6036201269						1
False	High	IsMasterProtein	1513	P62890	Large ribosomal subunit protein eL30 OS=Rattus norvegicus OX=10116 GN=Rpl30 PE=1 SV=2	0	9809	17	2	4	2	2	115	12.8	9.63	1.66				3.11	0	1				1	1	9802989813	8262100271	10759364.95		123408336	78688542.17	1
False	High	IsMasterProtein	1554	Q9BTY2	Plasma alpha-L-fucosidase OS=Homo sapiens OX=9606 GN=FUCA2 PE=1 SV=2	0	7696	6	2	4	2	2	467	54	6.25					1.66	0					1	1							1
False	High	IsMasterProtein	1551	P63208	S-phase kinase-associated protein 1 OS=Homo sapiens OX=9606 GN=SKP1 PE=1 SV=2	0	10249	15	2	4	0	2	163	18.6	4.54	5.7				4.42		1				1								1
False	High	IsMasterProtein	1421	Q13404	Ubiquitin-conjugating enzyme E2 variant 1 OS=Homo sapiens OX=9606 GN=UBE2V1 PE=1 SV=2	0	5797	12	2	4	0	2	147	16.5	7.93	5.2				0		1				1								1
False	High	IsMasterProtein	1431	O00203	AP-3 complex subunit beta-1 OS=Homo sapiens OX=9606 GN=AP3B1 PE=1 SV=3	0	13226	3	4	4	2	4	1094	121.2	6.04	0				5.36		1				3						61627044	20179468.68	1
False	High	IsMasterProtein	1439	P51593	E3 ubiquitin-protein ligase HUWE1 OS=Rattus norvegicus OX=10116 GN=Huwe1 PE=1 SV=3	0	7491	0	1	4	0	1	4454	489.4	5.21			0		6.51	3.75			1		1	1							1
False	High	IsMasterProtein	1482	P49747	Cartilage oligomeric matrix protein OS=Homo sapiens OX=9606 GN=COMP PE=1 SV=2	0	5738	3	2	4	0	2	757	82.8	4.6	0				4	2.31	1				1	1							1
False	High	IsMasterProtein	1486	P31942	Heterogeneous nuclear ribonucleoprotein H3 OS=Homo sapiens OX=9606 GN=HNRNPH3 PE=1 SV=2	0	9621	9	3	4	3	3	346	36.9	6.87	1.83					6.19	1					2	7209965727				292117468	166011692.1	1
False	High	IsMasterProtein	1487	P19944	Large ribosomal subunit protein P1 OS=Rattus norvegicus OX=10116 GN=Rplp1 PE=3 SV=1	0	8588	29	2	4	1	2	114	11.5	4.32			6.22		4.92				1		1								1
False	High	IsMasterProtein	1481	Q8TB96	T-cell immunomodulatory protein OS=Homo sapiens OX=9606 GN=ITFG1 PE=1 SV=1	0	6902	3	2	4	1	2	612	68.1	5.39	6.35						2						9328738909	1175638013					1
False	High	IsMasterProtein	1464	P27694	Replication protein A 70 kDa DNA-binding subunit OS=Homo sapiens OX=9606 GN=RPA1 PE=1 SV=2	0	13578	7	3	4	3	3	616	68.1	7.21					6.18	2.43					2	1							1
False	High	IsMasterProtein	1498	Q9BZH6	WD repeat-containing protein 11 OS=Homo sapiens OX=9606 GN=WDR11 PE=1 SV=1	0	10166	3	3	4	3	3	1224	136.6	6.92	2.01				6.06		2				1		3144151222						1
False	High	IsMasterProtein	2328	O75400	Pre-mRNA-processing factor 40 homolog A OS=Homo sapiens OX=9606 GN=PRPF40A PE=1 SV=2	0	10973	4	4	4	4	4	957	108.7	7.56	0				2.24	4.97	1				1	2	2585981075	5874994343			23717538		1
False	High	IsMasterProtein	2241	P57729	Ras-related protein Rab-38 OS=Homo sapiens OX=9606 GN=RAB38 PE=1 SV=1	0	6966	14	3	4	2	2	211	23.7	7.77	3.43	0			2.04		1	1			1		8273201577	7346158259					1
False	High	IsMasterProtein	2246	P55085	Proteinase-activated receptor 2 OS=Homo sapiens OX=9606 GN=F2RL1 PE=1 SV=1	0	9234	6	3	4	3	3	397	44.1	9.61	6.1						3						6850934724						1
False	High	IsMasterProtein	2259	Q8TDI0	Chromodomain-helicase-DNA-binding protein 5 OS=Homo sapiens OX=9606 GN=CHD5 PE=1 SV=1	0	5342	1	1	4	0	1	1954	222.9	6.15					5.14	4.86					1	1							1
False	High	IsMasterProtein	2321	Q8IYI6	Exocyst complex component 8 OS=Homo sapiens OX=9606 GN=EXOC8 PE=1 SV=2	0	9131	5	3	4	1	3	725	81.7	5.49	0				1.94		2				1								1
False	High	IsMasterProtein	2524	P10586	Receptor-type tyrosine-protein phosphatase F OS=Homo sapiens OX=9606 GN=PTPRF PE=1 SV=2	0	13877	1	2	4	0	2	1907	212.7	6.3	2.05				5.49		1				1								1
False	High	IsMasterProtein	2514	P50213	Isocitrate dehydrogenase [NAD] subunit alpha, mitochondrial OS=Homo sapiens OX=9606 GN=IDH3A PE=1 SV=1	0	6572	5	2	4	0	2	366	39.6	6.92					5.8	0					2	1							1
False	High	IsMasterProtein	2562	Q9NQP4	Prefoldin subunit 4 OS=Homo sapiens OX=9606 GN=PFDN4 PE=1 SV=1	0	9047	18	2	4	2	2	134	15.3	4.53					9.7						2						109593376	35903296.35	1
False	High	IsMasterProtein	2563	Q6P1M3	LLGL scribble cell polarity complex component 2 OS=Homo sapiens OX=9606 GN=LLGL2 PE=1 SV=2	0	14677	4	3	4	3	3	1020	113.4	7.52	6.83						3						8905461307						1
False	High	IsMasterProtein	2542	Q13428	Treacle protein OS=Homo sapiens OX=9606 GN=TCOF1 PE=1 SV=3	0	9959	1	2	4	2	2	1488	152	9.04					2.55	8.63					1	2							1
False	High	IsMasterProtein	2438	Q11201	CMP-N-acetylneuraminate-beta-galactosamide-alpha-2,3-sialyltransferase 1 OS=Homo sapiens OX=9606 GN=ST3GAL1 PE=1 SV=1	0	13317	12	3	4	3	3	340	39.1	9.09	6.39						3						5361197913						1
False	High	IsMasterProtein	2441	P68036	Ubiquitin-conjugating enzyme E2 L3 OS=Homo sapiens OX=9606 GN=UBE2L3 PE=1 SV=1	0	5609	10	2	4	1	2	154	17.9	8.51	3.96						2						9242094008	1069743514					1
False	High	IsMasterProtein	2449	P51636	Caveolin-2 OS=Homo sapiens OX=9606 GN=CAV2 PE=1 SV=2	0	8.83	23	2	4	2	2	162	18.3	5.27	4.33	0					2	1					42464239.1	4099106969					1
False	High	IsMasterProtein	2476	Q9NR12	PDZ and LIM domain protein 7 OS=Homo sapiens OX=9606 GN=PDLIM7 PE=1 SV=1	0	6862	5	2	4	1	2	457	49.8	8.41	4.37		0				2		1				3435987319						1
False	High	IsMasterProtein	2463	Q8WVQ1	Soluble calcium-activated nucleotidase 1 OS=Homo sapiens OX=9606 GN=CANT1 PE=1 SV=1	0	11953	7	3	4	2	3	401	44.8	6.09	4.48						3						9069665188						1
False	High	IsMasterProtein	2013	Q8TEX9	Importin-4 OS=Homo sapiens OX=9606 GN=IPO4 PE=1 SV=2	0	10935	2	2	4	2	2	1081	118.6	4.96	0				7.64		1				1						29020844		1
False	High	IsMasterProtein	2018	Q14738	Serine/threonine-protein phosphatase 2A 56 kDa regulatory subunit delta isoform OS=Homo sapiens OX=9606 GN=PPP2R5D PE=1 SV=1	0	6253	4	2	4	1	2	602	69.9	8.13					6.56	0					2	1							1
False	High	IsMasterProtein	2002	D3ZJ86	Sodium/hydrogen exchanger 6 OS=Rattus norvegicus OX=10116 GN=Slc9a6 PE=1 SV=3	0	6828	1	1	4	0	1	721	79.8	6.18	5.39	0					1	1											1
False	High	IsMasterProtein	2058	Q86U42	Polyadenylate-binding protein 2 OS=Homo sapiens OX=9606 GN=PABPN1 PE=1 SV=3	0	10346	9	2	4	2	2	306	32.7	5.06					5.92	5.86					2	2					60019604	32355500.47	1	Met-loss+Acetyl [N-Term]
False	High	IsMasterProtein	2031	O75712	Gap junction beta-3 protein OS=Homo sapiens OX=9606 GN=GJB3 PE=1 SV=1	0	6965	6	1	4	1	1	270	30.8	8.59	7.36	1.7					1	1					38686134.02	3540404.6					1
False	High	IsMasterProtein	2050	P84025	Mothers against decapentaplegic homolog 3 OS=Rattus norvegicus OX=10116 GN=Smad3 PE=1 SV=1	0	5987	4	2	4	2	2	425	48.1	7.15	1.63		1.81		2.42	0	1		1		1	1	7173045878	392722149	12061136.35		40417704	26912506.75	1
False	High	IsMasterProtein	1913	O43491	Band 4.1-like protein 2 OS=Homo sapiens OX=9606 GN=EPB41L2 PE=1 SV=1	0	10.59	2	2	4	2	2	1005	112.5	5.44	1.68				3.56	7.09	1				1	1	82878455.21	10297950.43			47350036	17376296.64	1
False	High	IsMasterProtein	1924	Q9BS26	Endoplasmic reticulum resident protein 44 OS=Homo sapiens OX=9606 GN=ERP44 PE=1 SV=1	0	5567	4	2	4	2	2	406	46.9	5.26	4.27						2						13956680.29						1
False	High	IsMasterProtein	1970	Q96KP4	Cytosolic non-specific dipeptidase OS=Homo sapiens OX=9606 GN=CNDP2 PE=1 SV=2	0	11611	9	3	4	1	3	475	52.8	5.97	3.97				4.05		2				2		4079062044						1
False	High	IsMasterProtein	2071	Q6P686	Osteoclast-stimulating factor 1 OS=Rattus norvegicus OX=10116 GN=Ostf1 PE=1 SV=1	0	6386	11	2	4	0	2	214	23.7	5.68	0					4.41	1					1							1
False	High	IsMasterProtein	1968	Q8IZA0	Dyslexia-associated protein KIAA0319-like protein OS=Homo sapiens OX=9606 GN=KIAA0319L PE=1 SV=2	0.002	3667	1	1	4	1	1	1049	115.6	6.05	4.64				1.68		1				1		18851921.52	2128921906					1
False	High	IsMasterProtein	2185	O14495	Phospholipid phosphatase 3 OS=Homo sapiens OX=9606 GN=PLPP3 PE=1 SV=1	0	10133	7	2	4	1	2	311	35.1	9.14	7.12				2.48		1				1						39416928		1
False	High	IsMasterProtein	2187	Q9NR46	Endophilin-B2 OS=Homo sapiens OX=9606 GN=SH3GLB2 PE=1 SV=1	0	7529	6	3	4	1	2	395	43.9	5.99	3.87					0	2					1	2882372864	4067009189					1
False	High	IsMasterProtein	2198	Q96C19	EF-hand domain-containing protein D2 OS=Homo sapiens OX=9606 GN=EFHD2 PE=1 SV=1	0	5122	4	1	4	0	1	240	26.7	5.2					7	2					1	1							1
False	High	IsMasterProtein	2226	P35659	Protein DEK OS=Homo sapiens OX=9606 GN=DEK PE=1 SV=1	0	12678	7	2	4	1	2	375	42.6	8.56					9.21	1.91					2	1							1
False	High	IsMasterProtein	2199	Q5JR59	Microtubule-associated tumor suppressor candidate 2 OS=Homo sapiens OX=9606 GN=MTUS2 PE=1 SV=3	0.002	2446	1	2	4	1	1	1369	150.1	6.68			0		1.7				1		2				261769573.7		314851040	9591072448	1
False	High	IsMasterProtein	2200	P30419	Glycylpeptide N-tetradecanoyltransferase 1 OS=Homo sapiens OX=9606 GN=NMT1 PE=1 SV=2	0	10648	6	3	4	1	3	496	56.8	7.8					4.6	2.28					3	1							1
False	High	IsMasterProtein	2121	P50151	Guanine nucleotide-binding protein G(I)/G(S)/G(O) subunit gamma-10 OS=Homo sapiens OX=9606 GN=GNG10 PE=1 SV=1	0.001	4396	18	1	4	1	1	68	7.2	7.85	5.01	0					1	1					17053284.38	1543207586					1	Met-loss+Acetyl [N-Term]
False	High	IsMasterProtein	2156	Q9UI30	Multifunctional methyltransferase subunit TRM112-like protein OS=Homo sapiens OX=9606 GN=TRMT112 PE=1 SV=1	0	7745	11	1	4	1	1	125	14.2	5.26					6.25	5.85					1	1					50646780	19958785.42	1
False	High	IsMasterProtein	2133	Q9UHD2	Serine/threonine-protein kinase TBK1 OS=Homo sapiens OX=9606 GN=TBK1 PE=1 SV=1	0	10663	5	3	4	3	3	729	83.6	6.79	6.03				0		2				1		5888363.18						1
False	High	IsMasterProtein	484	P16333	Cytoplasmic protein NCK1 OS=Homo sapiens OX=9606 GN=NCK1 PE=1 SV=1	0	12694	9	3	4	3	3	377	42.8	6.47	4.2		2.11				2		1				12352234.01	609795382					1	Met-loss+Acetyl [N-Term]
False	High	IsMasterProtein	476	Q8N370	Large neutral amino acids transporter small subunit 4 OS=Homo sapiens OX=9606 GN=SLC43A2 PE=1 SV=1	0	8.71	3	2	4	2	2	569	62.7	7.94	6.29						2						3089652862	2242123465					1
False	High	IsMasterProtein	66	O00308	NEDD4-like E3 ubiquitin-protein ligase WWP2 OS=Homo sapiens OX=9606 GN=WWP2 PE=1 SV=2	0	9.7	5	4	4	3	3	870	98.9	7.12	1.79	0			0		2	1			1		20777810.72	2160328362			12629888		1
False	High	IsMasterProtein	410	P39656	Dolichyl-diphosphooligosaccharide--protein glycosyltransferase 48 kDa subunit OS=Homo sapiens OX=9606 GN=DDOST PE=1 SV=4	0	5271	2	1	4	0	1	456	50.8	6.55	6.09					0	1					1							1
False	High	IsMasterProtein	423	Q9H269	Vacuolar protein sorting-associated protein 16 homolog OS=Homo sapiens OX=9606 GN=VPS16 PE=1 SV=2	0	6594	2	2	4	2	2	839	94.6	6.77	3.38						2						14244865.8	1397376869					1
False	High	IsMasterProtein	424	Q13151	Heterogeneous nuclear ribonucleoprotein A0 OS=Homo sapiens OX=9606 GN=HNRNPA0 PE=1 SV=1	0.002	3144	7	2	4	1	1	305	30.8	9.29	0				0		1				2								1
False	High	IsMasterProtein	407	P07550	Beta-2 adrenergic receptor OS=Homo sapiens OX=9606 GN=ADRB2 PE=1 SV=3	0	9954	3	1	4	1	1	413	46.4	7.03			3.38		3.41	5.3			1		1	1					303786156	16564951.01	1
False	High	IsMasterProtein	445	Q99747	Gamma-soluble NSF attachment protein OS=Homo sapiens OX=9606 GN=NAPG PE=1 SV=1	0	9333	9	3	4	3	3	312	34.7	5.41	7.65						3						16392913.9	2815847664					1
False	High	IsMasterProtein	454	O43765	Small glutamine-rich tetratricopeptide repeat-containing protein alpha OS=Homo sapiens OX=9606 GN=SGTA PE=1 SV=1	0	12643	8	2	4	1	2	313	34	4.87	0				2.72	6.06	1				1	1					85298368	34074817.55	1
False	High	IsMasterProtein	441	P36507	Dual specificity mitogen-activated protein kinase kinase 2 OS=Homo sapiens OX=9606 GN=MAP2K2 PE=1 SV=1	0	10819	9	3	4	1	2	400	44.4	6.55	2.18				3.91		2				1								1
False	High	IsMasterProtein	627	P62316	Small nuclear ribonucleoprotein Sm D2 OS=Homo sapiens OX=9606 GN=SNRPD2 PE=1 SV=1	0.002	4273	15	2	4	2	2	118	13.5	9.91	0		1.8		1.96	1.92	1		1		1	1	5116519315	9352355727			73487360	91646236.18	1	Met-loss+Acetyl [N-Term]
False	High	IsMasterProtein	635	Q13114	TNF receptor-associated factor 3 OS=Homo sapiens OX=9606 GN=TRAF3 PE=1 SV=2	0	6125	3	2	4	2	2	568	64.4	7.91	4.36						2						11828112.09						1
False	High	IsMasterProtein	610	O00233	26S proteasome non-ATPase regulatory subunit 9 OS=Homo sapiens OX=9606 GN=PSMD9 PE=1 SV=3	0	6457	9	2	4	1	2	223	24.7	6.95	3.8						2						3248904016						1
False	High	IsMasterProtein	641	Q86Y82	Syntaxin-12 OS=Homo sapiens OX=9606 GN=STX12 PE=1 SV=1	0	5697	6	2	4	1	2	276	31.6	5.59	5.88	0					2	1					4873262464	7445107204					1
False	High	IsMasterProtein	672	Q7KZI7	Serine/threonine-protein kinase MARK2 OS=Homo sapiens OX=9606 GN=MARK2 PE=1 SV=2	0	6.37	3	3	4	1	3	788	87.9	9.72	5.38					0	2					1							1
False	High	IsMasterProtein	650	O14929	Histone acetyltransferase type B catalytic subunit OS=Homo sapiens OX=9606 GN=HAT1 PE=1 SV=2	0	5803	3	1	4	1	1	419	49.5	5.69					4.02	5.62					1	1							1
False	High	IsMasterProtein	546	P78318	Immunoglobulin-binding protein 1 OS=Homo sapiens OX=9606 GN=IGBP1 PE=1 SV=1	0	10955	9	3	4	2	3	339	39.2	5.38	1.68				2.81	2.51	1				1	2					97192210	49641306.06	1	Met-loss+Acetyl [N-Term]
False	High	IsMasterProtein	63	O00462	Beta-mannosidase OS=Homo sapiens OX=9606 GN=MANBA PE=1 SV=3	0	7773	3	3	4	3	3	879	100.8	5.52	1.95						3						9589871826	2383903588					1
False	High	IsMasterProtein	391	Q9UL15	BAG family molecular chaperone regulator 5 OS=Homo sapiens OX=9606 GN=BAG5 PE=1 SV=1	0	6266	3	1	4	1	1	447	51.2	6.05			4.8		2.8	2.78			1		1	1					67209432	31103700.03	1
False	High	IsMasterProtein	246	P01116	GTPase KRas OS=Homo sapiens OX=9606 GN=KRAS PE=1 SV=1	0	7.62	11	2	4	0	1	189	21.6	6.77	0				4.65	2.33	1				1	1							1
False	High	IsMasterProtein	223	G3V928	Prolow-density lipoprotein receptor-related protein 1 OS=Rattus norvegicus OX=10116 GN=Lrp1 PE=1 SV=1	0	14313	1	4	4	0	4	4545	504.6	5.36	8.12						4												1
False	High	IsMasterProtein	137	P40763	Signal transducer and activator of transcription 3 OS=Homo sapiens OX=9606 GN=STAT3 PE=1 SV=2	0	9937	6	4	4	0	4	770	88	6.3	5.29						4												1
False	High	IsMasterProtein	163	P20761	Ig gamma-2B chain C region OS=Rattus norvegicus OX=10116 GN=Igh-1a PE=1 SV=1	0.002	3738	8	2	4	2	2	333	36.5	7.64	0		1.67				1		2				3107811087		49432798				1
False	High	IsMasterProtein	351	P18422	Proteasome subunit alpha type-3 OS=Rattus norvegicus OX=10116 GN=Psma3 PE=1 SV=3	0	4678	9	3	4	0	3	255	28.4	5.44	1.78				0		2				1								1
False	High	IsMasterProtein	384	O94985	Calsyntenin-1 OS=Homo sapiens OX=9606 GN=CLSTN1 PE=1 SV=1	0	9779	2	2	4	1	2	981	109.7	4.91	8.12	1.78					2	1					22581254.33						1
False	High	IsMasterProtein	387	Q13283	Ras GTPase-activating protein-binding protein 1 OS=Homo sapiens OX=9606 GN=G3BP1 PE=1 SV=1	0	11206	8	2	4	2	2	466	52.1	5.52	2.01				3.25		1				1		2518331104	4355484613					1
False	High	IsMasterProtein	274	P01045-1	SWISS-PROT:P01045-1 (Bos taurus) Isoform HMW of Kininogen-2 precursor	0.002	2694	1	1	4	0	1	619	68.7	6.57	1.79		2.03				1		1										1
False	High	IsMasterProtein	281	Q9BYC5	Alpha-(1,6)-fucosyltransferase OS=Homo sapiens OX=9606 GN=FUT8 PE=1 SV=2	0	8.53	5	3	4	1	3	575	66.5	7.66	0				2.3	1.89	1				1	2					39559800		1
False	High	IsMasterProtein	1076	P40121	Macrophage-capping protein OS=Homo sapiens OX=9606 GN=CAPG PE=1 SV=2	0	12546	6	2	4	1	2	348	38.5	6.19	6.68					0	2					1	1870352504						1
False	High	IsMasterProtein	1034	P46060	Ran GTPase-activating protein 1 OS=Homo sapiens OX=9606 GN=RANGAP1 PE=1 SV=1	0	7154	5	3	4	3	3	587	63.5	4.68	0					2.35	2					1	10466929.77	8752294554	2944616716			33529480.34	1
False	High	IsMasterProtein	1033	Q10472	Polypeptide N-acetylgalactosaminyltransferase 1 OS=Homo sapiens OX=9606 GN=GALNT1 PE=1 SV=1	0	5323	3	2	4	0	2	559	64.2	7.72	5.57						2												1
False	High	IsMasterProtein	27	P19132	Ferritin heavy chain OS=Rattus norvegicus OX=10116 GN=Fth1 PE=1 SV=3	0.002	4292	9	2	4	1	1	182	21.1	6.3					1.68	3.68					1	2							1	Met-loss+Acetyl [N-Term]
False	High	IsMasterProtein	991	O76094	Signal recognition particle subunit SRP72 OS=Homo sapiens OX=9606 GN=SRP72 PE=1 SV=3	0	8936	6	4	4	4	4	671	74.6	9.26	0					2.37	1					3	1400667359			3814621417	205145084	141557915.1	1
False	High	IsMasterProtein	979	O00515	Ladinin-1 OS=Homo sapiens OX=9606 GN=LAD1 PE=1 SV=2	0	4722	2	1	4	1	1	517	57.1	9.67	0				2.03	2.37	1				1	1	2088788.87	248895573					1
False	High	IsMasterProtein	1023	P55263	Adenosine kinase OS=Homo sapiens OX=9606 GN=ADK PE=1 SV=2	0.001	4555	5	2	4	2	2	362	40.5	6.7	0				1.8	0	1				1	1	2334999356	2147921149			19421022		1	Met-loss+Acetyl [N-Term]
False	High	IsMasterProtein	1029	Q96RP9	Elongation factor G, mitochondrial OS=Homo sapiens OX=9606 GN=GFM1 PE=1 SV=2	0	5.14	2	2	4	2	2	751	83.4	7.01					2.4	5.75					1	2							1
False	High	IsMasterProtein	1004	Q53TN4	Plasma membrane ascorbate-dependent reductase CYBRD1 OS=Homo sapiens OX=9606 GN=CYBRD1 PE=1 SV=1	0.002	3861	3	1	4	1	1	286	31.6	8.76	3.44	0	0				1	1	1				13979207.39	1394642245					1
False	High	IsMasterProtein	1184	Q7Z739	YTH domain-containing family protein 3 OS=Homo sapiens OX=9606 GN=YTHDF3 PE=1 SV=1	0	4921	3	2	4	0	2	585	63.8	9.04	1.61		0			2.04	1		1			1							1
False	High	IsMasterProtein	1237	Q7Z3C6	Autophagy-related protein 9A OS=Homo sapiens OX=9606 GN=ATG9A PE=1 SV=3	0	4969	3	2	4	2	2	839	94.4	6.67	0						2						8372443.84	7797849344					1
False	High	IsMasterProtein	1218	P30086	Phosphatidylethanolamine-binding protein 1 OS=Homo sapiens OX=9606 GN=PEBP1 PE=1 SV=3	0.002	2.46	4	1	4	1	1	187	21	7.53	1.61					0	1					1	7802026292	8721265913					1
False	High	IsMasterProtein	1220	P30825	High affinity cationic amino acid transporter 1 OS=Homo sapiens OX=9606 GN=SLC7A1 PE=1 SV=1	0	5346	3	2	4	1	1	629	67.6	5.43	3.94		0		0		1		1		1								1
False	High	IsMasterProtein	1226	P78346	Ribonuclease P protein subunit p30 OS=Homo sapiens OX=9606 GN=RPP30 PE=1 SV=1	0.002	3224	4	1	4	1	1	268	29.3	8.91					4.12	3.77					1	1							1	Met-loss+Acetyl [N-Term]
False	High	IsMasterProtein	1231	Q4AE70	Histone-arginine methyltransferase CARM1 OS=Rattus norvegicus OX=10116 GN=Carm1 PE=1 SV=1	0.002	4252	2	1	4	0	1	651	70.3	7.18					4.23	4.94					1	1							1
False	High	IsMasterProtein	1174	Q8IY22	C-Maf-inducing protein OS=Homo sapiens OX=9606 GN=CMIP PE=1 SV=3	0	8936	4	2	4	2	2	773	86.3	6.7	6.71	0					2	1					13630573.62	6238929538					1
False	High	IsMasterProtein	1145	Q8TEQ6	Gem-associated protein 5 OS=Homo sapiens OX=9606 GN=GEMIN5 PE=1 SV=3	0	7.24	2	2	4	2	2	1508	168.5	6.62	1.71				2.74	2.06	1				1	2					25044742	8845248568	1
False	High	IsMasterProtein	1154	Q969K7	Transmembrane protein 54 OS=Homo sapiens OX=9606 GN=TMEM54 PE=1 SV=1	0.002	3236	4	1	4	1	1	222	23.8	7.83	5.66		1.89				1		1				16250096.93	1823803622					1
False	High	IsMasterProtein	768	Q9Y487	V-type proton ATPase 116 kDa subunit a 2 OS=Homo sapiens OX=9606 GN=ATP6V0A2 PE=1 SV=2	0	5661	2	2	4	2	2	856	98	6.61	1.83						2						8885698953	8698048929					1
False	High	IsMasterProtein	774	Q9NTJ3	Structural maintenance of chromosomes protein 4 OS=Homo sapiens OX=9606 GN=SMC4 PE=1 SV=2	0	7456	3	4	4	4	4	1288	147.1	6.79	2.07					1.71	2					2	10205575.39	3182330853	9774186214	2028927192	34493596	35780766.65	1
False	High	IsMasterProtein	757	Q9BYT8	Neurolysin, mitochondrial OS=Homo sapiens OX=9606 GN=NLN PE=1 SV=1	0	11526	4	2	4	1	2	704	80.6	6.64					12.65						2						1472704896		1
False	High	IsMasterProtein	762	P09238	Stromelysin-2 OS=Homo sapiens OX=9606 GN=MMP10 PE=1 SV=1	0	7251	7	3	4	3	3	476	54.1	5.8	1.84						3						6647943656	2603036353					1
False	High	IsMasterProtein	805	Q9ULG6	Cell cycle progression protein 1 OS=Homo sapiens OX=9606 GN=CCPG1 PE=1 SV=3	0	6091	4	3	4	3	3	757	87.3	5.95	1.83				0		2				1		12771427.57	1627231316			54716716	21774759.43	1
False	High	IsMasterProtein	787	Q8CHN6	Sphingosine-1-phosphate lyase 1 OS=Rattus norvegicus OX=10116 GN=Sgpl1 PE=2 SV=1	0.002	2635	3	1	4	1	1	568	63.7	9.17					3.6	1.67					1	1					36196692	18736159.45	1
False	High	IsMasterProtein	793	O00300	Tumor necrosis factor receptor superfamily member 11B OS=Homo sapiens OX=9606 GN=TNFRSF11B PE=1 SV=3	0	5239	6	3	4	1	3	401	46	8.29	3.93	0					2	1					16155960.76	2106921124					1
False	High	IsMasterProtein	794	Q9Y266	Nuclear migration protein nudC OS=Homo sapiens OX=9606 GN=NUDC PE=1 SV=1	0	8.42	9	3	4	2	3	331	38.2	5.38	3.65				0	1.8	2				1	1	4673724212	7174652931					1
False	High	IsMasterProtein	678	P43034	Platelet-activating factor acetylhydrolase IB subunit beta OS=Homo sapiens OX=9606 GN=PAFAH1B1 PE=1 SV=2	0	16127	11	3	4	1	3	410	46.6	7.37	4.8				4.87		2				2		6467028.76	5252578298					1
False	High	IsMasterProtein	734	P62850	Small ribosomal subunit protein eS24 OS=Rattus norvegicus OX=10116 GN=Rps24 PE=1 SV=1	0	5899	14	2	4	2	2	133	15.4	10.78					2.43	7.01					1	2					68544464	40642506.11	1	Acetyl [N-Term]
False	High	IsMasterProtein	746	Q9HB40	Retinoid-inducible serine carboxypeptidase OS=Homo sapiens OX=9606 GN=SCPEP1 PE=1 SV=1	0	5491	4	2	4	2	2	452	50.8	5.81	4						2						21562563.42	3685479531					1
False	High	IsMasterProtein	731	Q6T4R5	Actin remodeling regulator NHS OS=Homo sapiens OX=9606 GN=NHS PE=1 SV=2	0	10351	2	2	4	2	2	1651	179	6.86	6.23						2						8874493141						1
False	High	IsMasterProtein	723	P05109	Protein S100-A8 OS=Homo sapiens OX=9606 GN=S100A8 PE=1 SV=1	0.002	3535	12	1	4	1	1	93	10.8	7.03	0	0		0			1	1		1									1
False	High	IsMasterProtein	730	G3V8D4	Apolipoprotein C-II OS=Rattus norvegicus OX=10116 GN=Apoc2 PE=3 SV=1	0.002	3797	19	2	4	2	2	97	10.7	4.61	3.84		0				1		2				6127648492						1
False	High	IsMasterProtein	909	Q99985	Semaphorin-3C OS=Homo sapiens OX=9606 GN=SEMA3C PE=2 SV=2	0	8.22	3	2	4	2	2	751	85.2	8.69	5.9						2						5015074261						1
False	High	IsMasterProtein	959	Q10570	Cleavage and polyadenylation specificity factor subunit 1 OS=Homo sapiens OX=9606 GN=CPSF1 PE=1 SV=2	0	8228	1	1	4	1	1	1443	160.8	6.4					6.65	5.48					1	1					33623456	15463257.43	1
False	High	IsMasterProtein	928	P14550	Aldo-keto reductase family 1 member A1 OS=Homo sapiens OX=9606 GN=AKR1A1 PE=1 SV=3	0	14096	13	4	4	1	4	325	36.6	6.79	1.69				1.71	2.65	1				1	2					19144344		1
False	High	IsMasterProtein	937	O15321	Transmembrane 9 superfamily member 1 OS=Homo sapiens OX=9606 GN=TM9SF1 PE=2 SV=2	0	8797	3	2	4	1	2	606	68.8	7.17	0				6.5	1.75	1				1	1					79306408	25583528.31	1
False	High	IsMasterProtein	846	Q9BXR0	Queuine tRNA-ribosyltransferase catalytic subunit 1 OS=Homo sapiens OX=9606 GN=QTRT1 PE=1 SV=3	0	14789	7	2	4	2	2	403	44	7.23					7.07	9					2	1					90039844	54385714.18	1	Met-loss+Acetyl [N-Term]
False	High	IsMasterProtein	851	P23919	Thymidylate kinase OS=Homo sapiens OX=9606 GN=DTYMK PE=1 SV=4	0	6642	13	3	4	3	3	212	23.8	8.27	0				1.84		2				1		5393030616	3751827072			23817762		1
False	High	IsMasterProtein	853	Q96NY8	Nectin-4 OS=Homo sapiens OX=9606 GN=NECTIN4 PE=1 SV=1	0	8002	5	2	4	2	2	510	55.4	5.38	7.72						2						15847236.3	9233194881					1
False	High	IsMasterProtein	855	Q3T1J9	MOB kinase activator 1A OS=Rattus norvegicus OX=10116 GN=Mob1a PE=2 SV=3	0.001	4357	5	1	4	0	1	216	25.1	6.95	4.56					4.87	1					1							1
False	High	IsMasterProtein	833	O43324	Eukaryotic translation elongation factor 1 epsilon-1 OS=Homo sapiens OX=9606 GN=EEF1E1 PE=1 SV=1	0	5704	7	1	4	1	1	174	19.8	8.54	2.61				3.63	7.33	1				1	1	7735128.94				228362064	125820110.8	1	Met-loss+Acetyl [N-Term]
False	High	IsMasterProtein	834	O14737	Programmed cell death protein 5 OS=Homo sapiens OX=9606 GN=PDCD5 PE=1 SV=3	0	8132	19	2	4	2	2	125	14.3	6.04	0				4.19	1.95	1				1	1	8232965847				100249008	70902742.22	1	Met-loss+Acetyl [N-Term]
False	High	IsMasterProtein	867	P21266	Glutathione S-transferase Mu 3 OS=Homo sapiens OX=9606 GN=GSTM3 PE=1 SV=3	0	11108	13	3	4	1	3	225	26.5	5.54					8.65						3						48187964		1
False	Medium	IsMasterProtein	2472	Q63379	N-myc proto-oncogene protein OS=Rattus norvegicus OX=10116 GN=Mycn PE=3 SV=1	0.022	1288	2	1	4	1	1	462	49.7	5.64			0		2.2	4.04			1		1	1					102905008	65382965.94	1
False	High	IsMasterProtein	1696	P23764	Glutathione peroxidase 3 OS=Rattus norvegicus OX=10116 GN=Gpx3 PE=2 SV=2	0	4825	6	1	3	1	1	226	25.4	8.12	1.66		1.87				1		1				5865612254		9492972378				1
False	High	IsMasterProtein	1675	P52569	Cationic amino acid transporter 2 OS=Homo sapiens OX=9606 GN=SLC7A2 PE=1 SV=2	0	8491	5	3	3	2	2	658	71.6	7.28	0				0		2				1		2740984454	1254727842					1
False	High	IsMasterProtein	1679	O60603	Toll-like receptor 2 OS=Homo sapiens OX=9606 GN=TLR2 PE=1 SV=1	0.002	2.81	1	1	3	1	1	784	89.8	6.61	3.96	0					1	1					5731040653	7737508697					1
False	High	IsMasterProtein	1680	P30626	Sorcin OS=Homo sapiens OX=9606 GN=SRI PE=1 SV=1	0.002	4094	6	1	3	1	1	198	21.7	5.59	2.3	0					1	1					13453389.26	2025640349					1
False	High	IsMasterProtein	1726	Q9P287	BRCA2 and CDKN1A-interacting protein OS=Homo sapiens OX=9606 GN=BCCIP PE=1 SV=1	0	8738	5	1	3	1	1	314	36	4.61					6.71						1								1
False	High	IsMasterProtein	1728	P11310	Medium-chain specific acyl-CoA dehydrogenase, mitochondrial OS=Homo sapiens OX=9606 GN=ACADM PE=1 SV=1	0.002	4306	3	1	3	1	1	421	46.6	8.37					2.5	3.7					1	1					20001692		1
False	High	IsMasterProtein	1729	Q6UWP8	Suprabasin OS=Homo sapiens OX=9606 GN=SBSN PE=1 SV=2	0	5601	12	2	3	2	2	590	60.5	7.01	0	2.63					1	2						5300553577					1
False	High	IsMasterProtein	1705	Q13393	Phospholipase D1 OS=Homo sapiens OX=9606 GN=PLD1 PE=1 SV=1	0.001	4557	2	2	3	2	2	1074	124.1	8.78	3.81	0					2	1					11802962.67	893407.01					1
False	High	IsMasterProtein	1706	Q15388	Mitochondrial import receptor subunit TOM20 homolog OS=Homo sapiens OX=9606 GN=TOMM20 PE=1 SV=1	0.006	1932	9	1	3	0	1	145	16.3	8.6						4.08						1							1
False	High	IsMasterProtein	1717	Q8IUW5	RELT-like protein 1 OS=Homo sapiens OX=9606 GN=RELL1 PE=1 SV=1	0.002	2994	3	1	3	1	1	271	29.3	8.34	4.3	0					1	1					22869471.8						1
False	High	IsMasterProtein	1651	Q93063	Exostosin-2 OS=Homo sapiens OX=9606 GN=EXT2 PE=1 SV=1	0.002	3466	2	2	3	2	2	718	82.2	6.55	1.77					0	1					1	4447239959						1
False	High	IsMasterProtein	1660	Q9H4A6	Golgi phosphoprotein 3 OS=Homo sapiens OX=9606 GN=GOLPH3 PE=1 SV=1	0	13.34	10	2	3	1	2	298	33.8	6.44	4.31				3.58		1				1		2253034202	2426488365					1
False	High	IsMasterProtein	1626	Q9BXS9	Solute carrier family 26 member 6 OS=Homo sapiens OX=9606 GN=SLC26A6 PE=1 SV=1	0.002	2.79	1	1	3	1	1	759	82.9	8.37	3.31	0					1	1					12128565.43	1080087302					1
False	High	IsMasterProtein	1633	Q96P48	Arf-GAP with Rho-GAP domain, ANK repeat and PH domain-containing protein 1 OS=Homo sapiens OX=9606 GN=ARAP1 PE=1 SV=3	0	10565	3	3	3	3	3	1450	162.1	6.23					5.28	1.9					2	1		6229530482			26585637	7221973305	1
False	High	IsMasterProtein	1742	P02751	Fibronectin OS=Homo sapiens OX=9606 GN=FN1 PE=1 SV=5	0	6993	1	2	3	0	2	2477	272.2	5.5	3.66						2												1
False	High	IsMasterProtein	1863	Q6AY76	Transmembrane protein 248 OS=Rattus norvegicus OX=10116 GN=Tmem248 PE=2 SV=1	0	6133	6	2	3	0	2	314	35.1	6.37	4.56						2												1
False	High	IsMasterProtein	1845	O43747	AP-1 complex subunit gamma-1 OS=Homo sapiens OX=9606 GN=AP1G1 PE=1 SV=5	0	5282	2	2	3	2	2	822	91.3	6.8	0				1.9	1.7	1				1	1	1847290108						1
False	High	IsMasterProtein	1772	P51570	Galactokinase OS=Homo sapiens OX=9606 GN=GALK1 PE=1 SV=1	0.001	4411	3	1	3	1	1	392	42.2	6.46	4.1					0	1					1	4154970.41				16076652	11403574.49	1
False	High	IsMasterProtein	1752	P25106	Atypical chemokine receptor 3 OS=Homo sapiens OX=9606 GN=ACKR3 PE=1 SV=3	0	7484	4	1	3	1	1	362	41.5	7.58	5.96	0					1	1					11966287.21	9746837367					1
False	High	IsMasterProtein	1811	O60684	Importin subunit alpha-7 OS=Homo sapiens OX=9606 GN=KPNA6 PE=1 SV=1	0	7299	4	2	3	1	2	536	60	4.98	0				2.68		1				1								1
False	High	IsMasterProtein	1359	Q8TB61	Adenosine 3'-phospho 5'-phosphosulfate transporter 1 OS=Homo sapiens OX=9606 GN=SLC35B2 PE=1 SV=1	0	6752	5	2	3	2	2	432	47.5	9.16	6.26						2						15278072.92	8679839378					1
False	High	IsMasterProtein	1338	P60901	Proteasome subunit alpha type-6 OS=Rattus norvegicus OX=10116 GN=Psma6 PE=1 SV=1	0.002	3789	5	1	3	1	1	246	27.4	6.76	0	0			1.86		1	1			1		2813625346	1338422609					1
False	High	IsMasterProtein	1344	P08962	CD63 antigen OS=Homo sapiens OX=9606 GN=CD63 PE=1 SV=2	0	4978	8	2	3	2	2	238	25.6	7.81	1.69						2						10199211.87	1863212237					1
False	High	IsMasterProtein	1345	P11274	Breakpoint cluster region protein OS=Homo sapiens OX=9606 GN=BCR PE=1 SV=2	0	4743	1	1	3	1	1	1271	142.7	7.03	4.39						1												1
False	High	IsMasterProtein	1409	Q8NBI5	Equilibrative nucleobase transporter 1 OS=Homo sapiens OX=9606 GN=SLC43A3 PE=1 SV=2	0.002	3.24	3	2	3	2	2	491	54.5	8.53			0		1.93				1		2				9236975421	1971635632	54155849		1
False	High	IsMasterProtein	1414	Q2LC84	Protein numb homolog OS=Rattus norvegicus OX=10116 GN=Numb PE=1 SV=2	0	6103	3	2	3	0	2	652	70.6	8.69	6.18						2												1
False	High	IsMasterProtein	1394	O43752	Syntaxin-6 OS=Homo sapiens OX=9606 GN=STX6 PE=1 SV=1	0	9933	12	2	3	1	2	255	29.2	4.93	4.63				0		1				1		2757066015						1	Met-loss+Acetyl [N-Term]
False	High	IsMasterProtein	1383	P42356	Phosphatidylinositol 4-kinase alpha OS=Homo sapiens OX=9606 GN=PI4KA PE=1 SV=4	0	6189	1	2	3	1	2	2102	236.7	7.06	3.61						2												1
False	High	IsMasterProtein	1390	P11884	Aldehyde dehydrogenase, mitochondrial OS=Rattus norvegicus OX=10116 GN=Aldh2 PE=1 SV=1	0	4896	5	3	3	0	1	519	56.5	7.05	0				0	0	1				1	1							1
False	High	IsMasterProtein	1274	O14944	Proepiregulin OS=Homo sapiens OX=9606 GN=EREG PE=1 SV=1	0.003	2242	7	1	3	1	1	169	19	7.53	5.43						1						21032059.62						1
False	High	IsMasterProtein	1277	Q6IN85	Serine/threonine-protein phosphatase 4 regulatory subunit 3A OS=Homo sapiens OX=9606 GN=PPP4R3A PE=1 SV=1	0	6609	3	2	3	2	2	833	95.3	4.94					1.8						2								1
False	High	IsMasterProtein	1280	Q75Q39	Mitochondrial import receptor subunit TOM70 OS=Rattus norvegicus OX=10116 GN=Tomm70 PE=1 SV=1	0.002	3504	1	1	3	0	1	610	67.4	7.5					1.8	4.57					1	1							1
False	High	IsMasterProtein	1284	P00763	Anionic trypsin-2 OS=Rattus norvegicus OX=10116 GN=Prss2 PE=1 SV=2	0.002	2365	8	1	3	1	1	246	26.2	4.97	4.92		2.33				1		1										1
False	High	IsMasterProtein	1262	Q9UJ72	Annexin A10 OS=Homo sapiens OX=9606 GN=ANXA10 PE=1 SV=3	0.002	3269	3	1	3	1	1	324	37.3	5.33	3.89				1.9		1				1		15258982.96						1
False	High	IsMasterProtein	1315	P41231	P2Y purinoceptor 2 OS=Homo sapiens OX=9606 GN=P2RY2 PE=1 SV=4	0	5456	3	1	3	1	1	377	42.2	9.64	4.62				2.2		1				1		10293174.83	8804765155					1
False	High	IsMasterProtein	1300	Q68CZ2	Tensin-3 OS=Homo sapiens OX=9606 GN=TNS3 PE=1 SV=2	0	8539	1	2	3	2	2	1445	155.2	6.81	4.34						2						22562370.72	2280397039					1
False	High	IsMasterProtein	1302	P31040	Succinate dehydrogenase [ubiquinone] flavoprotein subunit, mitochondrial OS=Homo sapiens OX=9606 GN=SDHA PE=1 SV=2	0.002	2505	2	2	3	1	2	664	72.6	7.39					0						2						121961856	49885309.13	1
False	High	IsMasterProtein	1534	Q9H0C2	ADP/ATP translocase 4 OS=Homo sapiens OX=9606 GN=SLC25A31 PE=1 SV=1	0.002	2567	3	1	3	0	1	315	35	9.89	3.74					0	1					1							1
False	High	IsMasterProtein	1516	Q8WUJ3	Cell migration-inducing and hyaluronan-binding protein OS=Homo sapiens OX=9606 GN=CEMIP PE=1 SV=2	0	5998	1	1	3	1	1	1361	152.9	7.85	0				4.97		1				1		2507819881						1
False	High	IsMasterProtein	1577	Q9Y2Z0	Protein SGT1 homolog OS=Homo sapiens OX=9606 GN=SUGT1 PE=1 SV=3	0	6362	7	2	3	2	2	365	41	5.16	0					4.31	1					1							1	Met-loss+Acetyl [N-Term]
False	High	IsMasterProtein	1443	Q4VSI4	Ubiquitin carboxyl-terminal hydrolase 7 OS=Rattus norvegicus OX=10116 GN=Usp7 PE=1 SV=1	0	10023	3	3	3	0	3	1103	128.3	5.53					2.47	0					2	1							1
False	High	IsMasterProtein	1440	P13697	NADP-dependent malic enzyme OS=Rattus norvegicus OX=10116 GN=Me1 PE=1 SV=2	0.005	2035	2	1	3	0	1	572	64	6.93	1.76			0			1			1									1
False	High	IsMasterProtein	1484	Q9NZ72	Stathmin-3 OS=Homo sapiens OX=9606 GN=STMN3 PE=1 SV=3	0	6518	10	2	3	1	2	180	21	7.49	6.02						2												1
False	High	IsMasterProtein	1489	Q13155	Aminoacyl tRNA synthase complex-interacting multifunctional protein 2 OS=Homo sapiens OX=9606 GN=AIMP2 PE=1 SV=2	0	4676	5	2	3	0	2	320	35.3	8.22					0	0					2	1							1
False	High	IsMasterProtein	1495	Q6IAA8	Ragulator complex protein LAMTOR1 OS=Homo sapiens OX=9606 GN=LAMTOR1 PE=1 SV=2	0	7022	8	1	3	0	1	161	17.7	5.15					8.69	1.95					1	1							1
False	High	IsMasterProtein	1479	O75531	Barrier-to-autointegration factor OS=Homo sapiens OX=9606 GN=BANF1 PE=1 SV=1	0	10088	40	2	3	1	2	89	10.1	6.09					5.39	0					2	1							1
False	High	IsMasterProtein	1478	P23470	Receptor-type tyrosine-protein phosphatase gamma OS=Homo sapiens OX=9606 GN=PTPRG PE=1 SV=4	0.003	2221	1	1	3	1	1	1445	161.9	6.42	5.52						1												1
False	High	IsMasterProtein	1465	Q96DG6	Carboxymethylenebutenolidase homolog OS=Homo sapiens OX=9606 GN=CMBL PE=1 SV=1	0.003	2274	3	1	3	1	1	245	28	7.18	3.51					0	1					1	6632082966						1
False	High	IsMasterProtein	1473	Q8IWB7	WD repeat and FYVE domain-containing protein 1 OS=Homo sapiens OX=9606 GN=WDFY1 PE=1 SV=1	0	6511	4	2	3	2	2	410	46.3	7.33	2.18				1.76		2				1		5279500.41	5337053413					1
False	High	IsMasterProtein	2359	Q96ET8	Golgi apparatus membrane protein TVP23 homolog C OS=Homo sapiens OX=9606 GN=TVP23C PE=1 SV=3	0	13628	10	1	3	0	1	276	31.1	9.29					10.7	3.82					1	1							1	Acetyl [N-Term]
False	High	IsMasterProtein	2332	Q9HCP0	Casein kinase I isoform gamma-1 OS=Homo sapiens OX=9606 GN=CSNK1G1 PE=1 SV=1	0	5074	4	2	3	1	2	422	48.5	9.01	0				3.68		1				1								1
False	High	IsMasterProtein	2370	Q00765	Receptor expression-enhancing protein 5 OS=Homo sapiens OX=9606 GN=REEP5 PE=1 SV=3	0.002	2586	4	1	3	1	1	189	21.5	8.1	1.87						1						5380079151						1
False	High	IsMasterProtein	2372	Q9BRK5	45 kDa calcium-binding protein OS=Homo sapiens OX=9606 GN=SDF4 PE=1 SV=1	0	6718	5	2	3	2	2	362	41.8	4.86	3.87						2						7495969016	1392331056					1
False	High	IsMasterProtein	2382	P17074	Small ribosomal subunit protein eS19 OS=Rattus norvegicus OX=10116 GN=Rps19 PE=1 SV=3	0	6175	12	2	3	0	2	145	16.1	10.4	4.54				1.8		1				1								1
False	High	IsMasterProtein	2269	A0A024RBG1	Diphosphoinositol polyphosphate phosphohydrolase NUDT4B OS=Homo sapiens OX=9606 GN=NUDT4B PE=3 SV=1	0.004	2188	5	1	3	0	1	181	20.4	6.35	0					0	1					1							1
False	High	IsMasterProtein	2284	P18298	S-adenosylmethionine synthase isoform type-2 OS=Rattus norvegicus OX=10116 GN=Mat2a PE=1 SV=1	0	6.74	4	1	3	0	1	395	43.7	6.37					2.57	3.02					1	1							1
False	High	IsMasterProtein	2309	P27701	CD82 antigen OS=Homo sapiens OX=9606 GN=CD82 PE=1 SV=1	0.002	4088	4	1	3	1	1	267	29.6	5.24	3.95	0					1	1					10260059.54	1794398193					1
False	High	IsMasterProtein	2526	Q16610	Extracellular matrix protein 1 OS=Homo sapiens OX=9606 GN=ECM1 PE=1 SV=2	0.002	2421	2	1	3	1	1	540	60.6	6.71		0		3.51				1		1				8948842492					1
False	High	IsMasterProtein	2530	P00711	SWISS-PROT:P00711 Alpha-lactalbumin - Bos taurus (Bovine).	0	7356	8	1	3	1	1	123	14.2	5						10.17						1						365763709.5	1
False	High	IsMasterProtein	2508	A0FGR8	Extended synaptotagmin-2 OS=Homo sapiens OX=9606 GN=ESYT2 PE=1 SV=1	0	5651	1	1	3	1	1	921	102.3	9.26					0	5.32					1	1					52357380		1
False	High	IsMasterProtein	2509	P17078	Large ribosomal subunit protein uL29 OS=Rattus norvegicus OX=10116 GN=Rpl35 PE=1 SV=3	0.006	1813	8	1	3	0	1	123	14.5	11.05	0					1.78	1					1							1
False	High	IsMasterProtein	2570	Q969U7	Proteasome assembly chaperone 2 OS=Homo sapiens OX=9606 GN=PSMG2 PE=1 SV=1	0.002	3.79	3	1	3	1	1	264	29.4	6.98	1.86				1.63		1				1		2682673548				51241944	17240685.47	1
False	High	IsMasterProtein	2574	B2RZ27	SH3 domain-binding glutamic acid-rich-like protein 3 OS=Rattus norvegicus OX=10116 GN=Sh3bgrl3 PE=1 SV=1	0.002	3.21	11	1	3	0	1	93	10.5	5.14	1.81	0					1	1											1
False	High	IsMasterProtein	2545	Q9Y5K8	V-type proton ATPase subunit D OS=Homo sapiens OX=9606 GN=ATP6V1D PE=1 SV=1	0	6.59	9	1	3	1	1	247	28.2	9.36					9.51						1								1
False	High	IsMasterProtein	2436	Q29RF7	Sister chromatid cohesion protein PDS5 homolog A OS=Homo sapiens OX=9606 GN=PDS5A PE=1 SV=1	0	15005	1	1	3	1	1	1337	150.7	7.91					4.81	1.79					1	1							1
False	High	IsMasterProtein	2443	Q16666	Gamma-interferon-inducible protein 16 OS=Homo sapiens OX=9606 GN=IFI16 PE=1 SV=3	0	5.62	2	2	3	2	2	785	88.2	9.28	4.27				0		1				1		8468423365	6043966275			435093408	308659602.5	1
False	High	IsMasterProtein	2429	P30519	Heme oxygenase 2 OS=Homo sapiens OX=9606 GN=HMOX2 PE=1 SV=2	0.002	3693	5	1	3	1	1	316	36	5.41	0					1.65	1					1	2318924309						1	Met-loss+Acetyl [N-Term]
False	High	IsMasterProtein	2490	Q6AXT8	Splicing factor 3A subunit 2 OS=Rattus norvegicus OX=10116 GN=Sf3a2 PE=2 SV=1	0	6946	3	1	3	0	1	471	49.9	9.64	0				3.23	2.64	1				1	1							1
False	High	IsMasterProtein	2455	A5D8V6	Vacuolar protein sorting-associated protein 37C OS=Homo sapiens OX=9606 GN=VPS37C PE=1 SV=2	0	5636	3	1	3	1	1	355	38.6	5.21	4.34				2.95		1				1		7439662383						1
False	High	IsMasterProtein	2467	Q07065	Cytoskeleton-associated protein 4 OS=Homo sapiens OX=9606 GN=CKAP4 PE=1 SV=2	0	11906	8	3	3	3	3	602	66	5.92	4.88						3						1885229191						1
False	High	IsMasterProtein	2239	P01591	Immunoglobulin J chain OS=Homo sapiens OX=9606 GN=JCHAIN PE=1 SV=4	0	4807	8	1	3	1	1	159	18.1	5.24		1.9		2.19				1		1			8677265006	2466678185					1
False	High	IsMasterProtein	2010	Q16625	Occludin OS=Homo sapiens OX=9606 GN=OCLN PE=1 SV=1	0	8132	4	2	3	2	2	522	59.1	6.09	6.34						2						18953129.13	1732500743					1
False	High	IsMasterProtein	1996	Q9NZB2	Constitutive coactivator of PPAR-gamma-like protein 1 OS=Homo sapiens OX=9606 GN=FAM120A PE=1 SV=2	0	6391	2	2	3	2	2	1118	121.8	8.88			1.6		2.22				1		1								1
False	High	IsMasterProtein	2066	Q9ULH0	Kinase D-interacting substrate of 220 kDa OS=Homo sapiens OX=9606 GN=KIDINS220 PE=1 SV=3	0	7805	2	3	3	0	3	1771	196.4	6.62	1.7				1.75		2				1								1
False	High	IsMasterProtein	1990	P15127	Insulin receptor OS=Rattus norvegicus OX=10116 GN=Insr PE=1 SV=1	0	4977	1	2	3	0	1	1383	156.7	5.97	1.71						2												1
False	High	IsMasterProtein	1948	Q3Y5Z3	SWISS-PROT:Q3Y5Z3 (Bos taurus) Adiponectin precursor	0.002	3349	4	1	3	1	1	240	26.1	5.74	2.08	0					1	1					18695921.26	2039916046					1
False	High	IsMasterProtein	1928	Q16186	Proteasomal ubiquitin receptor ADRM1 OS=Homo sapiens OX=9606 GN=ADRM1 PE=1 SV=2	0	8088	8	2	3	1	2	407	42.1	5.07					6.67	0					1	1							1	Met-loss+Acetyl [N-Term]
False	High	IsMasterProtein	1949	P24666	Low molecular weight phosphotyrosine protein phosphatase OS=Homo sapiens OX=9606 GN=ACP1 PE=1 SV=3	0.002	2802	7	1	3	0	1	158	18	6.74	1.64					1.63	1					1							1
False	High	IsMasterProtein	1974	Q6ZVM7	TOM1-like protein 2 OS=Homo sapiens OX=9606 GN=TOM1L2 PE=1 SV=1	0	4954	4	2	3	2	2	507	55.5	4.79	1.95						2						6678987025	7292725408					1
False	High	IsMasterProtein	1981	Q92696	Geranylgeranyl transferase type-2 subunit alpha OS=Homo sapiens OX=9606 GN=RABGGTA PE=1 SV=2	0	7958	4	3	3	3	3	567	65	5.67	0						3						9093428688						1
False	High	IsMasterProtein	1952	Q68FR9	Elongation factor 1-delta OS=Rattus norvegicus OX=10116 GN=Eef1d PE=1 SV=2	0	4829	12	3	3	1	1	281	31.3	5.06			0		1.6				1		2								1
False	High	IsMasterProtein	1960	P55018	Solute carrier family 12 member 3 OS=Rattus norvegicus OX=10116 GN=Slc12a3 PE=1 SV=2	0.01	1693	1	1	3	1	1	1002	110.5	7.47					2.02	1.7					1	1					57895564		1
False	High	IsMasterProtein	2072	Q9UKM7	Endoplasmic reticulum mannosyl-oligosaccharide 1,2-alpha-mannosidase OS=Homo sapiens OX=9606 GN=MAN1B1 PE=1 SV=2	0.002	2944	2	2	3	1	2	699	79.5	7.72	3.4					0	1					1	7678001443						1
False	High	IsMasterProtein	2182	P58397	A disintegrin and metalloproteinase with thrombospondin motifs 12 OS=Homo sapiens OX=9606 GN=ADAMTS12 PE=1 SV=2	0.001	4482	1	1	3	1	1	1594	177.6	7.87					2.02	2.45					1	1							1
False	High	IsMasterProtein	2193	Q5U2S1	NEDD4 family-interacting protein 1 OS=Rattus norvegicus OX=10116 GN=Ndfip1 PE=2 SV=1	0.001	4353	8	2	3	0	2	221	24.9	4.68	5.82						2												1
False	High	IsMasterProtein	2175	O60669	Monocarboxylate transporter 2 OS=Homo sapiens OX=9606 GN=SLC16A7 PE=1 SV=2	0	5064	2	1	3	1	1	478	52.2	9.31	5.68	0					1	1					7056967658	8350729951					1
False	High	IsMasterProtein	2168	P56545	C-terminal-binding protein 2 OS=Homo sapiens OX=9606 GN=CTBP2 PE=1 SV=1	0	7678	5	2	3	0	2	445	48.9	6.95					3.16	2.2					2	1							1
False	High	IsMasterProtein	2229	O00154	Cytosolic acyl coenzyme A thioester hydrolase OS=Homo sapiens OX=9606 GN=ACOT7 PE=1 SV=3	0	14505	10	3	3	2	3	380	41.8	8.54	0				4.95		1				2		1053149642						1
False	High	IsMasterProtein	2207	Q9NYL4	Peptidyl-prolyl cis-trans isomerase FKBP11 OS=Homo sapiens OX=9606 GN=FKBP11 PE=1 SV=1	0	6129	9	2	3	2	2	201	22.2	9.39	4.96						2						13471040.01						1
False	High	IsMasterProtein	2099	Q15645	Pachytene checkpoint protein 2 homolog OS=Homo sapiens OX=9606 GN=TRIP13 PE=1 SV=2	0	7299	6	2	3	1	2	432	48.5	6.09			1.63		2.59	1.91			1		1	1			13633328.1	4327095.9	73997912	57133914.95	1
False	High	IsMasterProtein	2100	O95602	DNA-directed RNA polymerase I subunit RPA1 OS=Homo sapiens OX=9606 GN=POLR1A PE=1 SV=2	0	11142	2	3	3	2	3	1720	194.7	7.03					2.82	2.14					1	2							1
False	High	IsMasterProtein	2152	Q8N1G4	Leucine-rich repeat-containing protein 47 OS=Homo sapiens OX=9606 GN=LRRC47 PE=1 SV=1	0	11637	7	3	3	3	3	583	63.4	8.28					4.02	2.2					1	2							1	Met-loss+Acetyl [N-Term]
False	High	IsMasterProtein	2134	P35611	Alpha-adducin OS=Homo sapiens OX=9606 GN=ADD1 PE=1 SV=2	0	7896	3	2	3	2	2	737	80.9	5.83	3.88						2						5318841.7	3611434853					1
False	High	IsMasterProtein	1251	P55159	Serum paraoxonase/arylesterase 1 OS=Rattus norvegicus OX=10116 GN=Pon1 PE=1 SV=3	0.002	3.02	3	1	3	1	1	355	39.3	5.22	3.68		1.78				1		1				4777796331						1
False	High	IsMasterProtein	1288	Q96CC6	Inactive rhomboid protein 1 OS=Homo sapiens OX=9606 GN=RHBDF1 PE=1 SV=2	0	6752	3	2	3	2	2	855	97.3	8.44	2.57						2						1859035367	1059007177					1
False	High	IsMasterProtein	468	P46939	Utrophin OS=Homo sapiens OX=9606 GN=UTRN PE=1 SV=2	0	7112	1	3	3	3	3	3433	394.2	5.33	1.87						3						6093286132						1
False	High	IsMasterProtein	472	O00212	Rho-related GTP-binding protein RhoD OS=Homo sapiens OX=9606 GN=RHOD PE=1 SV=3	0	7368	8	1	3	1	1	210	23.5	8.25	5.4					2.33	1					1	8508144667						1	Met-loss+Acetyl [N-Term]
False	High	IsMasterProtein	494	P22061	Protein-L-isoaspartate(D-aspartate) O-methyltransferase OS=Homo sapiens OX=9606 GN=PCMT1 PE=1 SV=4	0	5432	9	2	3	2	2	227	24.6	7.21	2.15	0					2	1					11949933.26	9408843485					1
False	High	IsMasterProtein	68	P78417	Glutathione S-transferase omega-1 OS=Homo sapiens OX=9606 GN=GSTO1 PE=1 SV=2	0.002	2698	6	1	3	1	1	241	27.5	6.6	0				2.19		1				1		8684524299	3127625202					1
False	High	IsMasterProtein	504	Q9GZZ8	Extracellular glycoprotein lacritin OS=Homo sapiens OX=9606 GN=LACRT PE=1 SV=1	0	5652	17	2	3	2	2	138	14.2	5.5		5.54						2						14678033.5					1
False	High	IsMasterProtein	415	Q9NZW5	Protein PALS2 OS=Homo sapiens OX=9606 GN=PALS2 PE=1 SV=2	0	7492	4	2	3	1	2	540	61.1	6.18	1.7				1.72	2.66	1				1	1							1
False	High	IsMasterProtein	403	Q9BYK8	Helicase with zinc finger domain 2 OS=Homo sapiens OX=9606 GN=HELZ2 PE=1 SV=6	0	6636	1	3	3	3	3	2649	294.5	7.49	0					3.6	1					2							1
False	High	IsMasterProtein	433	P01033	Metalloproteinase inhibitor 1 OS=Homo sapiens OX=9606 GN=TIMP1 PE=1 SV=1	0	5592	6	1	3	1	1	207	23.2	8.1	8.24						1						12520842.29						1
False	High	IsMasterProtein	638	Q9BSJ8	Extended synaptotagmin-1 OS=Homo sapiens OX=9606 GN=ESYT1 PE=1 SV=1	0	5234	2	2	3	1	2	1104	122.8	5.83	0	0	0				1	1	1				19345015.18	1835705927	8173044998				1
False	High	IsMasterProtein	1250	P00388	NADPH--cytochrome P450 reductase OS=Rattus norvegicus OX=10116 GN=Por PE=1 SV=3	0	5177	3	2	3	0	2	678	76.9	5.48					2.38	3.56					1	1							1
False	High	IsMasterProtein	61	P00689	Pancreatic alpha-amylase OS=Rattus norvegicus OX=10116 GN=Amy2 PE=2 SV=2	0	6088	6	2	3	2	2	508	57.1	8.07			0		2.77				1		1								1
False	High	IsMasterProtein	671	O00422	Histone deacetylase complex subunit SAP18 OS=Homo sapiens OX=9606 GN=SAP18 PE=1 SV=1	0	4806	12	2	3	2	2	153	17.6	9.35					1.62						2				12019527.12	4732526083	244481936	68311061.36	1
False	High	IsMasterProtein	651	P25809	Creatine kinase U-type, mitochondrial OS=Rattus norvegicus OX=10116 GN=Ckmt1 PE=1 SV=1	0.003	2229	2	1	3	0	1	418	47	8.48			0	0		1.77			1	1		1							1
False	High	IsMasterProtein	655	Q86VN1	Vacuolar protein-sorting-associated protein 36 OS=Homo sapiens OX=9606 GN=VPS36 PE=1 SV=1	0	9597	8	3	3	1	3	386	43.8	7.2	2.36					1.85	2					1	2899088.32	4646795012					1
False	High	IsMasterProtein	564	P48507	Glutamate--cysteine ligase regulatory subunit OS=Homo sapiens OX=9606 GN=GCLM PE=1 SV=1	0	4902	5	1	3	1	1	274	30.7	6.02					4.8	1.89					1	1							1
False	High	IsMasterProtein	551	P36639	Oxidized purine nucleoside triphosphate hydrolase OS=Homo sapiens OX=9606 GN=NUDT1 PE=1 SV=4	0	4717	8	1	3	1	1	156	17.9	5.08	4.1						1						3705607496						1
False	High	IsMasterProtein	534	O95456	Proteasome assembly chaperone 1 OS=Homo sapiens OX=9606 GN=PSMG1 PE=1 SV=1	0.002	4124	4	1	3	1	1	288	32.8	7.17					4.6	1.94					1	1							1	Met-loss+Acetyl [N-Term]
False	High	IsMasterProtein	539	O95831	Apoptosis-inducing factor 1, mitochondrial OS=Homo sapiens OX=9606 GN=AIFM1 PE=1 SV=1	0	8531	5	3	3	0	3	613	66.9	8.95	0					1.85	2					1							1
False	High	IsMasterProtein	593	P56574	Isocitrate dehydrogenase [NADP], mitochondrial OS=Rattus norvegicus OX=10116 GN=Idh2 PE=1 SV=2	0.002	4235	6	2	3	1	2	452	50.9	8.69	1.72		0				2		1				1813025452						1
False	High	IsMasterProtein	602	Q93100	Phosphorylase b kinase regulatory subunit beta OS=Homo sapiens OX=9606 GN=PHKB PE=1 SV=3	0	5252	2	2	3	2	2	1093	124.8	6.95					0	2.04					1	2					43882516	16562896.93	1
False	High	IsMasterProtein	587	P55036	26S proteasome non-ATPase regulatory subunit 4 OS=Homo sapiens OX=9606 GN=PSMD4 PE=1 SV=1	0	17898	11	2	3	2	2	377	40.7	4.79					8.17	0					1	1					58541604		1
False	High	IsMasterProtein	585	P15791	Calcium/calmodulin-dependent protein kinase type II subunit delta OS=Rattus norvegicus OX=10116 GN=Camk2d PE=1 SV=1	0	11527	7	2	3	0	2	533	60	7.27	0				3.45		1				1								1
False	High	IsMasterProtein	571	P0C221	Coiled-coil domain-containing protein 175 OS=Homo sapiens OX=9606 GN=CCDC175 PE=4 SV=2	0.002	2346	1	1	3	1	1	793	93.6	6.71					3.45						1						184068272	68070972.38	1
False	High	IsMasterProtein	200	O43520	Phospholipid-transporting ATPase IC OS=Homo sapiens OX=9606 GN=ATP8B1 PE=1 SV=3	0	5498	1	2	3	1	2	1251	143.6	7.15	2.37						2												1
False	High	IsMasterProtein	100	Q96KG9	N-terminal kinase-like protein OS=Homo sapiens OX=9606 GN=SCYL1 PE=1 SV=1	0	8708	3	2	3	1	2	808	89.6	6.3	5.08						2												1
False	High	IsMasterProtein	185	P78552	Interleukin-13 receptor subunit alpha-1 OS=Homo sapiens OX=9606 GN=IL13RA1 PE=1 SV=1	0.002	4.13	5	2	3	2	2	427	48.7	6.01	4.75						2						9830229222	1255405348					1
False	High	IsMasterProtein	195	Q8N443	RIB43A-like with coiled-coils protein 1 OS=Homo sapiens OX=9606 GN=RIBC1 PE=1 SV=1	0.005	1965	2	1	3	1	1	379	44	8.76	0						1												1
False	High	IsMasterProtein	241	A4D1P6	WD repeat-containing protein 91 OS=Homo sapiens OX=9606 GN=WDR91 PE=1 SV=2	0	6316	2	1	3	0	1	747	83.3	6.58	4.82	0					1	1											1
False	High	IsMasterProtein	130	P41361	SWISS-PROT:P41361 (Bos taurus) Antithrombin-III precursor	0	5.95	5	2	3	2	2	465	52.3	7.33	4.43				0		1				1		6418517019	7159830714			13331224		1
False	High	IsMasterProtein	129	Q14683	Structural maintenance of chromosomes protein 1A OS=Homo sapiens OX=9606 GN=SMC1A PE=1 SV=2	0.002	3524	1	1	3	0	1	1233	143.1	7.64					2.13	4.79					1	1							1
False	High	IsMasterProtein	168	P49257	Protein ERGIC-53 OS=Homo sapiens OX=9606 GN=LMAN1 PE=1 SV=2	0.005	1969	2	1	3	1	1	510	57.5	6.77					2.07	4.38					1	1			8845261003		54132560	31607878.82	1
False	High	IsMasterProtein	164	P43121	Cell surface glycoprotein MUC18 OS=Homo sapiens OX=9606 GN=MCAM PE=1 SV=2	0	10775	7	3	3	3	3	646	71.6	5.76	3.52					2.74	2					1	5996467532					30475167.22	1
False	High	IsMasterProtein	153	Q9BQA1	Methylosome protein WDR77 OS=Homo sapiens OX=9606 GN=WDR77 PE=1 SV=1	0.002	3981	6	2	3	1	2	342	36.7	5.17					1.98	1.62					1	1					62460572	46855190.92	1
False	High	IsMasterProtein	344	Q96G03	Phosphopentomutase OS=Homo sapiens OX=9606 GN=PGM2 PE=1 SV=4	0	7659	6	3	3	3	3	612	68.2	6.73	1.61						3						9390494045	7659532461					1
False	High	IsMasterProtein	86	O14976	Cyclin-G-associated kinase OS=Homo sapiens OX=9606 GN=GAK PE=1 SV=2	0	5075	1	2	3	2	2	1311	143.1	5.73	0		0			1.92	1		1			1	1421432.96						1
False	High	IsMasterProtein	378	Q8N884	Cyclic GMP-AMP synthase OS=Homo sapiens OX=9606 GN=CGAS PE=1 SV=2	0	5802	4	2	3	2	2	522	58.8	9.48					2.61	1.89					2	1					21431712	14543793.59	1
False	High	IsMasterProtein	385	C9J7I0	UBAP1-MVB12-associated (UMA)-domain containing protein 1 OS=Homo sapiens OX=9606 GN=UMAD1 PE=1 SV=2	0	7627	27	2	3	2	2	137	15.2	4.48	3.75					2.54	1					1	3121270024						1
False	High	IsMasterProtein	361	Q9UH65	Switch-associated protein 70 OS=Homo sapiens OX=9606 GN=SWAP70 PE=1 SV=1	0.001	4633	2	1	3	1	1	585	69	5.87	2.49				0	0	1				1	1	4274185535	4198478805				20158882.14	1
False	High	IsMasterProtein	365	P62318	Small nuclear ribonucleoprotein Sm D3 OS=Homo sapiens OX=9606 GN=SNRPD3 PE=1 SV=1	0	8216	15	2	3	2	2	126	13.9	10.32					6						2						98303912	45041745.14	1
False	High	IsMasterProtein	279	Q9Y224	RNA transcription, translation and transport factor protein OS=Homo sapiens OX=9606 GN=RTRAF PE=1 SV=1	0	6769	10	2	3	2	2	244	28.1	6.65	0				3.93		1				1		14177397.02	2277314884					1
False	High	IsMasterProtein	266	Q68DH5	G-protein coupled receptor-associated protein LMBRD2 OS=Homo sapiens OX=9606 GN=LMBRD2 PE=1 SV=1	0	8261	4	2	3	2	2	695	81.1	7.5	1.83						2						5545169773						1
False	High	IsMasterProtein	1053	Q6P9H5	GTPase IMAP family member 6 OS=Homo sapiens OX=9606 GN=GIMAP6 PE=2 SV=1	0	9929	7	2	3	2	2	292	32.9	4.89	4.73						2						5886793395	2919400067					1
False	High	IsMasterProtein	1057	O75185	Calcium-transporting ATPase type 2C member 2 OS=Homo sapiens OX=9606 GN=ATP2C2 PE=1 SV=3	0	6.77	2	2	3	1	2	946	103.1	5.66	2.35						2						3337148014						1
False	High	IsMasterProtein	1096	Q14694	Ubiquitin carboxyl-terminal hydrolase 10 OS=Homo sapiens OX=9606 GN=USP10 PE=1 SV=2	0	18244	7	3	3	3	3	798	87.1	5.31					3.8	5.09					2	1							1
False	High	IsMasterProtein	1086	Q8NCL4	Polypeptide N-acetylgalactosaminyltransferase 6 OS=Homo sapiens OX=9606 GN=GALNT6 PE=1 SV=2	0	5364	4	2	3	2	2	622	71.1	8.18	1.87	0					2	1											1
False	High	IsMasterProtein	1079	Q8CG45	Aflatoxin B1 aldehyde reductase member 2 OS=Rattus norvegicus OX=10116 GN=Akr7a2 PE=1 SV=2	0.002	3462	4	2	3	0	2	367	40.6	8.1	0				1.93	0	1				1	1							1
False	High	IsMasterProtein	1081	P33991	DNA replication licensing factor MCM4 OS=Homo sapiens OX=9606 GN=MCM4 PE=1 SV=5	0	6748	3	2	3	2	2	863	96.5	6.74	1.62					4.29	1					1	2000510824						1
False	High	IsMasterProtein	982	Q8WVM8	Sec1 family domain-containing protein 1 OS=Homo sapiens OX=9606 GN=SCFD1 PE=1 SV=4	0	8735	4	2	3	1	2	642	72.3	6.27	0				5.8		1				1								1
False	High	IsMasterProtein	970	Q9H5Y7	SLIT and NTRK-like protein 6 OS=Homo sapiens OX=9606 GN=SLITRK6 PE=2 SV=3	0	9631	2	2	3	2	2	841	95	6.52	3.67		0		2.7		1		1		1		9989231081	1315867054					1
False	High	IsMasterProtein	1001	P54316	Inactive pancreatic lipase-related protein 1 OS=Rattus norvegicus OX=10116 GN=Pnliprp1 PE=2 SV=1	0.002	2498	2	1	3	1	1	473	52.3	6.16	0		1.63				1		1				9818968932	11773113.14	5512889012				1
False	High	IsMasterProtein	1104	Q92900	Regulator of nonsense transcripts 1 OS=Homo sapiens OX=9606 GN=UPF1 PE=1 SV=2	0	6715	2	2	3	2	2	1129	124.3	6.61	1.92					2.21	1					1	1723364148				49637948	29118301.31	1
False	High	IsMasterProtein	7	Q00577	Transcriptional activator protein Pur-alpha OS=Homo sapiens OX=9606 GN=PURA PE=1 SV=2	0	5246	5	2	3	0	1	322	34.9	6.44	2.2				0		2				1								1
False	High	IsMasterProtein	1208	P02672	SWISS-PROT:P02672 (Bos taurus) Fibrinogen alpha chain precursor	0.002	3694	3	2	3	2	2	615	67	7.17					0	3.45					1	2							1
False	High	IsMasterProtein	1181	P63329	Protein phosphatase 3 catalytic subunit alpha OS=Rattus norvegicus OX=10116 GN=Ppp3ca PE=1 SV=1	0.002	3313	3	2	3	0	1	521	58.6	5.86	1.7				0	0	1				1	1							1
False	High	IsMasterProtein	1216	P61923	Coatomer subunit zeta-1 OS=Homo sapiens OX=9606 GN=COPZ1 PE=1 SV=1	0	7339	12	2	3	2	2	177	20.2	4.81					4.86	1.73					1	1					53735180	29036032.06	1
False	High	IsMasterProtein	1248	Q3MHD2	Protein LSM12 OS=Homo sapiens OX=9606 GN=LSM12 PE=1 SV=2	0	4925	7	1	3	1	1	195	21.7	7.74					2.68	1.87					1	1					26470668	12779137.63	1
False	High	IsMasterProtein	1219	P55770	NHP2-like protein 1 OS=Rattus norvegicus OX=10116 GN=Snu13 PE=2 SV=4	0	6259	9	1	3	1	1	128	14.2	8.46					2.41	0					1	1					62366464	19909566.3	1
False	High	IsMasterProtein	1225	P49023	Paxillin OS=Homo sapiens OX=9606 GN=PXN PE=1 SV=3	0	7306	3	2	3	0	2	591	64.5	6.19	0				2.13		1				2								1
False	High	IsMasterProtein	1227	Q12965	Unconventional myosin-Ie OS=Homo sapiens OX=9606 GN=MYO1E PE=1 SV=2	0	7025	2	2	3	2	2	1108	127	8.92					2.47	1.7					1	2					51839547	33116851.67	1
False	High	IsMasterProtein	15	Q9BSJ2	Gamma-tubulin complex component 2 OS=Homo sapiens OX=9606 GN=TUBGCP2 PE=1 SV=2	0	6811	2	2	3	2	2	902	102.5	6.84	0				2.3	1.7	1				1	1	1863433844				27989328	9328766677	1
False	High	IsMasterProtein	1137	O15127	Secretory carrier-associated membrane protein 2 OS=Homo sapiens OX=9606 GN=SCAMP2 PE=1 SV=2	0	7242	4	1	3	1	1	329	36.6	6.1	7.53				2.23		1				1		21097953.87	3082332.62					1
False	High	IsMasterProtein	1122	Q4KMQ2	Anoctamin-6 OS=Homo sapiens OX=9606 GN=ANO6 PE=1 SV=2	0.002	2559	1	1	3	1	1	910	106.1	7.77	3.54		1.92				1		1				4830345043	6940184126					1
False	High	IsMasterProtein	1121	Q04206	Transcription factor p65 OS=Homo sapiens OX=9606 GN=RELA PE=1 SV=2	0	10245	6	3	3	3	3	551	60.2	5.68	1.91				3.88		1				2						79815264	7683848.55	1
False	High	IsMasterProtein	1152	A6NHG4	D-dopachrome decarboxylase-like protein OS=Homo sapiens OX=9606 GN=DDTL PE=2 SV=1	0.003	2245	6	1	3	0	1	134	14.2	6.29	3.28		0				1		1										1
False	High	IsMasterProtein	43	Q9UHL4	Dipeptidyl peptidase 2 OS=Homo sapiens OX=9606 GN=DPP7 PE=1 SV=3	0.002	3525	2	1	3	1	1	492	54.3	6.32			1.65	0		1.75			1	1		1			23045762.51		32421896	44416145.15	1
False	High	IsMasterProtein	772	O95834	Echinoderm microtubule-associated protein-like 2 OS=Homo sapiens OX=9606 GN=EML2 PE=1 SV=1	0	7784	4	2	3	2	2	649	70.6	6.32					6.16	0					1	1					79123684	12107512.23	1
False	High	IsMasterProtein	780	O00505	Importin subunit alpha-4 OS=Homo sapiens OX=9606 GN=KPNA3 PE=1 SV=2	0.002	4077	2	1	3	1	1	521	57.8	4.94	6						1												1	Met-loss+Acetyl [N-Term]
False	High	IsMasterProtein	766	P21291	Cysteine and glycine-rich protein 1 OS=Homo sapiens OX=9606 GN=CSRP1 PE=1 SV=3	0	5844	8	1	3	0	1	193	20.6	8.57					6.08						1								1
False	High	IsMasterProtein	806	O75323	Protein NipSnap homolog 2 OS=Homo sapiens OX=9606 GN=NIPSNAP2 PE=1 SV=1	0.002	2854	3	1	3	1	1	286	33.7	9.36	1.7					4.46	1					1							1
False	High	IsMasterProtein	813	Q9HB97	Alpha-parvin OS=Rattus norvegicus OX=10116 GN=Parva PE=1 SV=2	0	7911	6	2	3	0	2	372	42.3	5.95	2.43		1.79				2		1										1
False	High	IsMasterProtein	700	Q63369	Nuclear factor NF-kappa-B p105 subunit OS=Rattus norvegicus OX=10116 GN=Nfkb1 PE=1 SV=2	0	6773	2	2	3	0	2	973	105.6	5.43			0		3.68				1		2								1
False	High	IsMasterProtein	706	P14630	Apolipoprotein M OS=Rattus norvegicus OX=10116 GN=Apom PE=1 SV=2	0.002	2664	4	1	3	1	1	190	21.5	6.09			0		1.62	1.75			1		1	1							1
False	High	IsMasterProtein	709	Q15036	Sorting nexin-17 OS=Homo sapiens OX=9606 GN=SNX17 PE=1 SV=1	0	9767	4	2	3	1	2	470	52.9	7.46	7.08						2						12606452.71	1071685.84					1
False	High	IsMasterProtein	710	Q8WUN7	Ubiquitin domain-containing protein 2 OS=Homo sapiens OX=9606 GN=UBTD2 PE=1 SV=2	0.001	4365	8	2	3	0	2	234	26.2	5.67	0				0		1				1								1
False	High	IsMasterProtein	740	P25445	Tumor necrosis factor receptor superfamily member 6 OS=Homo sapiens OX=9606 GN=FAS PE=1 SV=1	0	17876	8	3	3	3	3	335	37.7	7.94	8.73						3						10541611.8	507307914					1
False	High	IsMasterProtein	907	P62832	Large ribosomal subunit protein uL14 OS=Rattus norvegicus OX=10116 GN=Rpl23 PE=2 SV=1	0.002	2319	6	1	3	1	1	140	14.9	10.51					2.06	4.03					1	1					164554112	40138111.3	1
False	High	IsMasterProtein	947	O60449	Lymphocyte antigen 75 OS=Homo sapiens OX=9606 GN=LY75 PE=1 SV=3	0	10138	1	2	3	2	2	1722	198.2	6.67	6.59						2												1
False	High	IsMasterProtein	945	Q99988	Growth/differentiation factor 15 OS=Homo sapiens OX=9606 GN=GDF15 PE=1 SV=3	0.002	3083	6	2	3	2	2	308	34.1	9.66	0					0	2					1	32698939.52	2170726802			87863792	69072256.03	1
False	High	IsMasterProtein	938	P23921	Ribonucleoside-diphosphate reductase large subunit OS=Homo sapiens OX=9606 GN=RRM1 PE=1 SV=1	0	5.13	2	2	3	2	2	792	90	7.15	0				2.13	0	1				1	1	3334323763				2474119125	5214746814	1
False	High	IsMasterProtein	823	Q9Y5K5	Ubiquitin carboxyl-terminal hydrolase isozyme L5 OS=Homo sapiens OX=9606 GN=UCHL5 PE=1 SV=3	0	7197	6	2	3	2	2	329	37.6	5.33	0				2.15	0	1				1	1	1606067879						1
False	High	IsMasterProtein	825	Q96BN8	Ubiquitin thioesterase otulin OS=Homo sapiens OX=9606 GN=OTULIN PE=1 SV=3	0	5775	6	2	3	2	2	352	40.2	5.47					2.92	3.24					2	1					57120788	29516718.95	1
False	High	IsMasterProtein	870	O14657	Torsin-1B OS=Homo sapiens OX=9606 GN=TOR1B PE=1 SV=2	0.001	4473	3	1	3	1	1	336	38	8.54	5.06					2.76	1					1	10822262.8						1
False	High	IsMasterProtein	862	Q9BUP3	Oxidoreductase HTATIP2 OS=Homo sapiens OX=9606 GN=HTATIP2 PE=1 SV=2	0	5984	8	2	3	2	2	242	27	8.38	2.23						2												1
False	High	IsMasterProtein	872	Q53GQ0	Very-long-chain 3-oxoacyl-CoA reductase OS=Homo sapiens OX=9606 GN=HSD17B12 PE=1 SV=2	0.002	3823	5	2	3	1	2	312	34.3	9.32	0						2						8252570542	6497635186					1
False	Medium	IsMasterProtein	931	O75475	PC4 and SFRS1-interacting protein OS=Homo sapiens OX=9606 GN=PSIP1 PE=1 SV=1	0.02	1372	2	1	3	0	1	530	60.1	9.13					2.24	4.54					1	1							1
False	Medium	IsMasterProtein	994	P52736	Zinc finger protein 133 OS=Homo sapiens OX=9606 GN=ZNF133 PE=1 SV=2	0.027	1218	3	1	3	1	1	654	73.3	8.97			0			0			1			1							1
False	Medium	IsMasterProtein	1514	P14678	Small nuclear ribonucleoprotein-associated proteins B and B' OS=Homo sapiens OX=9606 GN=SNRPB PE=1 SV=2	0.016	1.48	3	1	3	0	1	240	24.6	11.19					1.71	1.96					1	1							1
False	Medium	IsMasterProtein	1953	Q9H4A4	Aminopeptidase B OS=Homo sapiens OX=9606 GN=RNPEP PE=1 SV=2	0.013	1573	2	1	3	1	1	650	72.5	5.74	0					0	1					1	10376088.61	1240424546					1	Met-loss+Acetyl [N-Term]
False	Medium	IsMasterProtein	2048	O35264	Platelet-activating factor acetylhydrolase IB subunit alpha2 OS=Rattus norvegicus OX=10116 GN=Pafah1b2 PE=1 SV=1	0.012	1593	3	1	3	0	1	229	25.6	5.92	0					0	1					1							1
False	High	IsMasterProtein	1	Q6TUG0	DnaJ homolog subfamily B member 11 OS=Rattus norvegicus OX=10116 GN=Dnajb11 PE=2 SV=1	0.002	3268	3	1	2	0	1	358	40.5	6.32					2.24	0					1	1							1
False	High	IsMasterProtein	1686	O60869	Endothelial differentiation-related factor 1 OS=Homo sapiens OX=9606 GN=EDF1 PE=1 SV=1	0	5795	9	1	2	0	1	148	16.4	9.95					3.25	2.58					1	1							1	Met-loss+Acetyl [N-Term]
False	High	IsMasterProtein	1688	P0C0R5	Phosphoinositide 3-kinase regulatory subunit 4 OS=Rattus norvegicus OX=10116 GN=Pik3r4 PE=3 SV=2	0	7101	1	1	2	0	1	1358	152.4	7.18					3.1	0					1	1							1
False	High	IsMasterProtein	1699	Q6P734	Plasma protease C1 inhibitor OS=Rattus norvegicus OX=10116 GN=Serping1 PE=2 SV=1	0	4988	2	1	2	1	1	504	55.6	5.83			2.06						1										1
False	High	IsMasterProtein	1666	Q9UI14	Prenylated Rab acceptor protein 1 OS=Homo sapiens OX=9606 GN=RABAC1 PE=1 SV=1	0.002	4218	8	1	2	1	1	185	20.6	7.34					2.79	2.61					1	1					42168096	18741887.8	1
False	High	IsMasterProtein	1667	Q8IXU6	Solute carrier family 35 member F2 OS=Homo sapiens OX=9606 GN=SLC35F2 PE=1 SV=1	0	8077	3	1	2	1	1	374	41.2	6.21	5.43						1						11887918.76	1620578173					1
False	High	IsMasterProtein	1727	Q641W2	MYG1 exonuclease OS=Rattus norvegicus OX=10116 GN=Myg1 PE=1 SV=1	0.002	3601	3	1	2	0	1	381	42.9	6.47					3.98						1								1
False	High	IsMasterProtein	1733	P20930	SWISS-PROT:P20930 Tax_Id=9606 Gene_Symbol=FLG Filaggrin	0.002	3487	2	2	2	2	2	4061	434.9	9.25		1.78						2						6419765024					1
False	High	IsMasterProtein	1702	Q15041	ADP-ribosylation factor-like protein 6-interacting protein 1 OS=Homo sapiens OX=9606 GN=ARL6IP1 PE=1 SV=2	0.002	2964	4	1	2	1	1	203	23.3	9.32	3.89						1						4249166386	5976746247					1
False	High	IsMasterProtein	1716	Q8N357	Solute carrier family 35 member F6 OS=Homo sapiens OX=9606 GN=SLC35F6 PE=1 SV=1	0	6559	3	1	2	1	1	371	40.2	6.93	2.37						1						14562789.58	2390549179					1
False	High	IsMasterProtein	1604	Q96KN1	Protein LRATD2 OS=Homo sapiens OX=9606 GN=LRATD2 PE=1 SV=1	0.002	3422	3	1	2	1	1	310	34.5	5.54	3.91						1						2378949484	2076014828					1
False	High	IsMasterProtein	1612	Q9H7F0	Polyamine-transporting ATPase 13A3 OS=Homo sapiens OX=9606 GN=ATP13A3 PE=1 SV=4	0.002	3611	1	1	2	1	1	1226	138	6.64	1.76						1						3142188843						1
False	High	IsMasterProtein	1593	Q9NV70	Exocyst complex component 1 OS=Homo sapiens OX=9606 GN=EXOC1 PE=1 SV=4	0.01	1696	1	1	2	1	1	894	101.9	6.61	0						1						4245556946						1
False	High	IsMasterProtein	1597	O00743	Serine/threonine-protein phosphatase 6 catalytic subunit OS=Homo sapiens OX=9606 GN=PPP6C PE=1 SV=1	0.005	1984	2	1	2	0	1	305	35.1	5.69	0				0		1				1								1
False	High	IsMasterProtein	1637	Q8IVF2	Protein AHNAK2 OS=Homo sapiens OX=9606 GN=AHNAK2 PE=1 SV=2	0	4781	3	2	2	2	2	5795	616.2	5.36	2.03						2												1
False	High	IsMasterProtein	1583	Q99075	Proheparin-binding EGF-like growth factor OS=Homo sapiens OX=9606 GN=HBEGF PE=1 SV=1	0.002	4268	5	1	2	1	1	208	23.1	9.38	3.71						1												1
False	High	IsMasterProtein	1847	O08618	Phosphoribosyl pyrophosphate synthase-associated protein 2 OS=Rattus norvegicus OX=10116 GN=Prpsap2 PE=1 SV=1	0	5068	6	2	2	0	2	369	40.8	7.17	0					2.65	1					1							1
False	High	IsMasterProtein	1838	Q86TG7	Retrotransposon-derived protein PEG10 OS=Homo sapiens OX=9606 GN=PEG10 PE=1 SV=2	0.002	3181	2	1	2	1	1	708	80.1	6.39	1.66						1						2723863377						1
False	High	IsMasterProtein	1891	P55265	Double-stranded RNA-specific adenosine deaminase OS=Homo sapiens OX=9606 GN=ADAR PE=1 SV=4	0.002	3.33	1	1	2	1	1	1226	136	8.65	1.83						1						1799097.09						1
False	High	IsMasterProtein	1897	Q6P1X5	Transcription initiation factor TFIID subunit 2 OS=Homo sapiens OX=9606 GN=TAF2 PE=1 SV=3	0.002	2.42	1	1	2	1	1	1199	136.9	8.19					1.91	0					1	1					22549220		1
False	High	IsMasterProtein	1901	Q6I9Y2	THO complex subunit 7 homolog OS=Homo sapiens OX=9606 GN=THOC7 PE=1 SV=3	0.002	3139	5	1	2	1	1	204	23.7	5.67						4.4						1						34077702.78	1	Met-loss+Acetyl [N-Term]
False	High	IsMasterProtein	1879	Q13144	Translation initiation factor eIF-2B subunit epsilon OS=Homo sapiens OX=9606 GN=EIF2B5 PE=1 SV=3	0	10592	3	2	2	2	2	721	80.3	5.08					6.91						2						47688406		1
False	High	IsMasterProtein	1885	P63312	Thymosin beta-10 OS=Rattus norvegicus OX=10116 GN=Tmsb10 PE=1 SV=2	0.002	3667	50	2	2	1	1	44	5	5.36	0						2						4489406833						1	Met-loss+Acetyl [N-Term]
False	High	IsMasterProtein	1766	P86790	Vacuolar fusion protein CCZ1 homolog B OS=Homo sapiens OX=9606 GN=CCZ1B PE=1 SV=1	0.002	3328	4	1	2	1	1	482	55.8	6.48	1.78				3.38		1				1								1	Met-loss+Acetyl [N-Term]
False	High	IsMasterProtein	1770	Q9UKZ1	CCR4-NOT transcription complex subunit 11 OS=Homo sapiens OX=9606 GN=CNOT11 PE=1 SV=1	0.002	2542	2	1	2	0	1	510	55.2	6.4	1.68						1												1
False	High	IsMasterProtein	1784	P62306	Small nuclear ribonucleoprotein F OS=Homo sapiens OX=9606 GN=SNRPF PE=1 SV=1	0	5422	15	1	2	1	1	86	9.7	4.67					4.85						1								1
False	High	IsMasterProtein	1750	O96019	Actin-like protein 6A OS=Homo sapiens OX=9606 GN=ACTL6A PE=1 SV=1	0.001	4615	5	2	2	1	2	429	47.4	5.6					0	2.23					1	1							1
False	High	IsMasterProtein	1812	P00749	Urokinase-type plasminogen activator OS=Homo sapiens OX=9606 GN=PLAU PE=1 SV=3	0	5672	5	2	2	2	2	431	48.5	8.41	1.82						2						5780795314	591383571					1
False	High	IsMasterProtein	1819	Q28085	SWISS-PROT:Q28085 (Bos taurus) Complement factor H precursor	0.002	3993	1	2	2	2	2	1236	140.3	6.81	1.75						2						4710488769	2710374421				30788119.16	1
False	High	IsMasterProtein	1820	Q05655	Protein kinase C delta type OS=Homo sapiens OX=9606 GN=PRKCD PE=1 SV=2	0	6194	2	1	2	1	1	676	77.5	7.75					4.55						1								1
False	High	IsMasterProtein	1798	Q9NQX7	Integral membrane protein 2C OS=Homo sapiens OX=9606 GN=ITM2C PE=1 SV=1	0	7044	7	1	2	1	1	267	30.2	8	2.58						1						6161544.24						1
False	High	IsMasterProtein	1580	Q9UJA5	tRNA (adenine(58)-N(1))-methyltransferase non-catalytic subunit TRM6 OS=Homo sapiens OX=9606 GN=TRMT6 PE=1 SV=1	0.008	1745	1	1	2	1	1	497	55.8	7.55						3.32						1					22300258	14653131.98	1
False	High	IsMasterProtein	1365	B2GV54	Neutral cholesterol ester hydrolase 1 OS=Rattus norvegicus OX=10116 GN=Nceh1 PE=1 SV=1	0.002	3.39	3	1	2	0	1	408	45.8	7.05	0						1												1
False	High	IsMasterProtein	1370	Q6ZMP0	Thrombospondin type-1 domain-containing protein 4 OS=Homo sapiens OX=9606 GN=THSD4 PE=1 SV=2	0.002	2478	1	1	2	1	1	1018	112.4	7.65	4.27						1						14509324.51	8419813362					1
False	High	IsMasterProtein	1357	O60841	Eukaryotic translation initiation factor 5B OS=Homo sapiens OX=9606 GN=EIF5B PE=1 SV=4	0	9261	1	1	2	1	1	1220	138.7	5.49						6.9						1							1
False	High	IsMasterProtein	1341	P00978	SWISS-PROT:P00978 (Bos taurus) AMBP protein precursor	0.002	2562	2	1	2	1	1	352	39.2	7.62					2.15	0					1	1					35071712		1
False	High	IsMasterProtein	1402	Q8N9U0	Tandem C2 domains nuclear protein OS=Homo sapiens OX=9606 GN=TC2N PE=1 SV=2	0	5491	5	2	2	2	2	490	55.2	9.19	2.28						2												1
False	High	IsMasterProtein	1381	Q96NT5	Proton-coupled folate transporter OS=Homo sapiens OX=9606 GN=SLC46A1 PE=1 SV=1	0.002	3739	3	1	2	1	1	459	49.7	8.81	4.21						1						4315428066						1	Acetyl [N-Term]
False	High	IsMasterProtein	1386	Q92785	Zinc finger protein ubi-d4 OS=Homo sapiens OX=9606 GN=DPF2 PE=1 SV=2	0	7326	8	2	2	2	2	391	44.1	6.33					0	2.02					1	1							1	Met-loss+Acetyl [N-Term]
False	High	IsMasterProtein	1286	Q969H8	Myeloid-derived growth factor OS=Homo sapiens OX=9606 GN=MYDGF PE=1 SV=1	0.001	4613	9	1	2	1	1	173	18.8	6.68	0						1						5058132318						1
False	High	IsMasterProtein	1287	Q92633	Lysophosphatidic acid receptor 1 OS=Homo sapiens OX=9606 GN=LPAR1 PE=1 SV=3	0.002	3364	4	1	2	1	1	364	41.1	8.53	0						1						2783275086	3815392732					1
False	High	IsMasterProtein	1260	P60468	Protein transport protein Sec61 subunit beta OS=Homo sapiens OX=9606 GN=SEC61B PE=1 SV=2	0.002	2556	10	1	2	1	1	96	10	11.56	3.31						1						9595145201						1
False	High	IsMasterProtein	1318	P35637	RNA-binding protein FUS OS=Homo sapiens OX=9606 GN=FUS PE=1 SV=1	0	8793	7	2	2	2	2	526	53.4	9.36					5.94						2						40329828		1
False	High	IsMasterProtein	1320	Q9UHE8	STEAP1 protein OS=Homo sapiens OX=9606 GN=STEAP1 PE=1 SV=1	0.001	4478	3	1	2	1	1	339	39.8	9.23	2.14						1						6546412148	4864481679					1
False	High	IsMasterProtein	1312	P61966	AP-1 complex subunit sigma-1A OS=Homo sapiens OX=9606 GN=AP1S1 PE=1 SV=1	0	11143	16	2	2	2	2	158	18.7	5.73					1.78	3.64					1	1							1
False	High	IsMasterProtein	1305	Q92896	Golgi apparatus protein 1 OS=Homo sapiens OX=9606 GN=GLG1 PE=1 SV=2	0	4674	1	2	2	0	2	1179	134.5	6.9	1.71						2												1
False	High	IsMasterProtein	1418	Q6IA17	Single Ig IL-1-related receptor OS=Homo sapiens OX=9606 GN=SIGIRR PE=1 SV=3	0	4.84	3	1	2	1	1	410	45.7	6.46	5.48						1												1
False	High	IsMasterProtein	1524	P28070	Proteasome subunit beta type-4 OS=Homo sapiens OX=9606 GN=PSMB4 PE=1 SV=4	0.002	2933	4	1	2	0	1	264	29.2	5.97	3.78						1												1
False	High	IsMasterProtein	1533	Q9UNK0	Syntaxin-8 OS=Homo sapiens OX=9606 GN=STX8 PE=1 SV=2	0.002	3843	7	2	2	0	2	236	26.9	4.98	1.77						2												1
False	High	IsMasterProtein	1541	F1M7Y5	Protein kinase C iota type OS=Rattus norvegicus OX=10116 GN=Prkci PE=1 SV=1	0	6756	3	1	2	0	1	596	68.2	5.85	5.75						1												1
False	High	IsMasterProtein	1572	Q15418	Ribosomal protein S6 kinase alpha-1 OS=Homo sapiens OX=9606 GN=RPS6KA1 PE=1 SV=2	0	5774	3	2	2	0	1	735	82.7	7.83	2.13					0	1					1							1
[truncated: 240 more rows]

## Sheet: Readme
Column	Description
# AAs	Displays the length of the protein sequence.
[truncated: 23 more rows]
