# Supplementary material for: The Microenvironment in an Experimental Model of Acute Pancreatitis Can Modify the Formation of the Protein Corona of sEVs, with Implications on Their Biological Function
Source: Int J Mol Sci. 2024 Dec 2;25(23):12969. doi: 10.3390/ijms252312969 (PMC11641761; doi:10.3390/ijms252312969)
Supplement: Supplementary file 1 [file ijms-25-12969-s001.zip › Supplementary Table S3.xlsx]

## Sheet: LCMS_Results_PAAF
The inflammatory microenvironment changes the biological function of sEV by modifying the composition of their protein corona
Olga Armengol1,4#, Jaxaira Maggi2#, Carme Casal3, Joaquín Abián2, Montserrat Carrascal2, Daniel Closa1*
Checked	Protein FDR Confidence	Master	Accession	Description	Exp. q-value	Sum PEP Score	Coverage [%]	# Peptides	# PSMs	# Unique Peptides	# AAs	MW [kDa]	calc. pI	Score Sequest HT: PAAF	# Peptides (by Search Engine): PAAF	Abundances (Normalized): PAAF	Found in Sample: PAAF	# Protein Groups	Modifications
False	High	IsMasterProtein	P02770	Albumin OS=Rattus norvegicus OX=10116 GN=Alb PE=1 SV=2	0	199.457	29	25	1045	25	608	68.7	6.48	2393.4	25	906883000000	High	1
False	High	IsMasterProtein	P01946	Hemoglobin subunit alpha-1/2 OS=Rattus norvegicus OX=10116 GN=Hba1 PE=1 SV=3	0	132.382	64	9	326	7	142	15.3	7.97	919.81	9	88778269279	High	1	Met-loss [N-Term]; Met-loss+Acetyl [N-Term]
False	High	IsMasterProtein	P12346	Serotransferrin OS=Rattus norvegicus OX=10116 GN=Tf PE=1 SV=3	0	172.486	29	25	342	23	698	76.3	7.28	867.13	25	80591150402	High	1
False	High	IsMasterProtein	P02091	Hemoglobin subunit beta-1 OS=Rattus norvegicus OX=10116 GN=Hbb PE=1 SV=3	0	146.827	69	14	364	6	147	16	8.07	880.11	14	65605179858	High	1	Met-loss [N-Term]; Met-loss+Acetyl [N-Term]
False	High	IsMasterProtein	P17475	Alpha-1-antiproteinase OS=Rattus norvegicus OX=10116 GN=Serpina1 PE=1 SV=2	0	217.363	37	18	395	18	411	46.1	6.07	1037.04	18	49784737979	High	1
False	High	IsMasterProtein	P04639	Apolipoprotein A-I OS=Rattus norvegicus OX=10116 GN=Apoa1 PE=1 SV=2	0	217.299	68	23	289	23	259	30	5.74	682.72	23	34298533466	High	1
False	High	IsMasterProtein	P08649	Complement C4 OS=Rattus norvegicus OX=10116 GN=C4 PE=1 SV=3	0	233.188	24	41	151	36	1737	192	7.33	356.56	41	27283698931	High	1
False	High	IsMasterProtein	P05545	Serine protease inhibitor A3K OS=Rattus norvegicus OX=10116 GN=Serpina3k PE=1 SV=3	0	209.752	44	20	306	13	416	46.5	5.44	768.87	20	25251505252	High	1
False	High	IsMasterProtein	P20059	Hemopexin OS=Rattus norvegicus OX=10116 GN=Hpx PE=1 SV=3	0	95.908	22	16	397	16	460	51.3	7.65	841.86	16	23084889855	High	1
False	High	IsMasterProtein	P05544	Serine protease inhibitor A3L OS=Rattus norvegicus OX=10116 GN=Serpina3l PE=1 SV=3	0	258.838	53	25	282	19	413	46.2	5.67	741.43	25	22862440147	High	1
False	High	IsMasterProtein	P01026	Complement C3 OS=Rattus norvegicus OX=10116 GN=C3 PE=1 SV=3	0	489.954	37	67	583	57	1663	186.3	6.54	1287.81	67	21618751808	High	1
False	High	IsMasterProtein	P00761 SWISS-PROT:P00761	Trypsin - Sus scrofa (Pig).	0	63.019	25	4	65	4	231	24.4	7.18	191.41	4	17296692927	High	1
False	High	IsMasterProtein	P24090	Alpha-2-HS-glycoprotein OS=Rattus norvegicus OX=10116 GN=Ahsg PE=1 SV=2	0	51.121	14	6	75	6	352	38	6.51	205.61	6	15414278432	High	1
False	High	IsMasterProtein	P00689	Pancreatic alpha-amylase OS=Rattus norvegicus OX=10116 GN=Amy2 PE=2 SV=2	0	158.475	43	22	192	22	508	57.1	8.07	466.2	22	14859309748	High	1
False	High	IsMasterProtein	P14046	Alpha-1-inhibitor 3 OS=Rattus norvegicus OX=10116 GN=A1i3 PE=1 SV=1	0	415.161	25	38	561	12	1477	163.7	6.04	1399.28	38	13818140852	High	1
False	High	IsMasterProtein	P02767	Transthyretin OS=Rattus norvegicus OX=10116 GN=Ttr PE=1 SV=1	0	80.8	51	8	88	8	147	15.7	6.16	236.31	8	11468734124	High	1
False	High	IsMasterProtein	P02651	Apolipoprotein A-IV OS=Rattus norvegicus OX=10116 GN=Apoa4 PE=1 SV=2	0	251.411	73	31	183	31	391	44.4	5.22	491.52	31	11412241160	High	1
False	High	IsMasterProtein	P11517	Hemoglobin subunit beta-2 OS=Rattus norvegicus OX=10116 PE=1 SV=2	0	110.139	58	11	266	3	147	16	8.79	677.54	11	10530460726	High	1	Met-loss [N-Term]; Met-loss+Acetyl [N-Term]
False	High	IsMasterProtein	P06866	Haptoglobin OS=Rattus norvegicus OX=10116 GN=Hp PE=1 SV=3	0	106.572	42	17	122	17	347	38.5	6.54	255.79	17	7516464356	High	1
False	High	IsMasterProtein	Q03626	Murinoglobulin-1 OS=Rattus norvegicus OX=10116 GN=Mug1 PE=2 SV=1	0	402.783	26	38	501	12	1487	165.2	6.01	1281.19	38	7159131277	High	1
False	High	IsMasterProtein	P13635	Ceruloplasmin OS=Rattus norvegicus OX=10116 GN=Cp PE=1 SV=3	0	172.985	25	27	149	27	1059	120.8	5.58	355.32	27	6906746241	High	1
False	High	IsMasterProtein	P04276	Vitamin D-binding protein OS=Rattus norvegicus OX=10116 GN=Gc PE=1 SV=3	0	81.592	17	11	121	11	476	53.5	5.86	287.01	11	6655562209	High	1
False	High	IsMasterProtein	P27657	Pancreatic triacylglycerol lipase OS=Rattus norvegicus OX=10116 GN=Pnlip PE=1 SV=1	0	96.767	26	12	98	12	465	51.4	6.79	213.19	12	6474021602	High	1
False	High	IsMasterProtein	P10959	Carboxylesterase 1C OS=Rattus norvegicus OX=10116 GN=Ces1c PE=1 SV=3	0	108.259	25	13	110	13	549	60.1	5.73	265.9	13	5963144087	High	1
False	High	IsMasterProtein	Q9QX79	Fetuin-B OS=Rattus norvegicus OX=10116 GN=Fetub PE=2 SV=2	0	63.67	19	8	117	8	378	41.5	7.09	248.81	8	5535731064	High	1
False	High	IsMasterProtein	P04785	Protein disulfide-isomerase OS=Rattus norvegicus OX=10116 GN=P4hb PE=1 SV=2	0	166.92	43	23	150	23	509	56.9	4.93	319.61	23	4557229496	High	1
False	High	IsMasterProtein	P09006	Serine protease inhibitor A3N OS=Rattus norvegicus OX=10116 GN=Serpina3n PE=1 SV=3	0	172.832	45	19	110	18	418	46.6	5.47	281.44	19	4546234675	High	1
False	High	IsMasterProtein	Q63416	Inter-alpha-trypsin inhibitor heavy chain H3 OS=Rattus norvegicus OX=10116 GN=Itih3 PE=2 SV=1	0	170.651	21	21	127	21	887	99	6.25	290.69	21	3717604826	High	1
False	High	IsMasterProtein	P02650	Apolipoprotein E OS=Rattus norvegicus OX=10116 GN=Apoe PE=1 SV=2	0	114.345	51	17	87	17	312	35.7	5.27	182.38	17	3664775887	High	1
False	High	IsMasterProtein	Q99PS8	Histidine-rich glycoprotein OS=Rattus norvegicus OX=10116 GN=Hrg PE=1 SV=1	0	122.217	22	12	74	12	525	59	7.84	196.44	12	3299181564	High	1
False	High	IsMasterProtein	P36953	Afamin OS=Rattus norvegicus OX=10116 GN=Afm PE=3 SV=1	0	78.417	21	16	88	16	608	69.3	6.21	135.88	16	3295017978	High	1
False	High	IsMasterProtein	P20761	Ig gamma-2B chain C region OS=Rattus norvegicus OX=10116 GN=Igh-1a PE=1 SV=1	0	61.221	18	5	57	5	333	36.5	7.64	116.9	5	3276741404	High	1
False	High	IsMasterProtein	P07338	Chymotrypsinogen B OS=Rattus norvegicus OX=10116 GN=Ctrb1 PE=1 SV=1	0	64.188	29	7	61	7	263	27.8	5.07	156.41	7	3125657490	High	1
False	High	IsMasterProtein	Q68FP1	Gelsolin OS=Rattus norvegicus OX=10116 GN=Gsn PE=1 SV=1	0	225.274	41	25	112	25	780	86	6.09	317.52	25	3036338916	High	1
False	High	IsMasterProtein	P06399	Fibrinogen alpha chain OS=Rattus norvegicus OX=10116 GN=Fga PE=1 SV=3	0	135.915	27	22	111	22	782	86.6	5.74	241.82	22	2984906511	High	1
False	High	IsMasterProtein	P00564	Creatine kinase M-type OS=Rattus norvegicus OX=10116 GN=Ckm PE=1 SV=2	0	130.991	43	18	94	16	381	43	7.06	230.07	18	2897479121	High	1
False	High	IsMasterProtein	Q01177	Plasminogen OS=Rattus norvegicus OX=10116 GN=Plg PE=2 SV=2	0	67.315	15	15	63	15	812	90.5	7.08	135.96	15	2770820344	High	1
False	High	IsMasterProtein	P19223	Carboxypeptidase B OS=Rattus norvegicus OX=10116 GN=Cpb1 PE=1 SV=1	0	95.02	27	9	69	9	415	47.5	5.68	182.22	9	2753518157	High	1
False	High	IsMasterProtein	P31211	Corticosteroid-binding globulin OS=Rattus norvegicus OX=10116 GN=Serpina6 PE=1 SV=2	0	70.156	22	9	78	9	396	44.6	4.98	133.96	9	2728570942	High	1
False	High	IsMasterProtein	P41361	SWISS-PROT:P41361 (Bos taurus) Antithrombin-III precursor	0	41.418	10	9	57	9	465	52.3	7.33	85.28	9	2499724651	High	1
False	High	IsMasterProtein	Q63556	Serine protease inhibitor A3M (Fragment) OS=Rattus norvegicus OX=10116 GN=Serpina3m PE=2 SV=1	0	88.235	28	12	55	11	412	46.1	5.92	151.71	12	2374206262	High	1
False	High	IsMasterProtein	P00731	Carboxypeptidase A1 OS=Rattus norvegicus OX=10116 GN=Cpa1 PE=2 SV=2	0	66.074	25	10	75	10	419	47.2	5.76	139.75	10	2273160676	High	1
False	High	IsMasterProtein	P00774	Chymotrypsin-like elastase family member 2A OS=Rattus norvegicus OX=10116 GN=Cela2a PE=2 SV=1	0	20.834	16	4	29	4	271	28.9	8.6	78.15	4	2197909960	High	1
False	High	IsMasterProtein	P02761	Major urinary protein OS=Rattus norvegicus OX=10116 PE=1 SV=1	0	57.045	36	10	50	10	181	20.7	6.21	108.81	10	2143122179	High	1
False	High	IsMasterProtein	P20762	Ig gamma-2C chain C region OS=Rattus norvegicus OX=10116 PE=2 SV=1	0	43.122	23	7	64	7	329	36.5	8.22	137.61	7	2091840896	High	1
False	High	IsMasterProtein	P06761	Endoplasmic reticulum chaperone BiP OS=Rattus norvegicus OX=10116 GN=Hspa5 PE=1 SV=1	0	220.523	44	29	116	27	654	72.3	5.16	290	29	2069006779	High	1
False	High	IsMasterProtein	P01048	T-kininogen 1 OS=Rattus norvegicus OX=10116 GN=Map1 PE=1 SV=2	0	52.039	13	6	54	3	430	47.7	6.52	148.84	6	2049026240	High	1
False	High	IsMasterProtein	P08426	Cationic trypsin-3 OS=Rattus norvegicus OX=10116 GN=Try3 PE=2 SV=1	0	71.433	22	4	27	4	247	26.3	7.49	88.88	4	2018234271	High	1
False	High	IsMasterProtein	P02680	Fibrinogen gamma chain OS=Rattus norvegicus OX=10116 GN=Fgg PE=1 SV=3	0	101.672	35	15	64	15	445	50.6	5.96	140.19	15	1846025014	High	1
False	High	IsMasterProtein	P07882	Bile salt-activated lipase OS=Rattus norvegicus OX=10116 GN=Cel PE=1 SV=2	0	116.965	26	13	66	13	612	67	5.57	165.46	13	1842021759	High	1
False	High	IsMasterProtein	Q6P734	Plasma protease C1 inhibitor OS=Rattus norvegicus OX=10116 GN=Serping1 PE=2 SV=1	0	83.737	31	14	55	14	504	55.6	5.83	126.95	14	1773935616	High	1
False	High	IsMasterProtein	Q63041	Alpha-1-macroglobulin OS=Rattus norvegicus OX=10116 GN=A1m PE=1 SV=1	0	207.607	23	33	114	33	1500	167	6.9	259.69	33	1769605146	High	1
False	High	IsMasterProtein	P14480	Fibrinogen beta chain OS=Rattus norvegicus OX=10116 GN=Fgb PE=1 SV=4	0	131.694	34	20	74	20	479	54.2	7.78	170.55	20	1760949506	High	1
False	High	IsMasterProtein	B0BNN3	Carbonic anhydrase 1 OS=Rattus norvegicus OX=10116 GN=Ca1 PE=1 SV=1	0	75.635	42	9	55	9	261	28.3	7.42	140.19	9	1573030716	High	1	Met-loss+Acetyl [N-Term]
False	High	IsMasterProtein	Q2HJF0	TREMBL:Q2HJF0 (Bos taurus) Similar to Serotransferrin	0	27.29	8	5	50	3	622	69.1	7.88	92.15	5	1442813760	High	1
False	High	IsMasterProtein	P60711	Actin, cytoplasmic 1 OS=Rattus norvegicus OX=10116 GN=Actb PE=1 SV=1	0	154.97	46	15	119	5	375	41.7	5.48	296.27	15	1434104663	High	1
False	High	IsMasterProtein	P19222	Carboxypeptidase A2 OS=Rattus norvegicus OX=10116 GN=Cpa2 PE=1 SV=1	0	34.636	17	7	34	7	417	46.9	5.33	60.72	7	1427221126	High	1
False	High	IsMasterProtein	P35704	Peroxiredoxin-2 OS=Rattus norvegicus OX=10116 GN=Prdx2 PE=1 SV=3	0	16.359	22	5	25	5	198	21.8	5.59	37.94	5	1362244512	High	1
False	High	IsMasterProtein	P04264	SWISS-PROT:P04264 Tax_Id=9606 Gene_Symbol=KRT1 Keratin, type II cytoskeletal 1	0	151.04	31	25	85	21	644	66	8.12	203.77	25	1274126225	High	1
False	High	IsMasterProtein	P02764	Alpha-1-acid glycoprotein OS=Rattus norvegicus OX=10116 GN=Orm1 PE=2 SV=1	0	41.191	24	8	42	8	205	23.6	5.91	79.07	8	1263255250	High	1
False	High	IsMasterProtein	P13645	SWISS-PROT:P13645 Tax_Id=9606 Gene_Symbol=KRT10 Keratin, type I cytoskeletal 10	0	114.98	28	21	81	18	593	59.5	5.21	178.14	21	1237004752	High	1
False	High	IsMasterProtein	P15083	Polymeric immunoglobulin receptor OS=Rattus norvegicus OX=10116 GN=Pigr PE=1 SV=1	0	90.286	13	13	53	13	769	84.7	5.2	103.25	13	1158581772	High	1
False	High	IsMasterProtein	P14141	Carbonic anhydrase 3 OS=Rattus norvegicus OX=10116 GN=Ca3 PE=1 SV=3	0	43.603	27	6	39	6	260	29.4	7.37	76.85	6	1124759558	High	1
False	High	IsMasterProtein	P01015	Angiotensinogen OS=Rattus norvegicus OX=10116 GN=Agt PE=1 SV=1	0	56.82	19	10	41	10	477	51.9	5.57	83.46	10	1086472141	High	1
False	High	IsMasterProtein	P18292	Prothrombin OS=Rattus norvegicus OX=10116 GN=F2 PE=1 SV=1	0	43.348	10	7	37	7	617	70.4	6.71	77.04	7	1061140777	High	1
False	High	IsMasterProtein	P27139	Carbonic anhydrase 2 OS=Rattus norvegicus OX=10116 GN=Ca2 PE=1 SV=2	0	47.941	36	8	34	8	260	29.1	7.4	79.23	8	9.98906e+08	High	1	Met-loss+Acetyl [N-Term]
False	High	IsMasterProtein	P18418	Calreticulin OS=Rattus norvegicus OX=10116 GN=Calr PE=1 SV=1	0	60.497	37	13	44	13	416	48	4.49	68.62	13	9.86462e+08	High	1
False	High	IsMasterProtein	P04937	Fibronectin OS=Rattus norvegicus OX=10116 GN=Fn1 PE=1 SV=2	0	190.133	16	30	87	30	2477	272.3	5.76	175.52	30	9.83027e+08	High	1
False	High	IsMasterProtein	P54316	Inactive pancreatic lipase-related protein 1 OS=Rattus norvegicus OX=10116 GN=Pnliprp1 PE=2 SV=1	0	66.844	22	11	51	11	473	52.3	6.16	86.19	11	9.6235e+08	High	1
False	High	IsMasterProtein	P00762	Serine protease 1 OS=Rattus norvegicus OX=10116 GN=Prss1 PE=1 SV=1	0	27.132	8	1	10	1	246	25.9	4.89	40.31	1	948894568	High	1
False	High	IsMasterProtein	Q2UVX4	SWISS-PROT:Q2UVX4 (Bos taurus) Complement C3 precursor	0	34.918	6	12	72	2	1662	187.2	6.84	117.09	12	910401760	High	1
False	High	IsMasterProtein	Q29RW1	Myosin-4 OS=Rattus norvegicus OX=10116 GN=Myh4 PE=1 SV=1	0	350.015	29	49	140	29	1939	222.7	5.74	351.03	49	9.07867e+08	High	1
False	High	IsMasterProtein	P05065	Fructose-bisphosphate aldolase A OS=Rattus norvegicus OX=10116 GN=Aldoa PE=1 SV=2	0	111.422	45	17	56	16	364	39.3	8.09	132.62	17	9.03985e+08	High	1	Met-loss [N-Term]
False	High	IsMasterProtein	P26644	Beta-2-glycoprotein 1 OS=Rattus norvegicus OX=10116 GN=Apoh PE=2 SV=2	0	19.573	9	5	20	5	297	33.2	8.22	26.81	5	876347044	High	1
False	High	IsMasterProtein	P20760	Ig gamma-2A chain C region OS=Rattus norvegicus OX=10116 GN=Igg-2a PE=1 SV=1	0	76.949	35	10	69	8	322	35.2	7.68	130.75	10	853762846	High	1
False	High	IsMasterProtein	Q62930	Complement component C9 OS=Rattus norvegicus OX=10116 GN=C9 PE=1 SV=1	0	63.959	19	11	43	11	554	62.2	5.69	95.5	11	7.98589e+08	High	1
False	High	IsMasterProtein	P08934	Kininogen-1 OS=Rattus norvegicus OX=10116 GN=Kng1 PE=2 SV=1	0	71.927	14	10	48	7	639	70.9	6.8	116.42	10	7.01614e+08	High	1
False	High	IsMasterProtein	P23764	Glutathione peroxidase 3 OS=Rattus norvegicus OX=10116 GN=Gpx3 PE=2 SV=2	0	30.863	21	5	27	5	226	25.4	8.12	46.57	5	696111670	High	1
False	Medium	IsMasterProtein	Q9QYP0	Multiple epidermal growth factor-like domains protein 8 OS=Rattus norvegicus OX=10116 GN=Megf8 PE=1 SV=2	0.03	1.456	0	1	2	1	2788	297.4	6.8	1.68	1	620743360	High	1
False	High	IsMasterProtein	Q64268	Heparin cofactor 2 OS=Rattus norvegicus OX=10116 GN=Serpind1 PE=1 SV=1	0	35.306	17	8	30	8	479	54.5	6.96	53.03	8	6.18432e+08	High	1
False	High	IsMasterProtein	Q9TRI1	TREMBL:Q9TRI1 (Bos taurus) similar to inter-alpha-trypsin inhibitor heavy chain2	0	23.709	6	6	15	6	946	106.1	7.94	30.01	6	592646328	High	1
False	High	IsMasterProtein	P48675	Desmin OS=Rattus norvegicus OX=10116 GN=Des PE=1 SV=2	0	85.085	36	18	56	13	469	53.4	5.27	121.31	18	5.84154e+08	High	1
False	High	IsMasterProtein	P55159	Serum paraoxonase/arylesterase 1 OS=Rattus norvegicus OX=10116 GN=Pon1 PE=1 SV=3	0	31.054	23	7	25	7	355	39.3	5.22	55.93	7	5.83326e+08	High	1
False	High	IsMasterProtein	P04642	L-lactate dehydrogenase A chain OS=Rattus norvegicus OX=10116 GN=Ldha PE=1 SV=1	0	54.216	30	12	27	11	332	36.4	8.27	51.75	12	5.53155e+08	High	1	Met-loss+Acetyl [N-Term]
False	High	IsMasterProtein	Q63716	Peroxiredoxin-1 OS=Rattus norvegicus OX=10116 GN=Prdx1 PE=1 SV=1	0	37.33	43	9	38	7	199	22.1	8.13	69.27	9	5.46564e+08	High	1
False	High	IsMasterProtein	P29315	Ribonuclease inhibitor OS=Rattus norvegicus OX=10116 GN=Rnh1 PE=1 SV=2	0	32.627	14	5	17	5	456	49.9	4.79	39.86	5	5.40065e+08	High	1
False	High	IsMasterProtein	P63018	Heat shock cognate 71 kDa protein OS=Rattus norvegicus OX=10116 GN=Hspa8 PE=1 SV=1	0	117.073	36	21	54	18	646	70.8	5.52	121.8	21	5.38493e+08	High	1
False	High	IsMasterProtein	P0DP31	Calmodulin-3 OS=Rattus norvegicus OX=10116 GN=Calm3 PE=1 SV=1	0	65.943	52	10	31	10	149	16.8	4.22	74.58	10	5.26774e+08	High	1	Met-loss+Acetyl [N-Term]
False	High	IsMasterProtein	P23680	Serum amyloid P-component OS=Rattus norvegicus OX=10116 GN=Apcs PE=2 SV=2	0	35.18	28	7	26	7	228	26.2	5.69	55.9	7	505200702	High	1
False	High	IsMasterProtein	P08932	T-kininogen 2 OS=Rattus norvegicus OX=10116 PE=1 SV=2	0	65.596	22	10	69	4	430	47.7	6.35	168.82	10	495185794	High	1
False	High	IsMasterProtein	P08650	Complement C5 OS=Rattus norvegicus OX=10116 GN=C5 PE=1 SV=3	0	86.671	12	22	56	18	1681	189	6.62	101.24	22	478852070	High	1
False	High	IsMasterProtein	P10760	Adenosylhomocysteinase OS=Rattus norvegicus OX=10116 GN=Ahcy PE=1 SV=3	0	65.883	29	12	26	12	432	47.5	6.54	67.56	12	477791408	High	1	Met-loss+Acetyl [N-Term]
False	High	IsMasterProtein	P35527	SWISS-PROT:P35527 Tax_Id=9606 Gene_Symbol=KRT9 Keratin, type I cytoskeletal 9	0	92.072	28	14	40	13	623	62.1	5.3	94.66	14	4.72035e+08	High	1
False	High	IsMasterProtein	P04764	Alpha-enolase OS=Rattus norvegicus OX=10116 GN=Eno1 PE=1 SV=4	0	74.667	29	11	41	10	434	47.1	6.57	90.86	11	464119409	High	1
False	High	IsMasterProtein	Q63678	Zinc-alpha-2-glycoprotein OS=Rattus norvegicus OX=10116 GN=Azgp1 PE=2 SV=1	0	49.666	29	10	39	10	296	34	6.24	71.65	10	4.57432e+08	High	1
False	High	IsMasterProtein	P00773	Chymotrypsin-like elastase family member 1 OS=Rattus norvegicus OX=10116 GN=Cela1 PE=1 SV=1	0	29.266	14	3	14	3	266	29	8.47	46.03	3	4.47012e+08	High	1
False	High	IsMasterProtein	P05371	Clusterin OS=Rattus norvegicus OX=10116 GN=Clu PE=1 SV=2	0	76.133	30	13	36	13	447	51.3	5.71	94.24	13	4.41007e+08	High	1
False	High	IsMasterProtein	P62260	14-3-3 protein epsilon OS=Rattus norvegicus OX=10116 GN=Ywhae PE=1 SV=1	0	62.199	54	14	33	11	255	29.2	4.74	69.02	14	3.81767e+08	High	1	Acetyl [N-Term]
False	High	IsMasterProtein	Q3T052	TREMBL:Q3T052;Q5EA67 (Bos taurus) Inter-alpha (Globulin) inhibitor H4	0.003	3.753	1	1	9	1	916	101.4	6.68	18.36	1	377651456	High	1
False	High	IsMasterProtein	P04916	Retinol-binding protein 4 OS=Rattus norvegicus OX=10116 GN=Rbp4 PE=1 SV=1	0	5.976	8	2	12	2	201	23.2	5.99	18.05	2	377560424	High	1
False	High	IsMasterProtein	P50442	Glycine amidinotransferase, mitochondrial OS=Rattus norvegicus OX=10116 GN=Gatm PE=1 SV=1	0	33.276	15	7	24	7	423	48.2	7.49	52.72	7	371723990	High	1
False	High	IsMasterProtein	P62630	Elongation factor 1-alpha 1 OS=Rattus norvegicus OX=10116 GN=Eef1a1 PE=2 SV=1	0	41.018	20	10	23	10	462	50.1	9.01	47.23	10	360344302	High	1
False	High	IsMasterProtein	Q9JLJ3	4-trimethylaminobutyraldehyde dehydrogenase OS=Rattus norvegicus OX=10116 GN=Aldh9a1 PE=1 SV=1	0	16.829	11	5	10	5	494	53.6	6.92	14.87	5	356408812	High	1	Met-loss+Acetyl [N-Term]
False	High	IsMasterProtein	P19939	Apolipoprotein C-I OS=Rattus norvegicus OX=10116 GN=Apoc1 PE=3 SV=1	0	8.898	28	3	10	3	88	9.9	9.09	20.15	3	344205236	High	1
False	High	IsMasterProtein	P51886	Lumican OS=Rattus norvegicus OX=10116 GN=Lum PE=1 SV=1	0	45.881	28	9	28	9	338	38.3	6.43	48.48	9	3.42715e+08	High	1
False	High	IsMasterProtein	P11980	Pyruvate kinase PKM OS=Rattus norvegicus OX=10116 GN=Pkm PE=1 SV=3	0	69.191	36	17	33	17	531	57.8	7.06	57.47	17	342571380	High	1
False	High	IsMasterProtein	P35908	SWISS-PROT:P35908 Tax_Id=9606 Gene_Symbol=KRT2 Keratin, type II cytoskeletal 2 epidermal	0	125.339	45	25	53	20	645	65.8	8	127.49	25	3.37016e+08	High	1
False	High	IsMasterProtein	Q64240	Protein AMBP OS=Rattus norvegicus OX=10116 GN=Ambp PE=1 SV=1	0	15.517	6	2	17	2	349	38.8	6	42.94	2	3.1419e+08	High	1
False	High	IsMasterProtein	P04636	Malate dehydrogenase, mitochondrial OS=Rattus norvegicus OX=10116 GN=Mdh2 PE=1 SV=2	0	29.502	20	7	24	7	338	35.7	8.68	45.07	7	311969676	High	1
False	High	IsMasterProtein	P02625	Parvalbumin alpha OS=Rattus norvegicus OX=10116 GN=Pvalb PE=1 SV=2	0	46.498	77	8	23	8	110	11.9	5.19	57.99	8	303321387	High	1	Met-loss+Acetyl [N-Term]
False	High	IsMasterProtein	P55091	Chymotrypsin-C OS=Rattus norvegicus OX=10116 GN=Ctrc PE=1 SV=1	0	7.958	7	2	8	2	268	29.4	5.55	21.69	2	300929710	High	1
False	High	IsMasterProtein	Q63862	Myosin-11 (Fragment) OS=Rattus norvegicus OX=10116 GN=Myh11 PE=1 SV=3	0	157.25	22	25	51	18	1327	152.4	6.18	126.41	25	2.98e+08	High	1
False	High	IsMasterProtein	P48679	Prelamin-A/C OS=Rattus norvegicus OX=10116 GN=Lmna PE=1 SV=1	0	90.719	30	18	29	18	665	74.3	6.98	73.49	18	2.97324e+08	High	1
False	High	IsMasterProtein	P15429	Beta-enolase OS=Rattus norvegicus OX=10116 GN=Eno3 PE=1 SV=3	0	60.403	18	10	36	7	434	47	7.44	80.37	10	2.91215e+08	High	1
False	High	IsMasterProtein	P62804	Histone H4 OS=Rattus norvegicus OX=10116 GN=H4c2 PE=1 SV=2	0	33.234	50	5	21	5	103	11.4	11.36	50.04	5	285634588	High	1
False	High	IsMasterProtein	Q8CJD3	Zymogen granule membrane protein 16 OS=Rattus norvegicus OX=10116 GN=Zg16 PE=2 SV=1	0	40.844	35	5	21	5	167	18.2	9.06	47.11	5	284705499	High	1
False	High	IsMasterProtein	Q63081	Protein disulfide-isomerase A6 OS=Rattus norvegicus OX=10116 GN=Pdia6 PE=1 SV=2	0	44.869	21	8	22	8	440	48.1	5.14	49.87	8	2.80505e+08	High	1
False	High	IsMasterProtein	P05197	Elongation factor 2 OS=Rattus norvegicus OX=10116 GN=Eef2 PE=1 SV=4	0	56.917	18	15	29	15	858	95.2	6.83	52.24	15	2.68092e+08	High	1
False	High	IsMasterProtein	P02401	Large ribosomal subunit protein P2 OS=Rattus norvegicus OX=10116 GN=Rplp2 PE=1 SV=2	0	28.939	72	5	14	5	115	11.7	4.54	35.29	5	2.61277e+08	High	1
False	High	IsMasterProtein	P18757	Cystathionine gamma-lyase OS=Rattus norvegicus OX=10116 GN=Cth PE=1 SV=2	0	16.484	10	4	12	4	398	43.6	7.96	28.4	4	254315642	High	1
False	High	IsMasterProtein	P10719	ATP synthase subunit beta, mitochondrial OS=Rattus norvegicus OX=10116 GN=Atp5f1b PE=1 SV=2	0	63.323	23	8	30	8	529	56.3	5.34	77.23	8	2.45904e+08	High	1
False	High	IsMasterProtein	P62982	Ubiquitin-ribosomal protein eS31 fusion protein OS=Rattus norvegicus OX=10116 GN=Rps27a PE=1 SV=2	0	18.201	28	4	11	4	156	17.9	9.64	25.82	4	2.4154e+08	High	1
False	High	IsMasterProtein	D3ZTE0	Coagulation factor XII OS=Rattus norvegicus OX=10116 GN=F12 PE=2 SV=1	0	31.353	12	7	16	7	595	65.8	7.46	40.02	7	241474463	High	1
False	High	IsMasterProtein	P10111	Peptidyl-prolyl cis-trans isomerase A OS=Rattus norvegicus OX=10116 GN=Ppia PE=1 SV=2	0	30.466	33	6	20	6	164	17.9	8.16	35.72	6	2.354e+08	High	1	Met-loss [N-Term]
False	High	IsMasterProtein	P07151	Beta-2-microglobulin OS=Rattus norvegicus OX=10116 GN=B2m PE=1 SV=1	0	12.807	32	4	12	4	119	13.7	8	17.28	4	2.34171e+08	High	1
False	High	IsMasterProtein	P16290	Phosphoglycerate mutase 2 OS=Rattus norvegicus OX=10116 GN=Pgam2 PE=1 SV=2	0	52.33	34	10	27	10	253	28.7	8.72	44.72	10	2.32109e+08	High	1
False	High	IsMasterProtein	P14272	Plasma kallikrein OS=Rattus norvegicus OX=10116 GN=Klkb1 PE=1 SV=1	0	43.066	13	8	21	8	638	71.2	8.07	49.5	8	231878331	High	1
False	High	IsMasterProtein	P55314	Complement component C8 beta chain OS=Rattus norvegicus OX=10116 GN=C8b PE=2 SV=2	0	37.069	15	8	23	8	589	66.6	8.05	42.8	8	2.29032e+08	High	1
False	High	IsMasterProtein	B2RZ37	Receptor expression-enhancing protein 5 OS=Rattus norvegicus OX=10116 GN=Reep5 PE=1 SV=1	0	25.464	16	5	14	5	189	21.4	8.12	35.58	5	228744360	High	1
False	High	IsMasterProtein	P07632	Superoxide dismutase [Cu-Zn] OS=Rattus norvegicus OX=10116 GN=Sod1 PE=1 SV=2	0	31.516	38	5	13	5	154	15.9	6.35	33.33	5	2.28337e+08	High	1
False	High	IsMasterProtein	P63102	14-3-3 protein zeta/delta OS=Rattus norvegicus OX=10116 GN=Ywhaz PE=1 SV=1	0	60.872	40	11	28	5	245	27.8	4.79	64.53	11	2.26398e+08	High	1
False	High	IsMasterProtein	O88989	Malate dehydrogenase, cytoplasmic OS=Rattus norvegicus OX=10116 GN=Mdh1 PE=1 SV=3	0	36.705	27	7	20	7	334	36.5	6.58	42.15	7	2.1844e+08	High	1
False	High	IsMasterProtein	P05964	Protein S100-A6 OS=Rattus norvegicus OX=10116 GN=S100a6 PE=1 SV=3	0	6.905	25	3	8	3	89	10	5.48	9.71	3	215510652	High	1
False	High	IsMasterProtein	Q62975	Protein Z-dependent protease inhibitor OS=Rattus norvegicus OX=10116 GN=Serpina10 PE=2 SV=2	0	29.834	16	7	15	7	436	50.2	6.81	33.42	7	213639416	High	1
False	High	IsMasterProtein	Q4G075	Leukocyte elastase inhibitor A OS=Rattus norvegicus OX=10116 GN=Serpinb1a PE=1 SV=1	0	52.307	28	10	20	10	379	42.7	6.32	41.32	10	2.12996e+08	High	1
False	High	IsMasterProtein	Q02253	Methylmalonate-semialdehyde dehydrogenase [acylating], mitochondrial OS=Rattus norvegicus OX=10116 GN=Aldh6a1 PE=1 SV=1	0	28.606	15	8	18	8	535	57.8	8.22	24.67	8	208495014	High	1
False	Medium	IsMasterProtein	Q28085	SWISS-PROT:Q28085 (Bos taurus) Complement factor H precursor	0.026	1.647	0	1	4	1	1236	140.3	6.81	3.4	1	201990512	High	1
False	High	IsMasterProtein	P11232	Thioredoxin OS=Rattus norvegicus OX=10116 GN=Txn PE=1 SV=2	0	14.159	31	3	10	3	105	11.7	4.92	28.56	3	197170020	High	1
False	High	IsMasterProtein	P47967	Galectin-5 OS=Rattus norvegicus OX=10116 GN=Lgals5 PE=1 SV=2	0	11.369	21	3	13	3	145	16.2	6.67	24.9	3	197064112	High	1
False	High	IsMasterProtein	P20759	Ig gamma-1 chain C region OS=Rattus norvegicus OX=10116 PE=1 SV=1	0	32.895	21	5	37	3	326	35.9	6.89	71.6	5	1.89031e+08	High	1
False	High	IsMasterProtein	P31044	Phosphatidylethanolamine-binding protein 1 OS=Rattus norvegicus OX=10116 GN=Pebp1 PE=1 SV=3	0	33.644	39	4	16	4	187	20.8	5.8	47.11	4	1.86206e+08	High	1	Met-loss+Acetyl [N-Term]
False	High	IsMasterProtein	Q00715	Histone H2B type 1 OS=Rattus norvegicus OX=10116 PE=1 SV=2	0	13.835	29	4	11	4	125	14	10.36	14.35	4	184616002	High	1
False	High	IsMasterProtein	P04797	Glyceraldehyde-3-phosphate dehydrogenase OS=Rattus norvegicus OX=10116 GN=Gapdh PE=1 SV=3	0	34.459	23	6	15	6	333	35.8	8.03	38.71	6	181963788	High	1
False	High	IsMasterProtein	P50137	Transketolase OS=Rattus norvegicus OX=10116 GN=Tkt PE=1 SV=1	0	45.851	19	9	20	9	623	67.6	7.49	38.03	9	169571701	High	1
False	High	IsMasterProtein	Q10758	Keratin, type II cytoskeletal 8 OS=Rattus norvegicus OX=10116 GN=Krt8 PE=1 SV=3	0	82.963	36	18	37	14	483	54	6	77.82	18	1.67776e+08	High	1
False	High	IsMasterProtein	P56574	Isocitrate dehydrogenase [NADP], mitochondrial OS=Rattus norvegicus OX=10116 GN=Idh2 PE=1 SV=2	0	47.864	21	9	23	9	452	50.9	8.69	46.39	9	167507175	High	1
False	High	IsMasterProtein	P31000	Vimentin OS=Rattus norvegicus OX=10116 GN=Vim PE=1 SV=2	0	69.922	33	17	35	12	466	53.7	5.12	79.2	17	1.65938e+08	High	1
False	High	IsMasterProtein	P20767	Ig lambda-2 chain C region OS=Rattus norvegicus OX=10116 PE=4 SV=1	0	15.278	49	4	25	4	104	11.3	5.99	19.73	4	163794228	High	1
False	High	IsMasterProtein	P31232	Transgelin OS=Rattus norvegicus OX=10116 GN=Tagln PE=1 SV=2	0	37.859	30	6	19	6	201	22.6	8.84	43.72	6	1.62415e+08	High	1
False	High	IsMasterProtein	Q9QZ76	Myoglobin OS=Rattus norvegicus OX=10116 GN=Mb PE=1 SV=3	0	40.167	43	6	14	6	154	17.1	8.1	24.45	6	161225819	High	1
False	High	IsMasterProtein	P04466	Myosin regulatory light chain 11 OS=Rattus norvegicus OX=10116 GN=Myl11 PE=1 SV=2	0	16.856	18	4	9	4	169	19	4.92	18.41	4	157979766	High	1
False	High	IsMasterProtein	P00763	Anionic trypsin-2 OS=Rattus norvegicus OX=10116 GN=Prss2 PE=1 SV=2	0	19.811	12	2	11	2	246	26.2	4.97	31.68	2	155962400	High	1
False	High	IsMasterProtein	P04638	Apolipoprotein A-II OS=Rattus norvegicus OX=10116 GN=Apoa2 PE=2 SV=1	0	15.654	37	4	14	4	102	11.4	6.65	19.86	4	154419434	High	1
False	High	IsMasterProtein	Q9WTT6	Guanine deaminase OS=Rattus norvegicus OX=10116 GN=Gda PE=1 SV=1	0	32.473	15	6	16	6	454	51	5.83	40.53	6	154069899	High	1
False	High	IsMasterProtein	Q0VCM5	TREMBL:Q0VCM5 (Bos taurus) Similar to Inter-alpha-trypsin inhibitor heavy chain H1	0	16.98	4	4	12	4	906	101.2	7.4	26.44	4	152918972	High	1
False	High	IsMasterProtein	P15999	ATP synthase subunit alpha, mitochondrial OS=Rattus norvegicus OX=10116 GN=Atp5f1a PE=1 SV=2	0	49.7	21	11	22	11	553	59.7	9.19	52.85	11	1.51115e+08	High	1
False	High	IsMasterProtein	P01835	Ig kappa chain C region, B allele OS=Rattus norvegicus OX=10116 PE=1 SV=1	0	67.182	42	7	41	3	106	11.6	5.16	114.66	7	149974441	High	1
False	High	IsMasterProtein	Q9WUW3	Complement factor I OS=Rattus norvegicus OX=10116 GN=Cfi PE=2 SV=1	0	41.729	15	6	12	6	604	67.3	7.42	33.65	6	1.48856e+08	High	1
False	High	IsMasterProtein	P16617	Phosphoglycerate kinase 1 OS=Rattus norvegicus OX=10116 GN=Pgk1 PE=1 SV=2	0	47.383	28	10	18	10	417	44.5	7.9	34.39	10	1.4857e+08	High	1
False	High	IsMasterProtein	Q63621	Interleukin-1 receptor accessory protein OS=Rattus norvegicus OX=10116 GN=Il1rap PE=2 SV=1	0	30.638	12	9	18	9	570	65.6	7.72	30.67	9	147816871	High	1
False	High	IsMasterProtein	P04692	Tropomyosin alpha-1 chain OS=Rattus norvegicus OX=10116 GN=Tpm1 PE=1 SV=3	0	109.593	56	21	59	9	284	32.7	4.74	124.63	21	1.46813e+08	High	1	Acetyl [N-Term]
False	High	IsMasterProtein	P70623	Fatty acid-binding protein, adipocyte OS=Rattus norvegicus OX=10116 GN=Fabp4 PE=1 SV=3	0	22	25	4	12	4	132	14.7	7.94	28.93	4	144638428	High	1
False	High	IsMasterProtein	P50115	Protein S100-A8 OS=Rattus norvegicus OX=10116 GN=S100a8 PE=1 SV=3	0.009	2.166	8	1	3	1	89	10.2	6.05	5.6	1	141392656	High	1
False	High	IsMasterProtein	Q9Z0V5	Peroxiredoxin-4 OS=Rattus norvegicus OX=10116 GN=Prdx4 PE=2 SV=1	0	31.832	22	6	25	4	273	31	6.65	57.43	6	141296302	High	1
False	High	IsMasterProtein	P27768	Troponin I, fast skeletal muscle OS=Rattus norvegicus OX=10116 GN=Tnni2 PE=1 SV=2	0	34.792	26	5	12	5	182	21.3	8.72	24.87	5	1.40837e+08	High	1
False	High	IsMasterProtein	P07335	Creatine kinase B-type OS=Rattus norvegicus OX=10116 GN=Ckb PE=1 SV=2	0	41.881	24	10	23	8	381	42.7	5.67	43.63	10	1.39384e+08	High	1
False	High	IsMasterProtein	O08557	N(G),N(G)-dimethylarginine dimethylaminohydrolase 1 OS=Rattus norvegicus OX=10116 GN=Ddah1 PE=1 SV=3	0	35.703	32	8	15	8	285	31.4	6.13	30.09	8	1.38384e+08	High	1	Met-loss+Acetyl [N-Term]
False	High	IsMasterProtein	P06302	Prothymosin alpha OS=Rattus norvegicus OX=10116 GN=Ptma PE=1 SV=2	0	21.121	36	3	11	3	112	12.4	3.84	34.13	3	1.36917e+08	High	1	Met-loss+Acetyl [N-Term]
False	High	IsMasterProtein	P25236	Selenoprotein P OS=Rattus norvegicus OX=10116 GN=Selenop PE=1 SV=2	0	14.34	10	4	11	4	385	43.1	7.36	22.06	4	136790907	High	1
False	High	IsMasterProtein	P14630	Apolipoprotein M OS=Rattus norvegicus OX=10116 GN=Apom PE=1 SV=2	0	8.023	15	4	8	4	190	21.5	6.09	7.39	4	1.36336e+08	High	1
False	High	IsMasterProtein	Q62812	Myosin-9 OS=Rattus norvegicus OX=10116 GN=Myh9 PE=1 SV=3	0	52.9	7	11	18	7	1961	226.2	5.6	35.11	11	1.36192e+08	High	1
False	High	IsMasterProtein	Q6IE52	Murinoglobulin-2 OS=Rattus norvegicus OX=10116 GN=Mug2 PE=1 SV=1	0	240.778	19	25	352	2	1448	161.5	6.6	838.78	25	135356884	High	1
False	High	IsMasterProtein	P08010	Glutathione S-transferase Mu 2 OS=Rattus norvegicus OX=10116 GN=Gstm2 PE=1 SV=2	0	58.424	42	11	28	7	218	25.7	7.39	65.23	11	133334733	High	1	Met-loss [N-Term]
False	High	IsMasterProtein	Q8R2H5	Phosphatidylinositol-glycan-specific phospholipase D OS=Rattus norvegicus OX=10116 GN=Gpld1 PE=2 SV=1	0	30.676	9	8	19	8	843	93.7	6.65	33.21	8	1.32429e+08	High	1
False	High	IsMasterProtein	Q6P6R2	Dihydrolipoyl dehydrogenase, mitochondrial OS=Rattus norvegicus OX=10116 GN=Dld PE=1 SV=1	0	37.816	13	5	15	5	509	54	7.87	38.68	5	132109729	High	1
False	High	IsMasterProtein	P10758	Lithostathine OS=Rattus norvegicus OX=10116 GN=Reg1 PE=1 SV=1	0	24.103	18	2	17	2	165	18.7	6.73	49.93	2	131561748	High	1
False	Medium	IsMasterProtein	O08653	Telomerase protein component 1 OS=Rattus norvegicus OX=10116 GN=Tep1 PE=1 SV=1	0.037	1.366	0	1	3	1	2629	291.5	7.66	1.66	1	128790744	High	1
False	High	IsMasterProtein	P85972	Vinculin OS=Rattus norvegicus OX=10116 GN=Vcl PE=1 SV=1	0	68.729	19	16	26	16	1066	116.5	6.09	51.85	16	1.26307e+08	High	1
False	High	IsMasterProtein	P50116	Protein S100-A9 OS=Rattus norvegicus OX=10116 GN=S100a9 PE=1 SV=3	0	17.27	21	5	13	5	113	13.1	7.53	19.55	5	125081286	High	1
False	High	IsMasterProtein	P48500	Triosephosphate isomerase OS=Rattus norvegicus OX=10116 GN=Tpi1 PE=1 SV=2	0	33.004	25	5	12	5	249	26.8	7.24	29.51	5	123753041	High	1
False	High	IsMasterProtein	Q66HD0	Endoplasmin OS=Rattus norvegicus OX=10116 GN=Hsp90b1 PE=1 SV=2	0	73.582	22	15	24	13	804	92.7	4.81	56.11	15	1.20333e+08	High	1
False	High	IsMasterProtein	P09812	Glycogen phosphorylase, muscle form OS=Rattus norvegicus OX=10116 GN=Pygm PE=1 SV=5	0	58.8	15	12	23	8	842	97.2	7.33	46.72	12	1.19851e+08	High	1
False	High	IsMasterProtein	P01966	SWISS-PROT:P01966 (Bos taurus) Hemoglobin subunit alpha	0	10.013	12	3	57	1	142	15.2	8.44	84.86	3	117301848	High	1	Met-loss [N-Term]
False	High	IsMasterProtein	P14841	Cystatin-C OS=Rattus norvegicus OX=10116 GN=Cst3 PE=1 SV=2	0	13.995	20	2	6	2	140	15.4	9.22	16.58	2	117250944	High	1
False	High	IsMasterProtein	P23358	Large ribosomal subunit protein uL11 OS=Rattus norvegicus OX=10116 GN=Rpl12 PE=2 SV=1	0	29.446	39	8	16	8	165	17.8	9.42	26.72	8	1.15042e+08	High	1
False	High	IsMasterProtein	Q811M5	Complement component C6 OS=Rattus norvegicus OX=10116 GN=C6 PE=2 SV=1	0	34.822	8	7	16	7	934	105	6.87	34.87	7	1.13868e+08	High	1
False	High	IsMasterProtein	Q9ER34	Aconitate hydratase, mitochondrial OS=Rattus norvegicus OX=10116 GN=Aco2 PE=1 SV=2	0	33.733	11	8	17	8	780	85.4	7.83	33.38	8	112226139	High	1
False	High	IsMasterProtein	Q8VIF7	Methanethiol oxidase OS=Rattus norvegicus OX=10116 GN=Selenbp1 PE=1 SV=1	0	32.228	17	7	17	7	472	52.5	6.57	33.14	7	1.1197e+08	High	1
False	High	IsMasterProtein	Q6IRK9	Carboxypeptidase Q OS=Rattus norvegicus OX=10116 GN=Cpq PE=1 SV=1	0	30.447	18	6	14	6	472	52	6.42	33.66	6	108941586	High	1
False	High	IsMasterProtein	P63029	Translationally-controlled tumor protein OS=Rattus norvegicus OX=10116 GN=Tpt1 PE=1 SV=1	0	37.094	26	5	12	5	172	19.5	4.86	28.9	5	106185396	High	1
False	High	IsMasterProtein	P17764	Acetyl-CoA acetyltransferase, mitochondrial OS=Rattus norvegicus OX=10116 GN=Acat1 PE=1 SV=1	0	34.052	19	8	13	8	424	44.7	8.76	23.01	8	1.04711e+08	High	1
False	High	IsMasterProtein	O88767	Parkinson disease protein 7 homolog OS=Rattus norvegicus OX=10116 GN=Park7 PE=1 SV=1	0	33.14	31	5	18	5	189	20	6.77	34.31	5	102394640	High	1
False	High	IsMasterProtein	O35854	Branched-chain-amino-acid aminotransferase, mitochondrial OS=Rattus norvegicus OX=10116 GN=Bcat2 PE=1 SV=1	0	19.605	14	6	16	6	393	44.2	8.16	25.22	6	98625554	High	1
False	Medium	IsMasterProtein	Q4KLM6	Prolyl 3-hydroxylase 2 OS=Rattus norvegicus OX=10116 GN=P3h2 PE=1 SV=1	0.029	1.506	1	1	1	1	703	79.8	5.83	0	1	98248840	High	1
False	High	IsMasterProtein	P38652	Phosphoglucomutase-1 OS=Rattus norvegicus OX=10116 GN=Pgm1 PE=1 SV=2	0	40.552	19	11	17	11	562	61.4	6.76	28.04	11	9.69737e+07	High	1
False	High	IsMasterProtein	P52759	2-iminobutanoate/2-iminopropanoate deaminase OS=Rattus norvegicus OX=10116 GN=Rida PE=1 SV=3	0	20.43	31	4	10	4	137	14.3	8.1	19.39	4	95938450	High	1
False	High	IsMasterProtein	P62907	Large ribosomal subunit protein uL1 OS=Rattus norvegicus OX=10116 GN=Rpl10a PE=1 SV=2	0	25.205	19	5	12	5	217	24.8	9.94	23.78	5	9.53232e+07	High	1
False	High	IsMasterProtein	P80254	D-dopachrome decarboxylase OS=Rattus norvegicus OX=10116 GN=Ddt PE=1 SV=3	0	19.227	36	4	9	4	118	13.1	6.54	20.95	4	94207484	High	1	Met-loss [N-Term]
False	High	IsMasterProtein	Q6P7Q4	Lactoylglutathione lyase OS=Rattus norvegicus OX=10116 GN=Glo1 PE=1 SV=3	0	13.368	21	5	9	5	184	20.8	5.31	13.91	5	93860518	High	1
False	High	IsMasterProtein	P15865	Histone H1.4 OS=Rattus norvegicus OX=10116 GN=H1-4 PE=1 SV=3	0	13.582	18	3	8	3	219	22	11.11	18.02	3	9.27317e+07	High	1	Met-loss+Acetyl [N-Term]
False	High	IsMasterProtein	Q5XI73	Rho GDP-dissociation inhibitor 1 OS=Rattus norvegicus OX=10116 GN=Arhgdia PE=1 SV=1	0	29.772	40	8	14	8	204	23.4	5.2	22.36	8	92480033	High	1
False	High	IsMasterProtein	P61983	14-3-3 protein gamma OS=Rattus norvegicus OX=10116 GN=Ywhag PE=1 SV=2	0	43.678	39	11	24	6	247	28.3	4.89	44.4	11	92266130	High	1	Met-loss+Acetyl [N-Term]
False	High	IsMasterProtein	P82995	Heat shock protein HSP 90-alpha OS=Rattus norvegicus OX=10116 GN=Hsp90aa1 PE=1 SV=3	0	63.609	21	14	29	7	733	84.8	5.01	61.88	14	91107596	High	1
False	High	IsMasterProtein	Q3T1J1	Eukaryotic translation initiation factor 5A-1 OS=Rattus norvegicus OX=10116 GN=Eif5a PE=1 SV=3	0	18.87	21	4	8	4	154	16.8	5.24	14.12	4	8.93491e+07	High	1
False	High	IsMasterProtein	P38659	Protein disulfide-isomerase A4 OS=Rattus norvegicus OX=10116 GN=Pdia4 PE=1 SV=2	0	39.402	18	10	16	10	643	72.7	5.12	26.1	10	8.83191e+07	High	1
False	High	IsMasterProtein	P11598	Protein disulfide-isomerase A3 OS=Rattus norvegicus OX=10116 GN=Pdia3 PE=1 SV=2	0	22.252	12	6	12	6	505	56.6	6.21	19.64	6	8.77389e+07	High	1
False	High	IsMasterProtein	P35565	Calnexin OS=Rattus norvegicus OX=10116 GN=Canx PE=1 SV=1	0	56.577	23	12	20	12	591	67.2	4.63	36.35	12	8.76511e+07	High	1
False	High	IsMasterProtein	P34058	Heat shock protein HSP 90-beta OS=Rattus norvegicus OX=10116 GN=Hsp90ab1 PE=1 SV=4	0	66.579	20	14	31	5	724	83.2	5.03	66.96	14	8.63986e+07	High	1
False	High	IsMasterProtein	P48199	C-reactive protein OS=Rattus norvegicus OX=10116 GN=Crp PE=1 SV=1	0	7.456	9	2	7	2	230	25.5	5	13.45	2	84967495	High	1
False	High	IsMasterProtein	P24368	Peptidyl-prolyl cis-trans isomerase B OS=Rattus norvegicus OX=10116 GN=Ppib PE=1 SV=3	0	25.308	27	5	12	5	216	23.8	9.5	26.66	5	8.40257e+07	High	1
False	Medium	IsMasterProtein	Q3B7D2	Serine palmitoyltransferase 2 OS=Rattus norvegicus OX=10116 GN=Sptlc2 PE=1 SV=1	0.03	1.452	1	1	1	1	560	62.9	8.18	2.12	1	83932256	High	1
False	High	IsMasterProtein	P19945	Large ribosomal subunit protein uL10 OS=Rattus norvegicus OX=10116 GN=Rplp0 PE=1 SV=2	0	19.715	23	5	9	5	317	34.2	6.25	16.91	5	8.38328e+07	High	1
False	Medium	IsMasterProtein	P06759	Apolipoprotein C-III OS=Rattus norvegicus OX=10116 GN=Apoc3 PE=2 SV=2	0.037	1.362	6	1	3	1	101	11.1	4.77	0	1	82326848	High	1
False	High	IsMasterProtein	Q5BJY9	Keratin, type I cytoskeletal 18 OS=Rattus norvegicus OX=10116 GN=Krt18 PE=1 SV=3	0	47.908	30	11	29	8	423	47.7	5.26	60.8	11	81058129	High	1
False	High	IsMasterProtein	A7VJC2	Heterogeneous nuclear ribonucleoproteins A2/B1 OS=Rattus norvegicus OX=10116 GN=Hnrnpa2b1 PE=1 SV=1	0	23.207	17	5	7	5	353	37.5	8.95	14.62	5	8.03895e+07	High	1
False	High	IsMasterProtein	P02600	Myosin light chain 1/3, skeletal muscle isoform OS=Rattus norvegicus OX=10116 GN=Myl1 PE=1 SV=2	0	32.232	46	8	19	7	189	20.7	5.03	35.56	8	7.73804e+07	High	1
False	High	IsMasterProtein	Q7TPJ0	Translocon-associated protein subunit alpha OS=Rattus norvegicus OX=10116 GN=Ssr1 PE=1 SV=1	0	4.859	3	1	7	1	319	35.6	4.45	11.8	1	75324464	High	1
False	High	IsMasterProtein	O35244	Peroxiredoxin-6 OS=Rattus norvegicus OX=10116 GN=Prdx6 PE=1 SV=3	0	29.788	35	6	14	6	224	24.8	5.94	24.23	6	7.48524e+07	High	1	Met-loss [N-Term]
False	High	IsMasterProtein	P00697	Lysozyme C-1 OS=Rattus norvegicus OX=10116 GN=Lyz1 PE=1 SV=2	0	16.262	18	2	7	2	148	16.7	9.1	16.62	2	7.21213e+07	High	1
False	High	IsMasterProtein	P10960	Prosaposin OS=Rattus norvegicus OX=10116 GN=Psap PE=1 SV=1	0	13.346	7	4	6	4	554	61.1	5.25	9.48	4	7.12148e+07	High	1
False	High	IsMasterProtein	P00758	Kallikrein-1 OS=Rattus norvegicus OX=10116 GN=Ngfg PE=2 SV=2	0	18.164	21	4	9	4	261	28.8	4.72	12.82	4	70346018	High	1
False	High	IsMasterProtein	Q6P6S0	Synaptosomal-associated protein 47 OS=Rattus norvegicus OX=10116 GN=Snap47 PE=2 SV=1	0.007	2.304	2	1	3	1	419	47	6.96	3.86	1	68851072	High	1
False	High	IsMasterProtein	P12007	Isovaleryl-CoA dehydrogenase, mitochondrial OS=Rattus norvegicus OX=10116 GN=Ivd PE=1 SV=2	0	17.272	10	4	9	4	424	46.4	7.9	14.52	4	68653028	High	1
False	High	IsMasterProtein	Q9EQS0	Transaldolase OS=Rattus norvegicus OX=10116 GN=Taldo1 PE=1 SV=2	0	29.474	18	7	13	7	337	37.4	7.03	26.96	7	6.76811e+07	High	1
False	High	IsMasterProtein	P49088	Asparagine synthetase [glutamine-hydrolyzing] OS=Rattus norvegicus OX=10116 GN=Asns PE=2 SV=3	0	21.285	13	6	9	6	561	64.2	6.46	12.84	6	6.71266e+07	High	1
False	High	IsMasterProtein	Q9Z0V6	Thioredoxin-dependent peroxide reductase, mitochondrial OS=Rattus norvegicus OX=10116 GN=Prdx3 PE=1 SV=2	0	12.343	16	4	9	4	257	28.3	7.55	11.28	4	66350221	High	1
False	High	IsMasterProtein	P63039	60 kDa heat shock protein, mitochondrial OS=Rattus norvegicus OX=10116 GN=Hspd1 PE=1 SV=1	0	27.254	11	5	10	5	573	60.9	6.18	24.36	5	6.62678e+07	High	1
False	High	IsMasterProtein	Q64119	Myosin light polypeptide 6 OS=Rattus norvegicus OX=10116 GN=Myl6 PE=1 SV=3	0	16.726	28	4	7	3	151	17	4.55	15.36	4	65784174	High	1
False	High	IsMasterProtein	P09495	Tropomyosin alpha-4 chain OS=Rattus norvegicus OX=10116 GN=Tpm4 PE=1 SV=3	0	61.505	48	15	35	5	248	28.5	4.69	65.32	15	6.5651e+07	High	1	Met-loss+Acetyl [N-Term]
False	Medium	IsMasterProtein	Q924S5	Lon protease homolog, mitochondrial OS=Rattus norvegicus OX=10116 GN=Lonp1 PE=2 SV=1	0.018	1.79	1	1	4	1	950	105.7	6.6	3.29	1	65433736	High	1
False	High	IsMasterProtein	P51647	Aldehyde dehydrogenase 1A1 OS=Rattus norvegicus OX=10116 GN=Aldh1a1 PE=1 SV=3	0	13.464	8	4	10	4	501	54.4	7.83	12.06	4	6.52936e+07	High	1	Met-loss+Acetyl [N-Term]
False	High	IsMasterProtein	Q9QXQ0	Alpha-actinin-4 OS=Rattus norvegicus OX=10116 GN=Actn4 PE=1 SV=2	0	74.444	21	17	34	9	911	104.8	5.44	65.46	17	64424234	High	1
False	High	IsMasterProtein	P04906	Glutathione S-transferase P OS=Rattus norvegicus OX=10116 GN=Gstp1 PE=1 SV=2	0	27.72	20	3	11	3	210	23.4	7.36	31.71	3	6.42713e+07	High	1
False	High	IsMasterProtein	P16296	Coagulation factor IX OS=Rattus norvegicus OX=10116 GN=F9 PE=2 SV=2	0	10.225	6	4	8	4	462	51.8	5.3	9.94	4	62593680	High	1
False	High	IsMasterProtein	Q68FR9	Elongation factor 1-delta OS=Rattus norvegicus OX=10116 GN=Eef1d PE=1 SV=2	0	25.234	17	3	6	3	281	31.3	5.06	21.69	3	6.1892e+07	High	1
False	High	IsMasterProtein	Q9JI85	Nucleobindin-2 OS=Rattus norvegicus OX=10116 GN=Nucb2 PE=1 SV=1	0	39.115	24	8	10	8	420	50.1	5.11	20.54	8	6.06362e+07	High	1
False	High	IsMasterProtein	Q63617	Hypoxia up-regulated protein 1 OS=Rattus norvegicus OX=10116 GN=Hyou1 PE=1 SV=1	0	30.218	6	5	12	5	999	111.2	5.19	23.23	5	5.94997e+07	High	1
False	High	IsMasterProtein	Q6P6V0	Glucose-6-phosphate isomerase OS=Rattus norvegicus OX=10116 GN=Gpi PE=1 SV=1	0	31.264	11	6	10	6	558	62.8	7.77	22.24	6	5.88816e+07	High	1
False	High	IsMasterProtein	P19804	Nucleoside diphosphate kinase B OS=Rattus norvegicus OX=10116 GN=Nme2 PE=1 SV=1	0	53.326	38	5	24	1	152	17.3	7.44	47.29	5	58740036	High	1
False	High	IsMasterProtein	P55797	Apolipoprotein C-IV OS=Rattus norvegicus OX=10116 GN=Apoc4 PE=2 SV=2	0	7.529	16	2	3	2	124	14.5	9.32	5.42	2	58151016	High	1
False	High	IsMasterProtein	Q9EQV9	Carboxypeptidase B2 OS=Rattus norvegicus OX=10116 GN=Cpb2 PE=2 SV=1	0	5.052	4	2	5	2	422	48.8	8.41	10.33	2	56484580	High	1
False	High	IsMasterProtein	P07943	Aldo-keto reductase family 1 member B1 OS=Rattus norvegicus OX=10116 GN=Akr1b1 PE=1 SV=3	0	19.307	16	5	10	5	316	35.8	6.71	16.91	5	5.63404e+07	High	1	Met-loss+Acetyl [N-Term]
False	High	IsMasterProtein	Q29RQ1	SWISS-PROT:Q29RQ1 (Bos taurus) Complement component C7 precursor	0.004	2.779	1	1	3	1	843	93	7.11	3.7	1	55241564	High	1
False	High	IsMasterProtein	Q62894	Extracellular matrix protein 1 OS=Rattus norvegicus OX=10116 GN=Ecm1 PE=1 SV=2	0	21.917	10	4	8	4	562	63.2	6.87	16.48	4	54408064	High	1
False	Medium	IsMasterProtein	Q4KMC4	Glutamine--fructose-6-phosphate aminotransferase [isomerizing] 2 OS=Rattus norvegicus OX=10116 GN=Gfpt2 PE=1 SV=3	0.037	1.358	1	1	2	1	682	77	7.27	3.56	1	52905240	High	1
False	High	IsMasterProtein	P35859	Insulin-like growth factor-binding protein complex acid labile subunit OS=Rattus norvegicus OX=10116 GN=Igfals PE=1 SV=1	0	8.642	3	2	5	2	603	66.8	6.52	11.43	2	52464670	High	1
False	High	IsMasterProtein	P62853	Small ribosomal subunit protein eS25 OS=Rattus norvegicus OX=10116 GN=Rps25 PE=2 SV=1	0	6.939	15	2	4	2	125	13.7	10.11	6.7	2	52279184	High	1
False	High	IsMasterProtein	P45592	Cofilin-1 OS=Rattus norvegicus OX=10116 GN=Cfl1 PE=1 SV=3	0	12.429	18	3	7	3	166	18.5	8.09	14.04	3	5.1997e+07	High	1	Met-loss+Acetyl [N-Term]
False	High	IsMasterProtein	Q9EPH1	Alpha-1B-glycoprotein OS=Rattus norvegicus OX=10116 GN=A1bg PE=2 SV=2	0	11.123	6	4	6	4	513	56.4	7.28	10.3	4	51746430	High	1
False	High	IsMasterProtein	P00173	Cytochrome b5 OS=Rattus norvegicus OX=10116 GN=Cyb5a PE=1 SV=2	0	23.981	41	4	6	4	134	15.3	4.98	16.6	4	4.94095e+07	High	1
False	High	IsMasterProtein	P23562	Band 3 anion transport protein OS=Rattus norvegicus OX=10116 GN=Slc4a1 PE=1 SV=3	0	17.033	6	5	8	5	927	103.1	5.41	10.93	5	49375923	High	1
False	High	IsMasterProtein	P38983	Small ribosomal subunit protein uS2 OS=Rattus norvegicus OX=10116 GN=Rpsa PE=1 SV=3	0	32.357	16	4	10	4	295	32.8	4.87	29.51	4	4.90855e+07	High	1	Met-loss+Acetyl [N-Term]
False	High	IsMasterProtein	P07150	Annexin A1 OS=Rattus norvegicus OX=10116 GN=Anxa1 PE=1 SV=2	0	21.956	22	7	10	7	346	38.8	7.34	15.8	7	4.87699e+07	High	1
False	High	IsMasterProtein	Q3MIE4	Synaptic vesicle membrane protein VAT-1 homolog OS=Rattus norvegicus OX=10116 GN=Vat1 PE=1 SV=1	0	22.883	14	5	10	5	404	43.1	6.62	16.28	5	4.84704e+07	High	1
False	High	IsMasterProtein	P00684	Ribonuclease pancreatic beta-type OS=Rattus norvegicus OX=10116 GN=Rnase1 PE=1 SV=1	0	8.927	7	1	7	1	152	16.8	8.29	7.34	1	47511558	High	1
False	High	IsMasterProtein	D4A1J4	Dehydrogenase/reductase SDR family member 6 OS=Rattus norvegicus OX=10116 GN=Bdh2 PE=1 SV=2	0	19.283	23	5	10	5	245	26.6	7.15	11.59	5	4.7402e+07	High	1
False	High	IsMasterProtein	P11030	Acyl-CoA-binding protein OS=Rattus norvegicus OX=10116 GN=Dbi PE=1 SV=3	0	19.597	49	3	6	3	87	10	8.82	17.51	3	4.66966e+07	High	1	Met-loss+Acetyl [N-Term]
False	High	IsMasterProtein	P04550	Parathymosin OS=Rattus norvegicus OX=10116 GN=Ptms PE=1 SV=2	0	11.898	23	2	5	2	102	11.6	4.2	10.14	2	4.54539e+07	High	1
False	High	IsMasterProtein	O08619	Coagulation factor XIII A chain OS=Rattus norvegicus OX=10116 GN=F13a1 PE=2 SV=3	0	31.999	13	8	14	8	732	82.6	5.62	18.29	8	45305233	High	1
False	High	IsMasterProtein	P07314	Glutathione hydrolase 1 proenzyme OS=Rattus norvegicus OX=10116 GN=Ggt1 PE=1 SV=4	0	24.489	10	5	8	5	568	61.6	7.58	21.23	5	44939360	High	1
False	High	IsMasterProtein	Q07936	Annexin A2 OS=Rattus norvegicus OX=10116 GN=Anxa2 PE=1 SV=2	0	25.62	17	5	10	5	339	38.7	7.69	23.19	5	44329806	High	1
False	High	IsMasterProtein	Q63610	Tropomyosin alpha-3 chain OS=Rattus norvegicus OX=10116 GN=Tpm3 PE=1 SV=2	0	65.47	43	12	33	3	248	29	4.78	69.67	12	43335388	High	1
False	High	IsMasterProtein	P84245	Histone H3.3 OS=Rattus norvegicus OX=10116 GN=H3-3b PE=1 SV=2	0.003	4.208	10	2	4	2	136	15.3	11.27	6.49	2	41452064	High	1
False	High	IsMasterProtein	P07483	Fatty acid-binding protein, heart OS=Rattus norvegicus OX=10116 GN=Fabp3 PE=1 SV=2	0	14.272	37	5	7	5	133	14.8	6.33	11.41	5	41014948	High	1
False	High	IsMasterProtein	P62959	Adenosine 5'-monophosphoramidase HINT1 OS=Rattus norvegicus OX=10116 GN=Hint1 PE=1 SV=5	0	8.743	17	2	2	2	126	13.8	6.87	2.89	2	40613022	High	1
False	High	IsMasterProtein	O35775	Syncollin OS=Rattus norvegicus OX=10116 GN=Sycn PE=1 SV=2	0	4.401	8	2	4	2	134	14.6	8.28	3.46	2	40487608	High	1
False	High	IsMasterProtein	P13221	Aspartate aminotransferase, cytoplasmic OS=Rattus norvegicus OX=10116 GN=Got1 PE=1 SV=3	0	15.686	9	4	5	4	413	46.4	7.21	12.73	4	40479325	High	1
False	High	IsMasterProtein	Q9Z1P2	Alpha-actinin-1 OS=Rattus norvegicus OX=10116 GN=Actn1 PE=1 SV=1	0	67.025	19	15	25	7	892	102.9	5.38	50.29	15	4.02631e+07	High	1
False	Medium	IsMasterProtein	O88480	Calcineurin-binding protein cabin-1 OS=Rattus norvegicus OX=10116 GN=Cabin1 PE=1 SV=1	0.03	1.492	1	1	4	1	2182	242.7	6.07	0	1	38932948	High	1
False	High	IsMasterProtein	P02454	Collagen alpha-1(I) chain OS=Rattus norvegicus OX=10116 GN=Col1a1 PE=1 SV=5	0	20.877	3	5	10	4	1453	137.9	5.92	13.07	5	38136294	High	1
False	High	IsMasterProtein	P42123	L-lactate dehydrogenase B chain OS=Rattus norvegicus OX=10116 GN=Ldhb PE=1 SV=2	0	23.497	16	6	10	5	334	36.6	6.05	17.09	6	37986918	High	1
False	High	IsMasterProtein	Q7M0E3	Destrin OS=Rattus norvegicus OX=10116 GN=Dstn PE=1 SV=3	0	7.467	10	2	5	2	165	18.5	8.03	8.25	2	37547313	High	1
False	High	IsMasterProtein	Q9R063	Peroxiredoxin-5, mitochondrial OS=Rattus norvegicus OX=10116 GN=Prdx5 PE=1 SV=1	0	21.853	18	4	7	4	213	22.2	8.66	15.75	4	3.70827e+07	High	1
False	High	IsMasterProtein	Q63207	Coagulation factor X OS=Rattus norvegicus OX=10116 GN=F10 PE=2 SV=1	0	8.157	9	3	4	3	482	54.2	5.4	6.44	3	3.68898e+07	High	1
False	High	IsMasterProtein	Q6AYQ4	Transmembrane protein 109 OS=Rattus norvegicus OX=10116 GN=Tmem109 PE=2 SV=1	0	8.399	8	2	5	2	243	26.2	9.77	9.27	2	3.6867e+07	High	1
False	High	IsMasterProtein	Q68FR6	Elongation factor 1-gamma OS=Rattus norvegicus OX=10116 GN=Eef1g PE=2 SV=3	0	19.409	13	6	9	6	437	50	6.74	13.58	6	3.68534e+07	High	1	Met-loss+Acetyl [N-Term]
False	High	IsMasterProtein	P02262	Histone H2A type 1 OS=Rattus norvegicus OX=10116 PE=1 SV=2	0.003	3.801	7	1	4	1	130	14.1	10.9	6.05	1	36734480	High	1
False	High	IsMasterProtein	P31394	Vitamin K-dependent protein C OS=Rattus norvegicus OX=10116 GN=Proc PE=2 SV=1	0	16.039	10	4	5	4	461	51.9	6.4	11.94	4	36556857	High	1
False	High	IsMasterProtein	P51635	Aldo-keto reductase family 1 member A1 OS=Rattus norvegicus OX=10116 GN=Akr1a1 PE=1 SV=2	0	19.974	18	5	11	5	325	36.5	7.31	17.07	5	3.62441e+07	High	1
False	High	IsMasterProtein	P53534	Glycogen phosphorylase, brain form (Fragment) OS=Rattus norvegicus OX=10116 GN=Pygb PE=1 SV=3	0	18.49	5	5	12	1	838	96.1	6.68	18.16	5	35219036	High	1
False	High	IsMasterProtein	P00507	Aspartate aminotransferase, mitochondrial OS=Rattus norvegicus OX=10116 GN=Got2 PE=1 SV=2	0	11.85	8	4	6	4	430	47.3	9	11.72	4	3.51007e+07	High	1
False	High	IsMasterProtein	P19633	Calsequestrin-1 OS=Rattus norvegicus OX=10116 GN=Casq1 PE=1 SV=2	0	18.882	7	2	5	2	406	46.4	4.12	14.68	2	3.46456e+07	High	1
False	High	IsMasterProtein	P11348	Dihydropteridine reductase OS=Rattus norvegicus OX=10116 GN=Qdpr PE=1 SV=1	0	13.604	12	2	5	2	241	25.5	7.81	14.07	2	34372604	High	1
False	High	IsMasterProtein	P0C5H9	Mesencephalic astrocyte-derived neurotrophic factor OS=Rattus norvegicus OX=10116 GN=Manf PE=1 SV=1	0	11.313	10	3	4	3	179	20.4	8.25	8.22	3	3.3885e+07	High	1
False	High	IsMasterProtein	Q1A7A4	TREMBL:Q1A7A4 (Bos taurus) similar to complement component C5	0	20.628	3	5	14	1	1677	188.6	6.65	24.98	5	33675404	High	1
False	High	IsMasterProtein	P30349	Leukotriene A-4 hydrolase OS=Rattus norvegicus OX=10116 GN=Lta4h PE=1 SV=3	0	26.858	14	7	11	7	611	69	6.2	14.63	7	3.33407e+07	High	1
False	High	IsMasterProtein	P32038	Complement factor D OS=Rattus norvegicus OX=10116 GN=Cfd PE=1 SV=2	0	24.013	11	2	8	2	263	28.4	7.06	23.12	2	33317216	High	1
False	High	IsMasterProtein	P01836	Ig kappa chain C region, A allele OS=Rattus norvegicus OX=10116 PE=1 SV=1	0	49.187	42	5	36	1	106	11.7	5.16	99.41	5	32743662	High	1
False	High	IsMasterProtein	P04904	Glutathione S-transferase alpha-3 OS=Rattus norvegicus OX=10116 GN=Gsta3 PE=1 SV=3	0	6.201	11	3	5	3	221	25.3	8.75	1.76	3	32654260	High	1
False	High	IsMasterProtein	Q5RJR8	Leucine-rich repeat-containing protein 59 OS=Rattus norvegicus OX=10116 GN=Lrrc59 PE=1 SV=1	0	11.945	13	3	6	3	307	34.8	9.52	9.68	3	3.25623e+07	High	1
False	High	IsMasterProtein	P49911	Acidic leucine-rich nuclear phosphoprotein 32 family member A OS=Rattus norvegicus OX=10116 GN=Anp32a PE=2 SV=1	0	15.311	13	4	7	4	247	28.5	4.08	12.68	4	30998871	High	1
False	High	IsMasterProtein	P85973	Purine nucleoside phosphorylase OS=Rattus norvegicus OX=10116 GN=Pnp PE=1 SV=1	0	20.813	16	4	9	4	289	32.3	6.93	17.93	4	2.95311e+07	High	1	Acetyl [N-Term]
False	High	IsMasterProtein	P62963	Profilin-1 OS=Rattus norvegicus OX=10116 GN=Pfn1 PE=1 SV=2	0	13.99	26	3	6	3	140	14.9	8.28	11.19	3	29479109	High	1
False	High	IsMasterProtein	Q9EQV8	Carboxypeptidase N catalytic chain OS=Rattus norvegicus OX=10116 GN=Cpn1 PE=2 SV=1	0	16.522	8	3	5	3	457	51.9	8.44	11.36	3	2.9361e+07	High	1
False	High	IsMasterProtein	P53813	Vitamin K-dependent protein S OS=Rattus norvegicus OX=10116 GN=Pros1 PE=2 SV=1	0	7.822	3	3	4	3	675	74.6	5.48	7.55	3	29184205	High	1
False	High	IsMasterProtein	P68136	Actin, alpha skeletal muscle OS=Rattus norvegicus OX=10116 GN=Acta1 PE=1 SV=1	0	136.954	42	15	112	1	377	42	5.39	262.55	15	2.91193e+07	High	1
False	High	IsMasterProtein	Q6AYS7	Aminoacylase-1A OS=Rattus norvegicus OX=10116 GN=Acy1a PE=1 SV=1	0	9.716	9	4	4	4	408	45.8	6.48	5.03	4	28961113	High	1
False	High	IsMasterProtein	P00884	Fructose-bisphosphate aldolase B OS=Rattus norvegicus OX=10116 GN=Aldob PE=1 SV=2	0	20.206	13	4	9	3	364	39.6	8.4	19.05	4	28538727	High	1
False	High	IsMasterProtein	Q28194	TREMBL:Q28194 (Bos taurus) Thrombospondin-1	0	13.471	3	4	6	4	1170	129.3	4.94	7.75	4	2.84722e+07	High	1
False	High	IsMasterProtein	Q9ERA7	Mesothelin OS=Rattus norvegicus OX=10116 GN=Msln PE=2 SV=2	0.003	4.284	3	2	3	2	625	68.8	6.87	1.73	2	27985195	High	1
False	High	IsMasterProtein	P16086	Spectrin alpha chain, non-erythrocytic 1 OS=Rattus norvegicus OX=10116 GN=Sptan1 PE=1 SV=2	0	36.034	5	10	13	10	2472	284.5	5.33	15.41	10	2.74132e+07	High	1
False	High	IsMasterProtein	P04762	Catalase OS=Rattus norvegicus OX=10116 GN=Cat PE=1 SV=3	0	12.66	6	3	5	3	527	59.7	7.5	11.16	3	27337036	High	1
False	High	IsMasterProtein	P04905	Glutathione S-transferase Mu 1 OS=Rattus norvegicus OX=10116 GN=Gstm1 PE=1 SV=2	0	16.651	18	4	7	3	218	25.9	8.19	10.71	4	2.54405e+07	High	1
False	High	IsMasterProtein	P39069	Adenylate kinase isoenzyme 1 OS=Rattus norvegicus OX=10116 GN=Ak1 PE=1 SV=3	0	12.468	16	3	4	3	194	21.6	7.9	9.03	3	2.53903e+07	High	1
False	High	IsMasterProtein	P62738	Actin, aortic smooth muscle OS=Rattus norvegicus OX=10116 GN=Acta2 PE=2 SV=1	0	133.194	42	15	110	1	377	42	5.39	260.26	15	25222676	High	1
False	High	IsMasterProtein	Q07984	Translocon-associated protein subunit delta OS=Rattus norvegicus OX=10116 GN=Ssr4 PE=2 SV=1	0	18.386	31	4	8	4	173	19	5.78	17.5	4	2.51675e+07	High	1
False	High	IsMasterProtein	D3ZHA0	Filamin-C OS=Rattus norvegicus OX=10116 GN=Flnc PE=1 SV=1	0	14.129	2	4	7	4	2726	290.8	5.9	9.71	4	2.51342e+07	High	1
False	High	IsMasterProtein	P68511	14-3-3 protein eta OS=Rattus norvegicus OX=10116 GN=Ywhah PE=1 SV=2	0	36.197	31	8	17	3	246	28.2	4.89	31.15	8	24654971	High	1
False	High	IsMasterProtein	Q3SX28	TREMBL:Q3SX28;Q5KR48 (Bos taurus) Tropomyosin 2	0	117.741	52	20	63	1	284	33	4.69	132.17	20	24315052	High	1	Acetyl [N-Term]
False	High	IsMasterProtein	P25409	Alanine aminotransferase 1 OS=Rattus norvegicus OX=10116 GN=Gpt PE=1 SV=2	0.003	3.865	3	1	1	1	496	55.1	6.46	2.1	1	23337278	High	1
False	High	IsMasterProtein	P29266	3-hydroxyisobutyrate dehydrogenase, mitochondrial OS=Rattus norvegicus OX=10116 GN=Hibadh PE=1 SV=3	0	21.21	21	5	8	5	335	35.3	8.47	17.74	5	2.30145e+07	High	1
False	High	IsMasterProtein	Q794F9	Amino acid transporter heavy chain SLC3A2 OS=Rattus norvegicus OX=10116 GN=Slc3a2 PE=1 SV=1	0	22.921	12	5	5	5	527	58	5.33	9.34	5	2.29877e+07	High	1
False	High	IsMasterProtein	G3V7J5	Pyrethroid hydrolase Ces2e OS=Rattus norvegicus OX=10116 GN=Ces2e PE=1 SV=2	0	6.015	3	2	3	2	567	63.5	6.09	1.63	2	2.22375e+07	High	1
False	High	IsMasterProtein	Q08420	Extracellular superoxide dismutase [Cu-Zn] OS=Rattus norvegicus OX=10116 GN=Sod3 PE=1 SV=2	0	13.544	8	2	4	2	244	26.6	6.6	9.93	2	22079270	High	1
False	High	IsMasterProtein	Q62658	Peptidyl-prolyl cis-trans isomerase FKBP1A OS=Rattus norvegicus OX=10116 GN=Fkbp1a PE=1 SV=3	0	13.81	26	2	5	2	108	11.9	8.16	14.66	2	21978631	High	1	Met-loss [N-Term]
False	High	IsMasterProtein	Q6BBI8	Ubiquitin-fold modifier-conjugating enzyme 1 OS=Rattus norvegicus OX=10116 GN=Ufc1 PE=2 SV=1	0	6.259	11	2	3	2	167	19.5	7.4	4.3	2	21470982	High	1
False	High	IsMasterProtein	P12711	Alcohol dehydrogenase class-3 OS=Rattus norvegicus OX=10116 GN=Adh5 PE=1 SV=2	0	6.161	7	3	5	3	374	39.6	7.49	1.7	3	21394148	High	1
False	High	IsMasterProtein	P23965	Enoyl-CoA delta isomerase 1, mitochondrial OS=Rattus norvegicus OX=10116 GN=Eci1 PE=1 SV=1	0	19.454	16	4	8	4	289	32.2	9.54	17.82	4	2.12591e+07	High	1
False	High	IsMasterProtein	P13383	Nucleolin OS=Rattus norvegicus OX=10116 GN=Ncl PE=1 SV=3	0	16.75	7	5	6	5	713	77.1	4.74	11.47	5	21222987	High	1
False	High	IsMasterProtein	Q07009	Calpain-2 catalytic subunit OS=Rattus norvegicus OX=10116 GN=Capn2 PE=1 SV=3	0	4.852	2	1	2	1	700	79.9	4.96	1.99	1	21132854	High	1
False	High	IsMasterProtein	P56571	ES1 protein homolog, mitochondrial OS=Rattus norvegicus OX=10116 PE=1 SV=2	0	9.192	8	2	4	2	266	28.2	8.92	6.05	2	2.08192e+07	High	1
False	High	IsMasterProtein	Q05982	Nucleoside diphosphate kinase A OS=Rattus norvegicus OX=10116 GN=Nme1 PE=1 SV=1	0	55.444	40	5	25	1	152	17.2	6.33	49.09	5	20741588	High	1
False	High	IsMasterProtein	P46462	Transitional endoplasmic reticulum ATPase OS=Rattus norvegicus OX=10116 GN=Vcp PE=1 SV=3	0	23.139	10	7	10	7	806	89.3	5.26	13.52	7	2.06642e+07	High	1	Met-loss+Acetyl [N-Term]
False	High	IsMasterProtein	Q9EPH8	Polyadenylate-binding protein 1 OS=Rattus norvegicus OX=10116 GN=Pabpc1 PE=1 SV=1	0	12.766	7	5	6	5	636	70.7	9.5	4.19	5	2.05545e+07	High	1
False	High	IsMasterProtein	Q2KJC7	TREMBL:Q2KJC7;Q8HZM3 (Bos taurus) Periostin, osteoblast specific factor	0.003	3.773	2	1	1	1	779	86.8	7.5	1.74	1	20357940	High	1
False	High	IsMasterProtein	P12001	Large ribosomal subunit protein eL18 OS=Rattus norvegicus OX=10116 GN=Rpl18 PE=1 SV=2	0.003	2.856	4	1	2	1	188	21.6	11.78	3.97	1	20239884	High	1
False	High	IsMasterProtein	Q9R0T4	Cadherin-1 OS=Rattus norvegicus OX=10116 GN=Cdh1 PE=1 SV=1	0	15.676	5	3	6	3	886	98.7	4.81	15.37	3	2.01176e+07	High	1
False	High	IsMasterProtein	Q6AY63	ADP-sugar pyrophosphatase OS=Rattus norvegicus OX=10116 GN=Nudt5 PE=2 SV=1	0	6.034	5	1	2	1	219	24.1	5.16	5.29	1	20072238	High	1
False	High	IsMasterProtein	P62909	Small ribosomal subunit protein uS3 OS=Rattus norvegicus OX=10116 GN=Rps3 PE=1 SV=1	0	11.821	20	4	6	4	243	26.7	9.66	6.02	4	1.96017e+07	High	1
False	High	IsMasterProtein	P54318	Pancreatic lipase-related protein 2 OS=Rattus norvegicus OX=10116 GN=Pnliprp2 PE=1 SV=1	0	10.981	8	3	7	3	468	52.5	6.34	5.63	3	1.92147e+07	High	1
False	High	IsMasterProtein	Q497B0	Omega-amidase NIT2 OS=Rattus norvegicus OX=10116 GN=Nit2 PE=1 SV=1	0	20.506	17	4	6	4	276	30.7	7.3	16.82	4	1.89403e+07	High	1
False	High	IsMasterProtein	Q920L2	Succinate dehydrogenase [ubiquinone] flavoprotein subunit, mitochondrial OS=Rattus norvegicus OX=10116 GN=Sdha PE=1 SV=1	0	18.213	7	4	5	4	656	71.6	7.17	9.79	4	1.88384e+07	High	1
False	High	IsMasterProtein	P13084	Nucleophosmin OS=Rattus norvegicus OX=10116 GN=Npm1 PE=1 SV=1	0	12.177	4	1	3	1	292	32.5	4.77	8.03	1	1.87781e+07	High	1
False	High	IsMasterProtein	P41562	Isocitrate dehydrogenase [NADP] cytoplasmic OS=Rattus norvegicus OX=10116 GN=Idh1 PE=1 SV=1	0	18.157	9	3	6	3	414	46.7	6.99	14.49	3	1.85232e+07	High	1
False	High	IsMasterProtein	Q63514	C4b-binding protein alpha chain OS=Rattus norvegicus OX=10116 GN=C4bpa PE=2 SV=1	0	6.41	5	3	5	3	558	62.2	7.21	4.45	3	1.84895e+07	High	1
False	High	IsMasterProtein	Q6AYD3	Proliferation-associated protein 2G4 OS=Rattus norvegicus OX=10116 GN=Pa2g4 PE=1 SV=1	0	13.048	11	4	5	4	394	43.6	6.86	4.31	4	1.82334e+07	High	1
False	High	IsMasterProtein	Q9Z1A6	Vigilin OS=Rattus norvegicus OX=10116 GN=Hdlbp PE=1 SV=1	0	8.463	3	4	5	4	1268	141.5	6.96	4.33	4	17893808	High	1
False	High	IsMasterProtein	Q5FVQ4	Malectin OS=Rattus norvegicus OX=10116 GN=Mlec PE=2 SV=1	0	19.356	19	4	8	4	291	32.4	5.55	15.14	4	1.78643e+07	High	1
False	High	IsMasterProtein	Q9WUH4	Four and a half LIM domains protein 1 OS=Rattus norvegicus OX=10116 GN=Fhl1 PE=2 SV=1	0	5.465	4	1	2	1	280	31.9	8.37	5.32	1	17848254	High	1
False	High	IsMasterProtein	Q64057	Alpha-aminoadipic semialdehyde dehydrogenase OS=Rattus norvegicus OX=10116 GN=Aldh7a1 PE=1 SV=2	0	6.278	3	2	3	2	539	58.7	7.87	1.91	2	1.7822e+07	High	1
False	High	IsMasterProtein	O35783	Calumenin OS=Rattus norvegicus OX=10116 GN=Calu PE=1 SV=1	0	11.258	6	2	4	2	315	37	4.58	8.44	2	1.75689e+07	High	1
False	High	IsMasterProtein	P85968	6-phosphogluconate dehydrogenase, decarboxylating OS=Rattus norvegicus OX=10116 GN=Pgd PE=1 SV=1	0	8.9	5	2	4	2	483	53.2	7.02	7.43	2	1.74523e+07	High	1
False	High	IsMasterProtein	Q66H80	Coatomer subunit delta OS=Rattus norvegicus OX=10116 GN=Arcn1 PE=2 SV=1	0	8.111	5	2	3	2	511	57.2	6.21	4	2	17350713	High	1
False	High	IsMasterProtein	P01805	Ig heavy chain V region IR2 OS=Rattus norvegicus OX=10116 PE=4 SV=1	0	9.64	11	1	3	1	142	16	8.24	11.41	1	16986290	High	1
False	High	IsMasterProtein	P14604	Enoyl-CoA hydratase, mitochondrial OS=Rattus norvegicus OX=10116 GN=Echs1 PE=1 SV=1	0	6.544	10	2	3	2	290	31.5	8.13	2.29	2	16762536	High	1
False	High	IsMasterProtein	O88600	Heat shock 70 kDa protein 4 OS=Rattus norvegicus OX=10116 GN=Hspa4 PE=1 SV=1	0	16.729	5	4	5	4	840	94	5.21	11.03	4	1.676e+07	High	1
False	High	IsMasterProtein	P26772	10 kDa heat shock protein, mitochondrial OS=Rattus norvegicus OX=10116 GN=Hspe1 PE=1 SV=3	0	14.319	38	4	5	4	102	10.9	8.92	11.21	4	16394463	High	1
False	Medium	IsMasterProtein	Q63663	Guanylate-binding protein 2 OS=Rattus norvegicus OX=10116 GN=Gbp2 PE=1 SV=2	0.018	1.776	2	1	2	1	589	67.1	5.69	0	1	16236151	High	1
False	High	IsMasterProtein	Q6RJR6	Reticulon-3 OS=Rattus norvegicus OX=10116 GN=Rtn3 PE=1 SV=1	0.007	2.303	1	1	2	1	940	101.5	5.11	4.01	1	15923747	High	1
False	High	IsMasterProtein	P25031	Regenerating islet-derived protein 3-beta OS=Rattus norvegicus OX=10116 GN=Reg3b PE=1 SV=1	0.004	2.64	5	1	3	1	175	19.6	7.64	4.1	1	15780438	High	1
False	High	IsMasterProtein	P15650	Long-chain specific acyl-CoA dehydrogenase, mitochondrial OS=Rattus norvegicus OX=10116 GN=Acadl PE=1 SV=1	0	16.555	12	4	6	4	430	47.8	7.74	12.03	4	1.55478e+07	High	1
False	High	IsMasterProtein	G3V8D4	Apolipoprotein C-II OS=Rattus norvegicus OX=10116 GN=Apoc2 PE=3 SV=1	0	5.605	19	2	2	2	97	10.7	4.61	2.05	2	15514867	High	1
False	High	IsMasterProtein	P11762	Galectin-1 OS=Rattus norvegicus OX=10116 GN=Lgals1 PE=1 SV=2	0	18.681	27	3	8	3	135	14.8	5.26	18.05	3	15482332	High	1
False	High	IsMasterProtein	P02563	Myosin-6 OS=Rattus norvegicus OX=10116 GN=Myh6 PE=1 SV=2	0	86.325	9	16	45	1	1938	223.4	5.74	96.91	16	15245504	High	1
False	High	IsMasterProtein	Q63584	Transmembrane emp24 domain-containing protein 10 OS=Rattus norvegicus OX=10116 GN=Tmed10 PE=1 SV=2	0	15.816	14	3	5	3	219	24.8	6.42	10.38	3	15131179	High	1
False	High	IsMasterProtein	Q9WVH8	Fibulin-5 OS=Rattus norvegicus OX=10116 GN=Fbln5 PE=2 SV=1	0	9.335	7	3	5	3	448	50.1	4.67	3.64	3	1.50096e+07	High	1
False	High	IsMasterProtein	O35567	Bifunctional purine biosynthesis protein ATIC OS=Rattus norvegicus OX=10116 GN=Atic PE=1 SV=2	0	17.423	10	4	7	4	592	64.2	7.14	15.86	4	1.48602e+07	High	1	Met-loss+Acetyl [N-Term]
False	High	IsMasterProtein	P35434	ATP synthase subunit delta, mitochondrial OS=Rattus norvegicus OX=10116 GN=Atp5f1d PE=1 SV=2	0	7.392	12	2	2	2	168	17.6	5.24	2.56	2	14542894	High	1
False	High	IsMasterProtein	O35952	Hydroxyacylglutathione hydrolase, mitochondrial OS=Rattus norvegicus OX=10116 GN=Hagh PE=1 SV=2	0	13.99	10	3	4	3	309	34.1	7.74	8.84	3	1.42865e+07	High	1
False	High	IsMasterProtein	O35217	Multiple inositol polyphosphate phosphatase 1 OS=Rattus norvegicus OX=10116 GN=Minpp1 PE=1 SV=3	0	8.623	7	3	4	3	481	54.6	6.9	4.07	3	1.38683e+07	High	1
False	High	IsMasterProtein	P29534	Vascular cell adhesion protein 1 OS=Rattus norvegicus OX=10116 GN=Vcam1 PE=1 SV=1	0	8.062	4	2	2	2	739	81.2	5.24	3.62	2	13864833	High	1
False	High	IsMasterProtein	O35077	Glycerol-3-phosphate dehydrogenase [NAD(+)], cytoplasmic OS=Rattus norvegicus OX=10116 GN=Gpd1 PE=1 SV=4	0	11.912	11	4	6	4	349	37.4	6.6	5.55	4	1.37828e+07	High	1
False	High	IsMasterProtein	Q6AYG5	Ethylmalonyl-CoA decarboxylase OS=Rattus norvegicus OX=10116 GN=Echdc1 PE=1 SV=1	0	11.831	10	3	4	3	299	32.6	7.03	6.46	3	1.37722e+07	High	1
False	High	IsMasterProtein	Q6NYB7	Ras-related protein Rab-1A OS=Rattus norvegicus OX=10116 GN=Rab1A PE=1 SV=3	0	13.42	29	5	6	5	205	22.7	6.21	4.01	5	1.37631e+07	High	1	Met-loss+Acetyl [N-Term]
False	High	IsMasterProtein	Q9JLT0	Myosin-10 OS=Rattus norvegicus OX=10116 GN=Myh10 PE=1 SV=1	0	34.162	4	6	14	1	1976	228.8	5.6	31.8	6	13589705	High	1
False	High	IsMasterProtein	O08628	Procollagen C-endopeptidase enhancer 1 OS=Rattus norvegicus OX=10116 GN=Pcolce PE=1 SV=1	0	12.319	9	3	4	3	468	50.2	8.06	7.91	3	1.3498e+07	High	1
False	High	IsMasterProtein	P85971	6-phosphogluconolactonase OS=Rattus norvegicus OX=10116 GN=Pgls PE=1 SV=1	0	5.781	6	1	2	1	257	27.2	5.85	4.91	1	13462576	High	1
False	High	IsMasterProtein	P04041	Glutathione peroxidase 1 OS=Rattus norvegicus OX=10116 GN=Gpx1 PE=1 SV=4	0	9.884	13	2	6	2	201	22.3	7.87	8.44	2	1.34603e+07	High	1
False	High	IsMasterProtein	P24329	Thiosulfate sulfurtransferase OS=Rattus norvegicus OX=10116 GN=Tst PE=1 SV=3	0	10.064	10	2	4	2	297	33.4	7.85	6.6	2	13451088	High	1
False	High	IsMasterProtein	Q6IUU3	Sulfhydryl oxidase 1 OS=Rattus norvegicus OX=10116 GN=Qsox1 PE=1 SV=1	0	13.35	4	3	5	3	750	82.4	7.93	12.15	3	13372629	High	1
False	High	IsMasterProtein	P68255	14-3-3 protein theta OS=Rattus norvegicus OX=10116 GN=Ywhaq PE=1 SV=1	0	27.519	23	7	13	2	245	27.8	4.78	21.74	7	13280121	High	1
False	High	IsMasterProtein	Q62867	Gamma-glutamyl hydrolase OS=Rattus norvegicus OX=10116 GN=Ggh PE=1 SV=1	0	16.603	16	5	7	5	317	35.8	8.05	10.26	5	1.31152e+07	High	1
False	High	IsMasterProtein	P08661	Mannose-binding protein C OS=Rattus norvegicus OX=10116 GN=Mbl2 PE=1 SV=2	0	10.689	9	2	4	2	244	26	5.33	11.27	2	12995730	High	1
False	High	IsMasterProtein	Q5RKI0	WD repeat-containing protein 1 OS=Rattus norvegicus OX=10116 GN=Wdr1 PE=1 SV=3	0	13.172	7	3	5	3	606	66.1	6.62	8.47	3	1.28907e+07	High	1
False	High	IsMasterProtein	Q62902	Protein ERGIC-53 OS=Rattus norvegicus OX=10116 GN=Lman1 PE=1 SV=1	0	7.292	3	2	3	2	517	57.9	6.34	4.61	2	12855109	High	1
False	High	IsMasterProtein	O35796	Complement component 1 Q subcomponent-binding protein, mitochondrial OS=Rattus norvegicus OX=10116 GN=C1qbp PE=1 SV=2	0	11.894	17	3	6	3	279	31	4.87	10.37	3	1.26518e+07	High	1
False	High	IsMasterProtein	Q63945	Protein SET OS=Rattus norvegicus OX=10116 GN=Set PE=2 SV=2	0	14.487	12	3	6	3	289	33.4	4.32	9.07	3	1.26073e+07	High	1
False	High	IsMasterProtein	P62329	Thymosin beta-4 OS=Rattus norvegicus OX=10116 GN=Tmsb4x PE=1 SV=2	0	5.669	34	1	2	1	44	5.1	5.06	4.36	1	12596050	High	1	Met-loss+Acetyl [N-Term]
False	High	IsMasterProtein	Q6B345	Protein S100-A11 OS=Rattus norvegicus OX=10116 GN=S100a11 PE=3 SV=1	0.004	2.539	7	1	2	1	98	11.1	5.9	3.68	1	12502394	High	1
False	High	IsMasterProtein	P17084	Colipase OS=Rattus norvegicus OX=10116 GN=Clps PE=2 SV=2	0.003	3.144	7	1	2	1	112	12.2	7.8	3.65	1	12494497	High	1
False	High	IsMasterProtein	Q9Z339	Glutathione S-transferase omega-1 OS=Rattus norvegicus OX=10116 GN=Gsto1 PE=1 SV=2	0	9.554	20	4	5	4	241	27.7	6.68	3.35	4	1.24688e+07	High	1
False	High	IsMasterProtein	P50398	Rab GDP dissociation inhibitor alpha OS=Rattus norvegicus OX=10116 GN=Gdi1 PE=1 SV=1	0	9.231	7	3	4	1	447	50.5	5.14	5.64	3	12325849	High	1
False	High	IsMasterProtein	Q5XI32	F-actin-capping protein subunit beta OS=Rattus norvegicus OX=10116 GN=Capzb PE=1 SV=1	0.003	4.244	4	1	1	1	272	30.6	6	2.72	1	12247320	High	1
False	High	IsMasterProtein	P61206	ADP-ribosylation factor 3 OS=Rattus norvegicus OX=10116 GN=Arf3 PE=2 SV=2	0	5.05	6	1	2	1	181	20.6	7.43	4.24	1	11926218	High	1
False	High	IsMasterProtein	Q5BJP3	Ubiquitin-fold modifier 1 OS=Rattus norvegicus OX=10116 GN=Ufm1 PE=3 SV=1	0	4.347	27	2	4	2	85	9.1	9.31	3.87	2	1.17972e+07	High	1
False	Medium	IsMasterProtein	P0C6C0	A-kinase anchor protein SPHKAP OS=Rattus norvegicus OX=10116 GN=Sphkap PE=1 SV=1	0.037	1.376	0	1	1	1	1683	184.3	5.06	0	1	11660476	High	1
False	Medium	IsMasterProtein	Q2KIF2	TREMBL:Q2KIF2 (Bos taurus) Similar to leucine-rich alpha-2-glycoprotein 1	0.028	1.597	2	1	1	1	346	38.3	6.99	0	1	11635094	High	1
False	High	IsMasterProtein	B0BNM1	NAD(P)H-hydrate epimerase OS=Rattus norvegicus OX=10116 GN=Naxe PE=2 SV=1	0.009	2.078	3	1	2	1	282	30.9	6.89	0	1	11573158	High	1
False	High	IsMasterProtein	Q6AXS5	SERPINE1 mRNA-binding protein 1 OS=Rattus norvegicus OX=10116 GN=Serbp1 PE=1 SV=2	0	6.133	6	2	2	2	407	44.7	8.54	3.47	2	1.14994e+07	High	1
False	High	IsMasterProtein	Q66X93	Staphylococcal nuclease domain-containing protein 1 OS=Rattus norvegicus OX=10116 GN=Snd1 PE=1 SV=1	0	11.847	4	4	5	4	909	101.9	7.18	6.83	4	11466243	High	1
False	High	IsMasterProtein	P63324	Small ribosomal subunit protein eS12 OS=Rattus norvegicus OX=10116 GN=Rps12 PE=1 SV=2	0	4.672	14	2	3	2	132	14.5	7.24	1.68	2	11457365	High	1
False	High	IsMasterProtein	P41498	Low molecular weight phosphotyrosine protein phosphatase OS=Rattus norvegicus OX=10116 GN=Acp1 PE=1 SV=3	0.003	3.886	6	1	2	1	158	18.1	6.52	4.61	1	11391303	High	1
False	High	IsMasterProtein	P15473	Insulin-like growth factor-binding protein 3 OS=Rattus norvegicus OX=10116 GN=Igfbp3 PE=1 SV=2	0	5.583	7	2	2	2	292	31.7	8.29	2.22	2	11254932	High	1
False	High	IsMasterProtein	O35763	Moesin OS=Rattus norvegicus OX=10116 GN=Msn PE=1 SV=3	0	17.179	8	5	7	3	577	67.7	6.54	10.05	5	1.10316e+07	High	1
False	High	IsMasterProtein	P52555	Endoplasmic reticulum resident protein 29 OS=Rattus norvegicus OX=10116 GN=Erp29 PE=1 SV=2	0	5.143	6	1	2	1	260	28.6	6.62	4.93	1	11005615	High	1
False	High	IsMasterProtein	P04462	Myosin-8 (Fragment) OS=Rattus norvegicus OX=10116 GN=Myh8 PE=2 SV=1	0	23.271	18	4	11	1	257	29.8	6.84	30.66	4	10992874	High	1
False	High	IsMasterProtein	Q6P6T1	Complement C1s subcomponent OS=Rattus norvegicus OX=10116 GN=C1s PE=2 SV=2	0	10.094	4	2	3	2	688	77	4.77	7.45	2	10972776	High	1
False	High	IsMasterProtein	Q2TBQ1	TREMBL:Q2TBQ1 (Bos taurus) Coagulation factor XIII, B polypeptide	0.009	2.122	1	1	2	1	661	75.1	6.76	0	1	10959923	High	1
False	High	IsMasterProtein	O35568	EGF-containing fibulin-like extracellular matrix protein 1 OS=Rattus norvegicus OX=10116 GN=Efemp1 PE=1 SV=1	0	5.85	2	1	1	1	493	54.6	5.11	2.85	1	10869231	High	1
False	High	IsMasterProtein	Q4G074	KIF-binding protein OS=Rattus norvegicus OX=10116 GN=Kifbp PE=2 SV=1	0.005	2.384	4	1	3	1	617	71.3	5.53	0	1	1.06283e+07	High	1
False	High	IsMasterProtein	Q64591	2,4-dienoyl-CoA reductase [(3E)-enoyl-CoA-producing], mitochondrial OS=Rattus norvegicus OX=10116 GN=Decr1 PE=1 SV=2	0	10.338	7	2	3	2	335	36.1	8.94	6.31	2	1.06006e+07	High	1
False	High	IsMasterProtein	P49744	Thrombospondin-4 OS=Rattus norvegicus OX=10116 GN=Thbs4 PE=1 SV=1	0	4.398	1	1	2	1	980	108.1	4.75	2.13	1	10541552	High	1
False	Medium	IsMasterProtein	P16975	SPARC OS=Rattus norvegicus OX=10116 GN=Sparc PE=1 SV=4	0.019	1.81	3	1	1	1	301	34.3	4.89	2.27	1	10527380	High	1
False	High	IsMasterProtein	Q64122	Myosin regulatory light polypeptide 9 OS=Rattus norvegicus OX=10116 GN=Myl9 PE=1 SV=2	0	17.79	23	4	8	1	171	19.7	4.92	20.44	4	10519417	High	1
False	High	IsMasterProtein	Q7TP47	Heterogeneous nuclear ribonucleoprotein Q OS=Rattus norvegicus OX=10116 GN=Syncrip PE=2 SV=1	0	10.035	5	2	3	2	533	59.7	8.79	6.61	2	1.01402e+07	High	1
False	High	IsMasterProtein	P50503	Hsc70-interacting protein OS=Rattus norvegicus OX=10116 GN=St13 PE=1 SV=1	0	8.015	6	2	4	2	368	41.3	5.39	5.84	2	1.01159e+07	High	1
False	High	IsMasterProtein	Q8VHF5	Citrate synthase, mitochondrial OS=Rattus norvegicus OX=10116 GN=Cs PE=1 SV=1	0	8.397	3	1	3	1	466	51.8	8.35	9.44	1	10021158	High	1
False	High	IsMasterProtein	Q5U300	Ubiquitin-like modifier-activating enzyme 1 OS=Rattus norvegicus OX=10116 GN=Uba1 PE=1 SV=1	0	29.955	9	7	9	7	1058	117.7	5.57	12.85	7	9.91023e+06	High	1
False	High	IsMasterProtein	P10860	Glutamate dehydrogenase 1, mitochondrial OS=Rattus norvegicus OX=10116 GN=Glud1 PE=1 SV=2	0.003	3.324	1	1	1	1	558	61.4	8	1.84	1	9413950	High	1
False	High	IsMasterProtein	Q794E4	Heterogeneous nuclear ribonucleoprotein F OS=Rattus norvegicus OX=10116 GN=Hnrnpf PE=1 SV=3	0	10.678	8	3	6	2	415	45.7	5.49	9.15	3	9269907	High	1	Met-loss+Acetyl [N-Term]
False	High	IsMasterProtein	P32821	Trypsin V-A OS=Rattus norvegicus OX=10116 PE=2 SV=1	0	12.016	8	1	2	1	246	26.9	5.11	9.91	1	9259154	High	1
False	High	IsMasterProtein	Q641Y0	Dolichyl-diphosphooligosaccharide--protein glycosyltransferase 48 kDa subunit OS=Rattus norvegicus OX=10116 GN=Ddost PE=2 SV=1	0	5.225	2	1	1	1	441	48.9	5.97	2.67	1	9206979	High	1
False	High	IsMasterProtein	P42854	Regenerating islet-derived protein 3-gamma OS=Rattus norvegicus OX=10116 GN=Reg3g PE=1 SV=1	0	5.552	14	1	1	1	174	19.1	7.69	3.2	1	9159397	High	1
False	High	IsMasterProtein	P62828	GTP-binding nuclear protein Ran OS=Rattus norvegicus OX=10116 GN=Ran PE=1 SV=3	0	5.125	5	1	2	1	216	24.4	7.49	4.9	1	9150658	High	1
False	High	IsMasterProtein	Q91Y78	Ubiquitin carboxyl-terminal hydrolase isozyme L3 OS=Rattus norvegicus OX=10116 GN=Uchl3 PE=1 SV=1	0	7.798	10	2	3	2	230	26.1	5.11	5.47	2	9027383	High	1
False	High	IsMasterProtein	P68101	Eukaryotic translation initiation factor 2 subunit 1 OS=Rattus norvegicus OX=10116 GN=Eif2s1 PE=1 SV=2	0	5.778	4	1	2	1	315	36.1	5.08	5.08	1	8964219	High	1
False	High	IsMasterProtein	A0JPM9	Eukaryotic translation initiation factor 3 subunit J OS=Rattus norvegicus OX=10116 GN=Eif3j PE=1 SV=1	0	9.039	15	3	3	3	259	29.2	4.81	1.98	3	8843516	High	1
False	High	IsMasterProtein	P61589	Transforming protein RhoA OS=Rattus norvegicus OX=10116 GN=Rhoa PE=1 SV=1	0.003	4.145	9	2	3	2	193	21.8	6.1	2.02	2	8.81229e+06	High	1
False	High	IsMasterProtein	Q08163	Adenylyl cyclase-associated protein 1 OS=Rattus norvegicus OX=10116 GN=Cap1 PE=1 SV=3	0	11.458	6	2	4	2	474	51.6	7.52	10.59	2	8.7454e+06	High	1
False	High	IsMasterProtein	Q6PCT3	Tumor protein D54 OS=Rattus norvegicus OX=10116 GN=Tpd52l2 PE=1 SV=1	0	15.356	15	3	4	3	220	24	6.15	8.97	3	8.73778e+06	High	1	Acetyl [N-Term]
False	High	IsMasterProtein	Q5I0D7	Xaa-Pro dipeptidase OS=Rattus norvegicus OX=10116 GN=Pepd PE=2 SV=1	0.003	4.195	2	1	2	1	492	54.7	5.95	4.17	1	8675010	High	1
False	High	IsMasterProtein	ENSEMBL:ENSBTAP00000016046	(Bos taurus) similar to fibulin-1 C isoform 1	0.003	3.875	1	1	2	1	706	77.4	5.06	3.56	1	8598269	High	1
False	High	IsMasterProtein	P30919	N(4)-(Beta-N-acetylglucosaminyl)-L-asparaginase OS=Rattus norvegicus OX=10116 GN=Aga PE=1 SV=2	0	14.132	17	3	3	3	345	37.1	7.18	5.83	3	8381432	High	1
False	High	IsMasterProtein	O35142	Coatomer subunit beta' OS=Rattus norvegicus OX=10116 GN=Copb2 PE=1 SV=3	0	8.661	3	2	3	2	905	102.5	5.27	6.94	2	8.31274e+06	High	1
False	High	IsMasterProtein	P68370	Tubulin alpha-1A chain OS=Rattus norvegicus OX=10116 GN=Tuba1a PE=1 SV=1	0	12.391	10	3	6	3	451	50.1	5.06	9.69	3	8.29981e+06	High	1
False	High	IsMasterProtein	P62083	Small ribosomal subunit protein eS7 OS=Rattus norvegicus OX=10116 GN=Rps7 PE=1 SV=1	0.004	2.618	4	1	1	1	194	22.1	10.1	1.93	1	7996531	High	1
False	Medium	IsMasterProtein	Q05095	Homeobox protein CDX-1 (Fragment) OS=Rattus norvegicus OX=10116 GN=Cdx1 PE=2 SV=1	0.026	1.615	10	1	2	1	123	14.3	10.1	0	1	7961789	High	1
False	High	IsMasterProtein	O55096	Dipeptidyl peptidase 3 OS=Rattus norvegicus OX=10116 GN=Dpp3 PE=1 SV=2	0	16.794	8	3	5	3	738	83	5.22	9.56	3	7.89833e+06	High	1
False	High	IsMasterProtein	P19234	NADH dehydrogenase [ubiquinone] flavoprotein 2, mitochondrial OS=Rattus norvegicus OX=10116 GN=Ndufv2 PE=1 SV=2	0	5.457	4	1	2	1	248	27.4	6.68	5.86	1	7.86384e+06	High	1
False	High	IsMasterProtein	P31977	Ezrin OS=Rattus norvegicus OX=10116 GN=Ezr PE=1 SV=3	0	16.998	6	4	7	2	586	69.3	6.1	10.53	4	7.83521e+06	High	1
False	High	IsMasterProtein	P21913	Succinate dehydrogenase [ubiquinone] iron-sulfur subunit, mitochondrial OS=Rattus norvegicus OX=10116 GN=Sdhb PE=2 SV=2	0	8.882	10	3	3	3	282	31.8	8.68	4.47	3	7455764	High	1
False	High	IsMasterProtein	P07687	Epoxide hydrolase 1 OS=Rattus norvegicus OX=10116 GN=Ephx1 PE=1 SV=1	0.005	2.382	2	1	2	1	455	52.5	8.51	0	1	7447187	High	1
False	High	IsMasterProtein	P08009	Glutathione S-transferase Mu 7 OS=Rattus norvegicus OX=10116 GN=Gstm7 PE=1 SV=2	0	17.886	21	5	13	1	218	25.7	7.33	20.84	5	7.40907e+06	High	1	Met-loss [N-Term]
False	High	IsMasterProtein	P08503	Medium-chain specific acyl-CoA dehydrogenase, mitochondrial OS=Rattus norvegicus OX=10116 GN=Acadm PE=1 SV=1	0	4.602	3	1	1	1	421	46.5	8.41	2.28	1	7.31195e+06	High	1
False	High	IsMasterProtein	P50399	Rab GDP dissociation inhibitor beta OS=Rattus norvegicus OX=10116 GN=Gdi2 PE=1 SV=2	0	9.971	7	3	4	1	445	50.5	6.25	5.75	3	7.23085e+06	High	1
False	High	IsMasterProtein	P13803	Electron transfer flavoprotein subunit alpha, mitochondrial OS=Rattus norvegicus OX=10116 GN=Etfa PE=1 SV=4	0	5.266	10	2	3	2	333	34.9	8.38	3.37	2	7.18612e+06	High	1
False	High	IsMasterProtein	Q6P7B0	Tryptophan--tRNA ligase, cytoplasmic OS=Rattus norvegicus OX=10116 GN=Wars1 PE=1 SV=2	0	8.787	7	3	3	3	481	54.1	6.48	5.56	3	7.05784e+06	High	1
False	High	IsMasterProtein	Q7M767	Ubiquitin-conjugating enzyme E2 variant 2 OS=Rattus norvegicus OX=10116 GN=Ube2v2 PE=1 SV=3	0.003	3.672	7	1	1	1	145	16.3	8.09	1.92	1	7.04317e+06	High	1
False	High	IsMasterProtein	P09527	Ras-related protein Rab-7a OS=Rattus norvegicus OX=10116 GN=Rab7a PE=1 SV=2	0	7.755	12	2	2	2	207	23.5	6.7	4.05	2	7.02937e+06	High	1
False	High	IsMasterProtein	Q5XIT9	Methylcrotonoyl-CoA carboxylase beta chain, mitochondrial OS=Rattus norvegicus OX=10116 GN=Mccc2 PE=2 SV=1	0	8.551	3	1	3	1	563	61.5	8.31	7.98	1	6982959	High	1
False	High	IsMasterProtein	Q3KR86	MICOS complex subunit Mic60 (Fragment) OS=Rattus norvegicus OX=10116 GN=Immt PE=1 SV=1	0	6.841	4	2	2	2	609	67.1	5.8	1.82	2	6.90946e+06	High	1
False	High	IsMasterProtein	P12847	Myosin-3 OS=Rattus norvegicus OX=10116 GN=Myh3 PE=3 SV=1	0	90.097	9	17	52	1	1940	223.7	5.83	111.11	17	6872754	High	1
False	High	IsMasterProtein	Q63515	C4b-binding protein beta chain OS=Rattus norvegicus OX=10116 GN=C4bpb PE=2 SV=1	0.003	3.044	3	1	1	1	258	28.6	4.92	1.86	1	6.86623e+06	High	1
False	High	IsMasterProtein	Q5M819	Phosphoserine phosphatase OS=Rattus norvegicus OX=10116 GN=Psph PE=2 SV=1	0.003	2.867	4	1	2	1	225	25	5.67	4.04	1	6766084	High	1
False	High	IsMasterProtein	Q63797	Proteasome activator complex subunit 1 OS=Rattus norvegicus OX=10116 GN=Psme1 PE=2 SV=1	0.003	4.152	4	1	2	1	249	28.6	6.02	4.29	1	6722918	High	1
False	High	IsMasterProtein	P13832	Myosin regulatory light chain RLC-A OS=Rattus norvegicus OX=10116 GN=Rlc-a PE=2 SV=2	0	19.567	24	4	7	1	172	19.9	4.81	18.72	4	6687272	High	1
False	High	IsMasterProtein	P29410	Adenylate kinase 2, mitochondrial OS=Rattus norvegicus OX=10116 GN=Ak2 PE=2 SV=2	0	6.389	9	2	3	2	239	26.4	6.79	3.92	2	6677216	High	1
False	High	IsMasterProtein	ENSEMBL:ENSBTAP00000007350	(Bos taurus) similar to Complement C4-A precursor	0	25.687	3	6	17	1	1742	192.9	7.44	28.45	6	6523650	High	1
False	High	IsMasterProtein	P84817	Mitochondrial fission 1 protein OS=Rattus norvegicus OX=10116 GN=Fis1 PE=1 SV=1	0.003	2.923	9	1	2	1	152	17	8.53	0	1	6.52061e+06	High	1
False	High	IsMasterProtein	P32232	Cystathionine beta-synthase OS=Rattus norvegicus OX=10116 GN=Cbs PE=1 SV=3	0	5.796	2	1	1	1	561	61.4	6.48	2.88	1	6417866	High	1
False	Medium	IsMasterProtein	P04166	Cytochrome b5 type B OS=Rattus norvegicus OX=10116 GN=Cyb5b PE=1 SV=2	0.02	1.751	4	1	2	1	146	16.3	5.06	0	1	6.35885e+06	High	1
False	High	IsMasterProtein	Q99J86	Attractin OS=Rattus norvegicus OX=10116 GN=Atrn PE=2 SV=1	0.003	3.76	1	1	2	1	1432	158.6	7.21	3.82	1	6.29298e+06	High	1
False	High	IsMasterProtein	P31721	Complement C1q subcomponent subunit B OS=Rattus norvegicus OX=10116 GN=C1qb PE=1 SV=2	0	5.847	5	1	2	1	253	26.6	9	4.85	1	6.26406e+06	High	1
False	High	IsMasterProtein	P30713	Glutathione S-transferase theta-2 OS=Rattus norvegicus OX=10116 GN=Gstt2 PE=1 SV=3	0	6.743	6	1	2	1	244	27.4	7.91	5.32	1	6.19356e+06	High	1
False	High	IsMasterProtein	P31720	Complement C1q subcomponent subunit A OS=Rattus norvegicus OX=10116 GN=C1qa PE=1 SV=2	0	4.686	6	1	2	1	245	25.9	8.97	4.34	1	6.10963e+06	High	1
False	High	IsMasterProtein	P63245	Small ribosomal subunit protein RACK1 OS=Rattus norvegicus OX=10116 GN=Rack1 PE=1 SV=3	0.004	2.627	3	1	1	1	317	35.1	7.69	1.94	1	6.05136e+06	High	1
False	High	IsMasterProtein	P18424	Phosphatidylcholine-sterol acyltransferase OS=Rattus norvegicus OX=10116 GN=Lcat PE=1 SV=2	0	10.809	7	2	3	2	440	49.9	6.65	7.49	2	6.04225e+06	High	1
False	High	IsMasterProtein	M0RC99	Ras-related protein Rab-5A OS=Rattus norvegicus OX=10116 GN=Rab5a PE=2 SV=1	0	4.845	11	2	2	2	215	23.6	8.15	1.6	2	5905851	High	1
False	High	IsMasterProtein	P02070	SWISS-PROT:P02070 (Bos taurus) Hemoglobin subunit beta	0	7.242	13	2	4	1	145	15.9	7.59	9.42	2	5.83233e+06	High	1
False	High	IsMasterProtein	P20961	Plasminogen activator inhibitor 1 OS=Rattus norvegicus OX=10116 GN=Serpine1 PE=2 SV=1	0.003	3.414	4	1	2	1	402	45	6.64	1.62	1	5804339	High	1
False	High	IsMasterProtein	Q91ZN1	Coronin-1A OS=Rattus norvegicus OX=10116 GN=Coro1a PE=1 SV=3	0	9.037	7	3	5	3	461	51	6.48	5.28	3	5758828	High	1
False	High	IsMasterProtein	P85125	Caveolae-associated protein 1 OS=Rattus norvegicus OX=10116 GN=Cavin1 PE=1 SV=1	0	19.828	9	2	5	2	392	43.9	5.52	18.37	2	5729404	High	1
False	High	IsMasterProtein	P13255	Glycine N-methyltransferase OS=Rattus norvegicus OX=10116 GN=Gnmt PE=1 SV=2	0.003	4.207	7	1	2	1	293	32.5	7.46	4.01	1	5.65592e+06	High	1
False	High	IsMasterProtein	P30152	Neutrophil gelatinase-associated lipocalin OS=Rattus norvegicus OX=10116 GN=Lcn2 PE=1 SV=2	0.003	2.98	5	1	1	1	198	22.5	7.83	2.06	1	5623708	High	1
False	High	IsMasterProtein	P19999	Mannose-binding protein A OS=Rattus norvegicus OX=10116 GN=Mbl1 PE=1 SV=1	0	5.456	5	1	3	1	238	25.3	7.62	2.6	1	5555508	High	1
False	High	IsMasterProtein	Q5XHY5	Threonine--tRNA ligase 1, cytoplasmic OS=Rattus norvegicus OX=10116 GN=Tars1 PE=1 SV=1	0.003	2.933	2	1	1	1	695	80.5	6.95	0	1	5475431	High	1
False	High	IsMasterProtein	Q64640	Adenosine kinase OS=Rattus norvegicus OX=10116 GN=Adk PE=1 SV=3	0	6.738	5	2	2	2	361	40.1	6.04	3.83	2	5459128	High	1	Met-loss+Acetyl [N-Term]
False	High	IsMasterProtein	P14562	Lysosome-associated membrane glycoprotein 1 OS=Rattus norvegicus OX=10116 GN=Lamp1 PE=1 SV=1	0.005	2.416	3	1	1	1	407	43.9	8.07	0	1	5.39758e+06	High	1
False	High	IsMasterProtein	P97697	Inositol monophosphatase 1 OS=Rattus norvegicus OX=10116 GN=Impa1 PE=1 SV=2	0	11.008	9	2	4	2	277	30.5	5.29	8.55	2	5380806	High	1
False	High	IsMasterProtein	P62749	Hippocalcin-like protein 1 OS=Rattus norvegicus OX=10116 GN=Hpcal1 PE=1 SV=2	0	8.594	11	2	2	2	193	22.3	5.5	2.44	2	5.34247e+06	High	1
False	High	IsMasterProtein	P04055	Phospholipase A2 OS=Rattus norvegicus OX=10116 GN=Pla2g1b PE=1 SV=1	0	5.448	10	1	2	1	146	16.4	7.68	4.04	1	5.21693e+06	High	1
False	High	IsMasterProtein	P13437	3-ketoacyl-CoA thiolase, mitochondrial OS=Rattus norvegicus OX=10116 GN=Acaa2 PE=1 SV=1	0	10.906	7	2	4	2	397	41.8	7.94	5.68	2	5191613	High	1
False	Medium	IsMasterProtein	B3GNI6	Septin-11 OS=Rattus norvegicus OX=10116 GN=Septin11 PE=1 SV=1	0.013	1.943	3	1	1	1	431	49.7	6.68	1.68	1	5.17558e+06	High	1	Met-loss+Acetyl [N-Term]
False	High	IsMasterProtein	P35559	Insulin-degrading enzyme OS=Rattus norvegicus OX=10116 GN=Ide PE=1 SV=1	0	4.945	2	2	3	2	1019	117.6	6.61	0	2	5.12376e+06	High	1
False	High	IsMasterProtein	P36972	Adenine phosphoribosyltransferase OS=Rattus norvegicus OX=10116 GN=Aprt PE=1 SV=1	0.003	4.006	6	1	1	1	180	19.5	6.57	2.11	1	5.08806e+06	High	1
False	High	IsMasterProtein	P62775	Myotrophin OS=Rattus norvegicus OX=10116 GN=Mtpn PE=1 SV=2	0	6.119	14	1	2	1	118	12.9	5.52	4.86	1	5.05324e+06	High	1
False	High	IsMasterProtein	P00787	Cathepsin B OS=Rattus norvegicus OX=10116 GN=Ctsb PE=1 SV=2	0	12.781	9	2	3	2	339	37.4	5.6	8.64	2	5.01899e+06	High	1
False	High	IsMasterProtein	P63312	Thymosin beta-10 OS=Rattus norvegicus OX=10116 GN=Tmsb10 PE=1 SV=2	0.003	3.523	34	1	1	1	44	5	5.36	0	1	4.96875e+06	High	1	Met-loss+Acetyl [N-Term]
False	High	IsMasterProtein	P35435	ATP synthase subunit gamma, mitochondrial OS=Rattus norvegicus OX=10116 GN=Atp5f1c PE=1 SV=2	0.003	2.896	4	1	1	1	273	30.2	8.84	1.85	1	4923217	High	1
False	High	IsMasterProtein	Q5I0P2	Glycine cleavage system H protein, mitochondrial OS=Rattus norvegicus OX=10116 GN=Gcsh PE=2 SV=1	0.003	3.233	4	1	2	1	170	18.5	5.01	4.54	1	4.89117e+06	High	1
False	High	IsMasterProtein	Q63270	Cytoplasmic aconitate hydratase OS=Rattus norvegicus OX=10116 GN=Aco1 PE=1 SV=1	0	4.795	3	2	3	2	889	98.1	7.15	3.86	2	4836677	High	1
False	High	IsMasterProtein	Q68FU3	Electron transfer flavoprotein subunit beta OS=Rattus norvegicus OX=10116 GN=Etfb PE=1 SV=3	0.003	3.65	4	1	2	1	255	27.7	7.75	0	1	4.79689e+06	High	1
False	High	IsMasterProtein	Q9Z270	Vesicle-associated membrane protein-associated protein A OS=Rattus norvegicus OX=10116 GN=Vapa PE=1 SV=3	0.005	2.331	4	1	1	1	249	27.8	8.4	0	1	4777985	High	1
False	High	IsMasterProtein	Q3T1K5	F-actin-capping protein subunit alpha-2 OS=Rattus norvegicus OX=10116 GN=Capza2 PE=1 SV=1	0	6.481	8	2	3	2	286	32.9	5.85	3.5	2	4.74576e+06	High	1
False	High	IsMasterProtein	Q6P799	Serine--tRNA ligase, cytoplasmic OS=Rattus norvegicus OX=10116 GN=Sars1 PE=1 SV=3	0.003	3.848	2	1	1	1	512	58.6	6.19	2.15	1	4.73284e+06	High	1
False	High	IsMasterProtein	Q5XFX0	Transgelin-2 OS=Rattus norvegicus OX=10116 GN=Tagln2 PE=1 SV=1	0	10.498	17	3	5	3	199	22.4	8.25	3.4	3	4.73149e+06	High	1
False	High	IsMasterProtein	P97532	3-mercaptopyruvate sulfurtransferase OS=Rattus norvegicus OX=10116 GN=Mpst PE=1 SV=3	0.003	3.031	3	1	1	1	297	32.9	6.32	1.73	1	4.72011e+06	High	1	Met-loss+Acetyl [N-Term]
False	High	IsMasterProtein	P14669	Annexin A3 OS=Rattus norvegicus OX=10116 GN=Anxa3 PE=1 SV=4	0	4.851	3	1	1	1	324	36.3	6.35	2.44	1	4.69836e+06	High	1	Met-loss+Acetyl [N-Term]
False	High	IsMasterProtein	Q5M9G3	Caprin-1 OS=Rattus norvegicus OX=10116 GN=Caprin1 PE=1 SV=2	0	8.258	3	2	3	2	707	78.1	5.25	4.38	2	4689601	High	1
False	High	IsMasterProtein	Q62826	Heterogeneous nuclear ribonucleoprotein M OS=Rattus norvegicus OX=10116 GN=Hnrnpm PE=1 SV=4	0	7.287	2	1	2	1	690	73.7	8.75	6.87	1	4.67983e+06	High	1	Met-loss+Acetyl [N-Term]
False	High	IsMasterProtein	Q01205	Dihydrolipoyllysine-residue succinyltransferase component of 2-oxoglutarate dehydrogenase complex, mitochondrial OS=Rattus norvegicus OX=10116 GN=Dlst PE=1 SV=2	0.003	3.232	2	1	1	1	454	48.9	8.69	0	1	4649073	High	1
False	High	IsMasterProtein	P30009	Myristoylated alanine-rich C-kinase substrate OS=Rattus norvegicus OX=10116 GN=Marcks PE=1 SV=2	0	5.197	6	1	1	1	309	29.8	4.34	3.62	1	4.61235e+06	High	1
False	High	IsMasterProtein	P24054	SPARC-like protein 1 OS=Rattus norvegicus OX=10116 GN=Sparcl1 PE=1 SV=1	0.003	3.927	2	1	2	1	634	70.6	4.7	3.45	1	4.56501e+06	High	1
False	High	IsMasterProtein	Q6URK4	Heterogeneous nuclear ribonucleoprotein A3 OS=Rattus norvegicus OX=10116 GN=Hnrnpa3 PE=1 SV=1	0	5.126	3	1	1	1	379	39.6	9.01	2.25	1	4.5333e+06	High	1
False	High	IsMasterProtein	P27605	Hypoxanthine-guanine phosphoribosyltransferase OS=Rattus norvegicus OX=10116 GN=Hprt1 PE=1 SV=1	0	5.56	6	1	2	1	218	24.5	6.54	5.52	1	4529374	High	1
False	High	IsMasterProtein	Q9EQX9	Ubiquitin-conjugating enzyme E2 N OS=Rattus norvegicus OX=10116 GN=Ube2n PE=1 SV=1	0.003	4.318	10	1	3	1	152	17.1	6.57	1.99	1	4467434	High	1
False	High	IsMasterProtein	P70615	Lamin-B1 OS=Rattus norvegicus OX=10116 GN=Lmnb1 PE=1 SV=3	0	16.49	9	4	6	4	587	66.6	5.22	6.58	4	4.449e+06	High	1
False	High	IsMasterProtein	Q5M8C6	Fibrinogen-like protein 1 OS=Rattus norvegicus OX=10116 GN=Fgl1 PE=2 SV=1	0.003	3.175	3	1	2	1	314	36.5	5.35	1.69	1	4.44685e+06	High	1
False	High	IsMasterProtein	Q4FZX7	Signal recognition particle receptor subunit beta OS=Rattus norvegicus OX=10116 GN=Srprb PE=2 SV=1	0	10.818	10	2	4	2	269	29.6	9.28	9.18	2	4.4101e+06	High	1
False	High	IsMasterProtein	Q63279	Keratin, type I cytoskeletal 19 OS=Rattus norvegicus OX=10116 GN=Krt19 PE=1 SV=2	0	22.015	13	6	20	2	403	44.6	5.31	37.65	6	4273870	High	1
False	High	IsMasterProtein	Q6Q0N1	Cytosolic non-specific dipeptidase OS=Rattus norvegicus OX=10116 GN=Cndp2 PE=1 SV=1	0.005	2.431	2	1	1	1	475	52.7	5.66	0	1	4.23086e+06	High	1
False	High	IsMasterProtein	P48721	Stress-70 protein, mitochondrial OS=Rattus norvegicus OX=10116 GN=Hspa9 PE=1 SV=3	0	9.306	6	4	6	3	679	73.8	6.3	3.79	4	4.20881e+06	High	1
False	High	IsMasterProtein	P02533	SWISS-PROT:P02533 Tax_Id=9606 Gene_Symbol=KRT14 Keratin, type I cytoskeletal 14	0	32.893	16	7	25	3	472	51.6	5.16	46.71	7	4179041	High	1
False	High	IsMasterProtein	Q6AYH5	Dynactin subunit 2 OS=Rattus norvegicus OX=10116 GN=Dctn2 PE=1 SV=1	0	11.627	12	3	4	3	402	44.1	5.26	6.07	3	4.15749e+06	High	1
False	High	IsMasterProtein	Q5M7W5	Microtubule-associated protein 4 OS=Rattus norvegicus OX=10116 GN=Map4 PE=1 SV=1	0.003	4.031	1	1	1	1	1057	110.2	4.73	1.84	1	4.15349e+06	High	1
False	High	IsMasterProtein	P24050	Small ribosomal subunit protein uS7 OS=Rattus norvegicus OX=10116 GN=Rps5 PE=1 SV=3	0	7.153	9	1	2	1	204	22.9	9.64	5.97	1	4.13003e+06	High	1	Met-loss+Acetyl [N-Term]
False	High	IsMasterProtein	Q6AYC4	Macrophage-capping protein OS=Rattus norvegicus OX=10116 GN=Capg PE=1 SV=1	0	6.392	3	1	2	1	349	38.8	6.55	2.57	1	4.12183e+06	High	1
False	High	IsMasterProtein	P14668	Annexin A5 OS=Rattus norvegicus OX=10116 GN=Anxa5 PE=1 SV=3	0	10.331	9	3	5	3	319	35.7	5.05	5.72	3	4.11855e+06	High	1
False	High	IsMasterProtein	P15684	Aminopeptidase N OS=Rattus norvegicus OX=10116 GN=Anpep PE=1 SV=2	0.004	2.445	2	1	1	1	965	109.4	5.47	1.9	1	4.05206e+06	High	1
False	High	IsMasterProtein	P30120	Metalloproteinase inhibitor 1 OS=Rattus norvegicus OX=10116 GN=Timp1 PE=1 SV=2	0	9.081	11	2	3	2	217	23.8	8.09	7.5	2	4.0185e+06	High	1
False	High	IsMasterProtein	P52303	AP-1 complex subunit beta-1 OS=Rattus norvegicus OX=10116 GN=Ap1b1 PE=1 SV=1	0	8.592	3	2	3	2	949	104.5	5.14	5.39	2	3886800	High	1
False	High	IsMasterProtein	Q9Z1N1	Fructose-1,6-bisphosphatase isozyme 2 OS=Rattus norvegicus OX=10116 GN=Fbp2 PE=1 SV=1	0	14.057	10	3	4	2	339	36.9	7.17	7.5	3	3.83712e+06	High	1
False	High	IsMasterProtein	P19468	Glutamate--cysteine ligase catalytic subunit OS=Rattus norvegicus OX=10116 GN=Gclc PE=1 SV=2	0.004	2.777	1	1	1	1	637	72.6	5.63	1.84	1	3.81709e+06	High	1
False	High	IsMasterProtein	Q4KMA2	UV excision repair protein RAD23 homolog B OS=Rattus norvegicus OX=10116 GN=Rad23b PE=1 SV=1	0	6.144	5	2	4	2	415	43.5	4.83	3.75	2	3.7517e+06	High	1
False	High	IsMasterProtein	Q5HZY2	GTP-binding protein SAR1b OS=Rattus norvegicus OX=10116 GN=Sar1b PE=2 SV=1	0.003	4.073	6	1	1	1	198	22.4	6.11	2.06	1	3.7319e+06	High	1
False	Medium	IsMasterProtein	F1LU71	Methylglutaconyl-CoA hydratase, mitochondrial OS=Rattus norvegicus OX=10116 GN=Auh PE=1 SV=2	0.023	1.67	3	1	1	1	315	33.3	9.42	0	1	3636335	High	1
False	High	IsMasterProtein	Q9JMJ4	Pre-mRNA-processing factor 19 OS=Rattus norvegicus OX=10116 GN=Prpf19 PE=1 SV=2	0.003	2.883	2	1	1	1	504	55.2	6.61	0	1	3.51202e+06	High	1
False	High	IsMasterProtein	P07153	Dolichyl-diphosphooligosaccharide--protein glycosyltransferase subunit 1 OS=Rattus norvegicus OX=10116 GN=Rpn1 PE=2 SV=1	0	9.855	6	3	3	3	605	68.3	6.51	5.96	3	3.4634e+06	High	1
False	High	IsMasterProtein	Q6AYE5	Out at first protein homolog OS=Rattus norvegicus OX=10116 GN=Oaf PE=2 SV=1	0	4.538	4	1	1	1	282	31.8	7.59	2.11	1	3.43916e+06	High	1
False	High	IsMasterProtein	Q68FS4	Cytosol aminopeptidase OS=Rattus norvegicus OX=10116 GN=Lap3 PE=1 SV=1	0	7.623	7	3	3	3	519	56.1	7.21	2.09	3	3.26232e+06	High	1
False	High	IsMasterProtein	P35213	14-3-3 protein beta/alpha OS=Rattus norvegicus OX=10116 GN=Ywhab PE=1 SV=3	0	22.452	22	6	11	1	246	28	4.88	17.05	6	3.25865e+06	High	1
False	High	IsMasterProtein	P02538	SWISS-PROT:P02538 Tax_Id=9606 Gene_Symbol=KRT6A Keratin, type II cytoskeletal 6A	0	29.218	12	8	16	1	564	60	8	30.07	8	3.17093e+06	High	1
False	High	IsMasterProtein	P02466	Collagen alpha-2(I) chain OS=Rattus norvegicus OX=10116 GN=Col1a2 PE=1 SV=3	0	7.026	2	2	4	1	1372	129.5	9.33	4.81	2	3.16829e+06	High	1
False	High	IsMasterProtein	P19944	Large ribosomal subunit protein P1 OS=Rattus norvegicus OX=10116 GN=Rplp1 PE=3 SV=1	0.004	2.472	15	1	1	1	114	11.5	4.32	2.07	1	3.15044e+06	High	1
False	High	IsMasterProtein	Q9JJS8	Mannan-binding lectin serine protease 2 OS=Rattus norvegicus OX=10116 GN=Masp2 PE=1 SV=2	0	4.74	2	1	1	1	685	75.6	6.28	2.05	1	3112487	High	1
False	High	IsMasterProtein	Q6I7R3	Isochorismatase domain-containing protein 1 OS=Rattus norvegicus OX=10116 GN=Isoc1 PE=1 SV=1	0	5.969	5	1	2	1	297	32	7.39	2.53	1	3.0909e+06	High	1
False	Medium	IsMasterProtein	Q63525	Nuclear migration protein nudC OS=Rattus norvegicus OX=10116 GN=Nudc PE=1 SV=1	0.028	1.557	4	1	1	1	332	38.4	5.38	0	1	3.02909e+06	High	1
False	High	IsMasterProtein	Q6P9T8	Tubulin beta-4B chain OS=Rattus norvegicus OX=10116 GN=Tubb4b PE=1 SV=1	0.003	3.657	3	1	1	1	445	49.8	4.89	1.8	1	2892477	High	1
False	Medium	IsMasterProtein	Q9JLA3	UDP-glucose:glycoprotein glucosyltransferase 1 OS=Rattus norvegicus OX=10116 GN=Uggt1 PE=1 SV=2	0.021	1.717	1	1	1	1	1551	176.3	5.66	0	1	2.88336e+06	High	1
False	High	IsMasterProtein	P16638	ATP-citrate synthase OS=Rattus norvegicus OX=10116 GN=Acly PE=1 SV=1	0.003	4.01	1	1	1	1	1100	120.6	7.34	1.94	1	2.81933e+06	High	1
False	High	IsMasterProtein	Q62764	Y-box-binding protein 3 OS=Rattus norvegicus OX=10116 GN=Ybx3 PE=1 SV=1	0	4.968	5	1	2	1	361	38.8	9.69	2.37	1	2810301	High	1
False	High	IsMasterProtein	P62898	Cytochrome c, somatic OS=Rattus norvegicus OX=10116 GN=Cycs PE=1 SV=2	0	9.56	21	2	4	2	105	11.6	9.58	6.88	2	2.75164e+06	High	1
False	High	IsMasterProtein	Q6AYR8	Secernin-2 OS=Rattus norvegicus OX=10116 GN=Scrn2 PE=2 SV=1	0	4.862	3	1	1	1	423	46.5	5.39	2.5	1	2738449	High	1
False	High	IsMasterProtein	P30427	Plectin OS=Rattus norvegicus OX=10116 GN=Plec PE=1 SV=2	0	4.828	1	2	4	1	4687	533.2	5.91	3.44	2	2.71158e+06	High	1
False	Medium	IsMasterProtein	P34901	Syndecan-4 OS=Rattus norvegicus OX=10116 GN=Sdc4 PE=1 SV=1	0.02	1.773	7	1	1	1	202	21.9	4.39	0	1	2697572	High	1
False	Medium	IsMasterProtein	Q6UPE1	Electron transfer flavoprotein-ubiquinone oxidoreductase, mitochondrial OS=Rattus norvegicus OX=10116 GN=Etfdh PE=1 SV=1	0.016	1.854	1	1	1	1	616	68.2	7.56	0	1	2.65062e+06	High	1
False	High	IsMasterProtein	P02564	Myosin-7 OS=Rattus norvegicus OX=10116 GN=Myh7 PE=1 SV=2	0	74.734	8	15	43	2	1935	222.9	5.82	91.95	15	2.6484e+06	High	1
False	High	IsMasterProtein	P09456	cAMP-dependent protein kinase type I-alpha regulatory subunit OS=Rattus norvegicus OX=10116 GN=Prkar1a PE=1 SV=2	0.003	3.489	4	1	2	1	381	43.1	5.35	1.87	1	2615458	High	1
False	High	IsMasterProtein	Q5BK81	Prostaglandin reductase 2 OS=Rattus norvegicus OX=10116 GN=Ptgr2 PE=2 SV=2	0.003	3.227	3	1	1	1	351	38.1	5.54	1.8	1	2.54687e+06	High	1
False	High	IsMasterProtein	Q99376	Transferrin receptor protein 1 OS=Rattus norvegicus OX=10116 GN=Tfrc PE=1 SV=2	0	4.959	1	1	2	1	761	85.8	6.18	2.26	1	2.52686e+06	High	1
False	High	IsMasterProtein	P35427	Large ribosomal subunit protein uL13 OS=Rattus norvegicus OX=10116 GN=Rpl13a PE=1 SV=2	0	4.47	6	1	1	1	203	23.5	11.02	2.4	1	2.52366e+06	High	1	Met-loss+Acetyl [N-Term]
False	High	IsMasterProtein	P62815	V-type proton ATPase subunit B, brain isoform OS=Rattus norvegicus OX=10116 GN=Atp6v1b2 PE=1 SV=1	0	6.183	3	1	2	1	511	56.5	5.81	2.76	1	2.48064e+06	High	1
False	High	IsMasterProtein	Q6AY09	Heterogeneous nuclear ribonucleoprotein H2 OS=Rattus norvegicus OX=10116 GN=Hnrnph2 PE=1 SV=1	0	9.042	6	2	4	1	449	49.3	6.3	9.55	2	2.47435e+06	High	1
False	High	IsMasterProtein	Q66H71	Serine/threonine-protein phosphatase CPPED1 OS=Rattus norvegicus OX=10116 GN=Cpped1 PE=1 SV=1	0	7.381	7	2	2	2	312	35.2	5.67	3.4	2	2.47139e+06	High	1
False	High	IsMasterProtein	P30839	Aldehyde dehydrogenase family 3 member A2 OS=Rattus norvegicus OX=10116 GN=Aldh3a2 PE=1 SV=1	0	5.407	3	1	1	1	484	54	7.66	2.09	1	2.45972e+06	High	1
False	High	IsMasterProtein	P62250	Small ribosomal subunit protein uS9 OS=Rattus norvegicus OX=10116 GN=Rps16 PE=1 SV=2	0	4.712	12	2	2	2	146	16.4	10.21	0	2	2402913	High	1
False	High	IsMasterProtein	P28037	Cytosolic 10-formyltetrahydrofolate dehydrogenase OS=Rattus norvegicus OX=10116 GN=Aldh1l1 PE=1 SV=3	0	6.035	2	2	2	2	902	98.8	5.91	1.87	2	2.40195e+06	High	1
False	High	IsMasterProtein	P19112	Fructose-1,6-bisphosphatase 1 OS=Rattus norvegicus OX=10116 GN=Fbp1 PE=1 SV=2	0	6.564	7	2	2	1	363	39.6	5.77	0	2	2.39638e+06	High	1	Met-loss+Acetyl [N-Term]
False	High	IsMasterProtein	Q63530	Phosphotriesterase-related protein OS=Rattus norvegicus OX=10116 GN=Pter PE=2 SV=2	0	4.527	4	1	1	1	349	39.1	6.89	2.59	1	2336070	High	1
False	High	IsMasterProtein	Q8VHK7	Hepatoma-derived growth factor OS=Rattus norvegicus OX=10116 GN=Hdgf PE=1 SV=2	0.003	3.257	7	1	2	1	237	26.5	4.81	2.05	1	2.3334e+06	High	1
False	High	IsMasterProtein	P97829	Leukocyte surface antigen CD47 OS=Rattus norvegicus OX=10116 GN=Cd47 PE=1 SV=1	0.005	2.346	3	1	1	1	303	33	8.63	1.9	1	2333067	High	1
False	High	IsMasterProtein	Q6MG61	Chloride intracellular channel protein 1 OS=Rattus norvegicus OX=10116 GN=Clic1 PE=1 SV=1	0	6.599	11	2	3	2	241	27	5.17	0	2	2.32365e+06	High	1
False	High	IsMasterProtein	Q6DGG0	Peptidyl-prolyl cis-trans isomerase D OS=Rattus norvegicus OX=10116 GN=Ppid PE=1 SV=3	0.003	2.886	2	1	1	1	370	40.7	7.17	0	1	2313654	High	1
False	High	IsMasterProtein	P33436	72 kDa type IV collagenase OS=Rattus norvegicus OX=10116 GN=Mmp2 PE=1 SV=2	0.003	3.84	3	1	2	1	662	74.1	5.47	3.83	1	2.30906e+06	High	1
False	High	IsMasterProtein	P97571	Calpain-1 catalytic subunit OS=Rattus norvegicus OX=10116 GN=Capn1 PE=1 SV=1	0.004	2.791	1	1	1	1	713	82.1	5.66	0	1	2293763	High	1
False	High	IsMasterProtein	P19218	Pancreatic secretory granule membrane major glycoprotein GP2 OS=Rattus norvegicus OX=10116 GN=Gp2 PE=1 SV=1	0.003	3.158	2	1	2	1	530	58.7	5.06	3.53	1	2275872	High	1
False	High	IsMasterProtein	Q95121	SWISS-PROT:Q95121 (Bos taurus) Pigment epithelium-derived factor precursor	0.003	3.185	2	1	2	1	416	46.2	7.05	1.75	1	2.2075e+06	High	1
False	High	IsMasterProtein	Q6PEC4	S-phase kinase-associated protein 1 OS=Rattus norvegicus OX=10116 GN=Skp1 PE=1 SV=3	0.004	2.479	8	1	1	1	163	18.7	4.54	1.62	1	2128521	High	1
False	High	IsMasterProtein	Q8CGV7	Thiamine-triphosphatase OS=Rattus norvegicus OX=10116 GN=Thtpa PE=2 SV=3	0.003	3.156	4	1	1	1	224	24.5	4.75	1.87	1	2.11702e+06	High	1	Met-loss+Acetyl [N-Term]
False	High	IsMasterProtein	Q9QUL6	Vesicle-fusing ATPase OS=Rattus norvegicus OX=10116 GN=Nsf PE=1 SV=1	0.008	2.192	1	1	1	1	744	82.6	6.99	0	1	2107116	High	1
False	High	IsMasterProtein	P11884	Aldehyde dehydrogenase, mitochondrial OS=Rattus norvegicus OX=10116 GN=Aldh2 PE=1 SV=1	0	5.839	3	1	2	1	519	56.5	7.05	4.54	1	2.10467e+06	High	1
False	High	IsMasterProtein	Q6L711	Hyaluronan-binding protein 2 OS=Rattus norvegicus OX=10116 GN=Habp2 PE=2 SV=1	0.004	2.656	2	1	1	1	558	62.1	6.27	0	1	2080180	High	1
False	High	IsMasterProtein	Q5I0D1	Glyoxalase domain-containing protein 4 OS=Rattus norvegicus OX=10116 GN=Glod4 PE=1 SV=1	0.009	2.162	6	1	1	1	298	33.2	5.27	0	1	2.05719e+06	High	1
False	High	IsMasterProtein	Q6P6T4	Echinoderm microtubule-associated protein-like 2 OS=Rattus norvegicus OX=10116 GN=Eml2 PE=1 SV=1	0	6.176	3	2	2	2	649	70.7	6.3	1.76	2	1893426	High	1
False	High	IsMasterProtein	P61107	Ras-related protein Rab-14 OS=Rattus norvegicus OX=10116 GN=Rab14 PE=1 SV=3	0.003	2.933	4	1	1	1	215	23.9	6.21	1.69	1	1851507	High	1
False	High	IsMasterProtein	O35509	Ras-related protein Rab-11B OS=Rattus norvegicus OX=10116 GN=Rab11b PE=1 SV=4	0.003	4.155	8	2	2	2	218	24.5	5.94	0	2	1.75693e+06	High	1
False	High	IsMasterProtein	Q9JM53	Apoptosis-inducing factor 1, mitochondrial OS=Rattus norvegicus OX=10116 GN=Aifm1 PE=1 SV=1	0.003	2.877	2	1	1	1	612	66.7	8.97	0	1	1.62541e+06	High	1
False	High	IsMasterProtein	Q63313	Lipopolysaccharide-binding protein OS=Rattus norvegicus OX=10116 GN=Lbp PE=2 SV=1	0.004	2.484	2	1	1	1	481	53.6	8.91	0	1	1619840	High	1
False	High	IsMasterProtein	Q63228	Glia maturation factor beta OS=Rattus norvegicus OX=10116 GN=Gmfb PE=1 SV=2	0.009	2.054	8	1	1	1	142	16.7	5.44	0	1	1.56086e+06	High	1
False	High	IsMasterProtein	P62856	Small ribosomal subunit protein eS26 OS=Rattus norvegicus OX=10116 GN=Rps26 PE=3 SV=3	0.003	2.808	13	1	2	1	115	13	11	0	1	1.50784e+06	High	1
False	High	IsMasterProtein	O08839	Myc box-dependent-interacting protein 1 OS=Rattus norvegicus OX=10116 GN=Bin1 PE=1 SV=1	0.004	2.571	2	1	1	1	588	64.5	5.03	0	1	1.12169e+06	High	1
False	Medium	IsMasterProtein	P20651	Serine/threonine-protein phosphatase 2B catalytic subunit beta isoform OS=Rattus norvegicus OX=10116 GN=Ppp3cb PE=1 SV=1	0.03	1.447	2	1	2	1	525	59.1	5.91	0	1	1.06975e+06	High	1
False	High	IsMasterProtein	D3ZVR9	Phosphoglucomutase-like protein 5 OS=Rattus norvegicus OX=10116 GN=Pgm5 PE=1 SV=3	0	4.673	8	3	3	3	567	62.2	7.83	0	3	745069	High	1	Acetyl [N-Term]
False	High	IsMasterProtein	Q5XIU9	Membrane-associated progesterone receptor component 2 OS=Rattus norvegicus OX=10116 GN=Pgrmc2 PE=1 SV=1	0.009	2.1	7	1	1	1	217	23.4	5.26	0	1	733610	High	1
False	High	IsMasterProtein	P04256	Heterogeneous nuclear ribonucleoprotein A1 OS=Rattus norvegicus OX=10116 GN=Hnrnpa1 PE=1 SV=3	0.004	2.538	5	1	1	1	320	34.2	9.14	0	1	629553	High	1
False	Medium	IsMasterProtein	Q9JJ19	Na(+)/H(+) exchange regulatory cofactor NHE-RF1 OS=Rattus norvegicus OX=10116 GN=Nherf1 PE=1 SV=3	0.038	1.336	4	1	1	1	356	38.8	6	0	1	421484	High	1
False	High	IsMasterProtein	P58775	Tropomyosin beta chain OS=Rattus norvegicus OX=10116 GN=Tpm2 PE=1 SV=1	0	124.258	54	21	64	2	284	32.8	4.7	137.04	21		High	1	Acetyl [N-Term]
False	High	IsMasterProtein	P07323	Gamma-enolase OS=Rattus norvegicus OX=10116 GN=Eno2 PE=1 SV=2	0	33.932	11	4	17	1	434	47.1	5.16	41.84	4		High	1
False	High	IsMasterProtein	P13647	SWISS-PROT:P13647 Tax_Id=9606 Gene_Symbol=KRT5 Keratin, type II cytoskeletal 5	0	31.01	16	9	16	3	590	62.3	7.74	27.51	9		High	1
False	High	IsMasterProtein	Q5FVF9	Biotinidase OS=Rattus norvegicus OX=10116 GN=Btd PE=2 SV=1	0	16.581	6	2	5	2	521	58	5.87	10.34	2		High	1
False	High	IsMasterProtein	Q7TMA5	Apolipoprotein B-100 OS=Rattus norvegicus OX=10116 GN=Apob PE=1 SV=1	0	9.808	1	2	2	2	4743	535.7	7.42	3.15	2		High	1
False	High	IsMasterProtein	P08729	SWISS-PROT:P08729 Tax_Id=9606 Gene_Symbol=KRT7 Keratin, type II cytoskeletal 7	0	7.912	5	3	6	1	469	51.4	5.58	7.48	3		High	1
False	High	IsMasterProtein	Q6AYQ8	Acylpyruvase FAHD1, mitochondrial OS=Rattus norvegicus OX=10116 GN=Fahd1 PE=1 SV=1	0	6.926	7	1	2	1	221	24.5	7.74	5.8	1		High	1
False	High	IsMasterProtein	P16446	Phosphatidylinositol transfer protein alpha isoform OS=Rattus norvegicus OX=10116 GN=Pitpna PE=1 SV=2	0	6.731	7	2	2	2	271	31.9	6.37	2.52	2		High	1
False	High	IsMasterProtein	Q5XIF4	Small ubiquitin-related modifier 3 OS=Rattus norvegicus OX=10116 GN=Sumo3 PE=3 SV=1	0	6.291	11	1	2	1	110	12.4	5.86	6.11	1		High	1
False	High	IsMasterProtein	P24268	Cathepsin D OS=Rattus norvegicus OX=10116 GN=Ctsd PE=1 SV=1	0	6.171	4	1	2	1	407	44.7	7.09	4.42	1		High	1
False	High	IsMasterProtein	Q63518	Myosin-binding protein C, slow-type (Fragment) OS=Rattus norvegicus OX=10116 GN=Mybpc1 PE=1 SV=1	0	5.868	3	1	2	1	621	68.7	6.81	2.37	1		High	1
False	High	IsMasterProtein	P19013	SWISS-PROT:P19013 Tax_Id=9606 Gene_Symbol=KRT4 keratin 4	0	5.789	6	2	3	1	594	63.9	8.25	4.23	2		High	1
False	High	IsMasterProtein	Q5I0E7	Transmembrane emp24 domain-containing protein 9 OS=Rattus norvegicus OX=10116 GN=Tmed9 PE=1 SV=1	0	5.319	5	1	2	1	235	27	8.27	5.52	1		High	1
False	High	IsMasterProtein	P47942	Dihydropyrimidinase-related protein 2 OS=Rattus norvegicus OX=10116 GN=Dpysl2 PE=1 SV=1	0	5.258	3	1	1	1	572	62.2	6.38	2.36	1		High	1
False	High	IsMasterProtein	P62142	Serine/threonine-protein phosphatase PP1-beta catalytic subunit OS=Rattus norvegicus OX=10116 GN=Ppp1cb PE=1 SV=3	0	5.025	4	1	2	1	327	37.2	6.19	4.52	1		High	1	Met-loss+Acetyl [N-Term]
False	High	IsMasterProtein	P62271	Small ribosomal subunit protein uS13 OS=Rattus norvegicus OX=10116 GN=Rps18 PE=1 SV=3	0	4.959	13	2	3	2	152	17.7	10.99	1.78	2		High	1
False	High	IsMasterProtein	P16391	RT1 class I histocompatibility antigen, AA alpha chain OS=Rattus norvegicus OX=10116 PE=1 SV=2	0	4.668	2	1	1	1	371	41.8	5.44	1.91	1		High	1
False	High	IsMasterProtein	P13596	Neural cell adhesion molecule 1 OS=Rattus norvegicus OX=10116 GN=Ncam1 PE=1 SV=1	0	4.65	1	1	1	1	858	94.6	4.92	2.49	1		High	1
False	High	IsMasterProtein	Q01129	Decorin OS=Rattus norvegicus OX=10116 GN=Dcn PE=1 SV=1	0	4.56	4	2	2	2	354	39.8	8.79	1.78	2		High	1
False	High	IsMasterProtein	Q4KM73	UMP-CMP kinase OS=Rattus norvegicus OX=10116 GN=Cmpk1 PE=1 SV=2	0	4.471	6	1	2	1	196	22.2	5.83	3.9	1		High	1
False	High	IsMasterProtein	Q86YZ3	SWISS-PROT:Q86YZ3 Tax_Id=9606 Gene_Symbol=HRNR Hornerin	0	4.374	2	1	1	1	2850	282.2	10.04	2.74	1		High	1
False	High	IsMasterProtein	P14408	Fumarate hydratase, mitochondrial OS=Rattus norvegicus OX=10116 GN=Fh PE=1 SV=2	0.003	4.31	2	1	1	1	507	54.4	8.73	2.37	1		High	1
False	High	IsMasterProtein	B0BNA5	Coactosin-like protein OS=Rattus norvegicus OX=10116 GN=Cotl1 PE=1 SV=1	0.003	4.113	11	2	2	2	142	15.9	5.4	0	2		High	1
False	High	IsMasterProtein	Q6AYK6	Calcyclin-binding protein OS=Rattus norvegicus OX=10116 GN=Cacybp PE=1 SV=1	0.003	4.076	4	1	1	1	229	26.5	7.87	2.07	1		High	1	Met-loss+Acetyl [N-Term]
False	High	IsMasterProtein	O35987	NSFL1 cofactor p47 OS=Rattus norvegicus OX=10116 GN=Nsfl1c PE=1 SV=1	0.003	3.744	5	1	2	1	370	40.7	5.15	1.62	1		High	1
False	High	IsMasterProtein	O35331	Pyridoxal kinase OS=Rattus norvegicus OX=10116 GN=Pdxk PE=1 SV=1	0.003	3.673	4	1	1	1	312	34.9	6.8	1.83	1		High	1
False	High	IsMasterProtein	P63004	Platelet-activating factor acetylhydrolase IB subunit alpha OS=Rattus norvegicus OX=10116 GN=Pafah1b1 PE=1 SV=2	0.003	3.593	4	1	1	1	410	46.6	7.37	2.71	1		High	1
False	High	IsMasterProtein	Q91Y81	Septin-2 OS=Rattus norvegicus OX=10116 GN=Septin2 PE=1 SV=1	0.003	3.569	4	1	1	1	361	41.6	6.6	1.99	1		High	1
False	High	IsMasterProtein	O70351	3-hydroxyacyl-CoA dehydrogenase type-2 OS=Rattus norvegicus OX=10116 GN=Hsd17b10 PE=1 SV=3	0.003	3.174	7	1	1	1	261	27.2	8.78	1.75	1		High	1
False	High	IsMasterProtein	P04644	Small ribosomal subunit protein eS17 OS=Rattus norvegicus OX=10116 GN=Rps17 PE=1 SV=3	0.003	2.902	7	1	1	1	135	15.5	9.77	2.14	1		High	1
False	High	IsMasterProtein	Q01460	Di-N-acetylchitobiase OS=Rattus norvegicus OX=10116 GN=Ctbs PE=1 SV=1	0.003	2.856	2	1	1	1	367	41.5	5.58	1.72	1		High	1
False	High	IsMasterProtein	P61980	Heterogeneous nuclear ribonucleoprotein K OS=Rattus norvegicus OX=10116 GN=Hnrnpk PE=1 SV=1	0.003	2.816	2	1	1	1	463	50.9	5.54	1.81	1		High	1
False	High	IsMasterProtein	P26051	CD44 antigen OS=Rattus norvegicus OX=10116 GN=Cd44 PE=1 SV=2	0.004	2.744	2	1	1	1	503	55.9	5.16	1.86	1		High	1
False	High	IsMasterProtein	Q9QY17	Protein kinase C and casein kinase substrate in neurons 2 protein OS=Rattus norvegicus OX=10116 GN=Pacsin2 PE=1 SV=2	0.004	2.703	2	1	1	1	488	55.9	5.14	1.99	1		High	1
False	High	IsMasterProtein	Q6XFR6	Glycophorin-C OS=Rattus norvegicus OX=10116 GN=Gypc PE=1 SV=1	0.004	2.63	9	1	1	1	95	10.4	5.06	0	1		High	1
False	High	IsMasterProtein	P09330	Ribose-phosphate pyrophosphokinase 2 OS=Rattus norvegicus OX=10116 GN=Prps2 PE=1 SV=3	0.004	2.569	3	1	1	1	318	34.8	6.61	0	1		High	1
False	High	IsMasterProtein	Q3B8Q0	Microtubule-associated protein RP/EB family member 2 OS=Rattus norvegicus OX=10116 GN=Mapre2 PE=1 SV=1	0.004	2.541	2	1	1	1	326	37	5.38	1.67	1		High	1
False	High	IsMasterProtein	Q9R0T3	DnaJ homolog subfamily C member 3 OS=Rattus norvegicus OX=10116 GN=Dnajc3 PE=1 SV=3	0.004	2.522	2	1	1	1	504	57.5	5.77	0	1		High	1
False	High	IsMasterProtein	Q28107	SWISS-PROT:Q28107 (Bos taurus) Coagulation factor V precursor	0.004	2.504	0	1	1	1	2211	248.8	5.83	0	1		High	1
False	High	IsMasterProtein	P05708	Hexokinase-1 OS=Rattus norvegicus OX=10116 GN=Hk1 PE=1 SV=4	0.004	2.457	1	1	1	1	918	102.3	6.71	0	1		High	1
False	High	IsMasterProtein	P51583	Bifunctional phosphoribosylaminoimidazole carboxylase/phosphoribosylaminoimidazole succinocarboxamide synthetase OS=Rattus norvegicus OX=10116 GN=Paics PE=1 SV=3	0.005	2.426	3	1	1	1	425	47.1	7.69	0	1		High	1
False	High	IsMasterProtein	B4F777	High mobility group nucleosome-binding domain-containing protein 5 OS=Rattus norvegicus OX=10116 GN=Hmgn5 PE=2 SV=1	0.005	2.404	2	1	2	1	429	48.6	4.37	1.71	1		High	1
False	High	IsMasterProtein	B0BNA7	Eukaryotic translation initiation factor 3 subunit I OS=Rattus norvegicus OX=10116 GN=Eif3i PE=2 SV=1	0.005	2.359	3	1	1	1	325	36.4	5.64	0	1		High	1
False	High	IsMasterProtein	P62278	Small ribosomal subunit protein uS15 OS=Rattus norvegicus OX=10116 GN=Rps13 PE=1 SV=2	0.005	2.344	5	1	1	1	151	17.2	10.54	0	1		High	1
False	High	IsMasterProtein	P15978	Class I histocompatibility antigen, Non-RT1.A alpha-1 chain OS=Rattus norvegicus OX=10116 GN=RT1-Aw2 PE=1 SV=1	0.009	2.136	4	1	1	1	319	36.5	5.12	0	1		High	1
False	High	IsMasterProtein	P70645	Bleomycin hydrolase OS=Rattus norvegicus OX=10116 GN=Blmh PE=1 SV=1	0.009	2.049	4	1	1	1	454	52.3	6.48	0	1		High	1
False	High	IsMasterProtein	Q2KIS7	SWISS-PROT:Q2KIS7 (Bos taurus) Tetranectin precursor	0.009	2.044	7	1	1	1	202	22.1	5.64	1.85	1		High	1
False	Medium	IsMasterProtein	P13941	Collagen alpha-1(III) chain OS=Rattus norvegicus OX=10116 GN=Col3a1 PE=2 SV=3	0.011	1.954	1	1	2	1	1463	138.9	6.52	0	1		High	1
False	Medium	IsMasterProtein	Q711G3	Isoamyl acetate-hydrolyzing esterase 1 homolog OS=Rattus norvegicus OX=10116 GN=Iah1 PE=2 SV=2	0.016	1.854	4	1	1	1	249	28	5.95	0	1		High	1
False	Medium	IsMasterProtein	Q68FQ0	T-complex protein 1 subunit epsilon OS=Rattus norvegicus OX=10116 GN=Cct5 PE=1 SV=1	0.018	1.817	1	1	1	1	541	59.5	5.72	0	1		High	1
False	Medium	IsMasterProtein	Q66H98	Caveolae-associated protein 2 OS=Rattus norvegicus OX=10116 GN=Cavin2 PE=1 SV=3	0.017	1.813	2	1	1	1	417	46.4	5.29	0	1		High	1
False	Medium	IsMasterProtein	P49134	Integrin beta-1 OS=Rattus norvegicus OX=10116 GN=Itgb1 PE=2 SV=1	0.026	1.642	1	1	1	1	799	88.4	6.07	0	1		High	1
False	Medium	IsMasterProtein	O88201	C-type lectin domain family 11 member A OS=Rattus norvegicus OX=10116 GN=Clec11a PE=2 SV=1	0.028	1.591	3	1	1	1	328	36.4	5.44	0	1		High	1
False	Medium	IsMasterProtein	P62755	Small ribosomal subunit protein eS6 OS=Rattus norvegicus OX=10116 GN=Rps6 PE=1 SV=1	0.028	1.578	5	1	1	1	249	28.7	10.84	0	1		High	1
False	Medium	IsMasterProtein	P47820	Angiotensin-converting enzyme OS=Rattus norvegicus OX=10116 GN=Ace PE=1 SV=1	0.029	1.516	1	1	1	1	1313	150.8	6.58	0	1		High	1
False	Medium	IsMasterProtein	O35814	Stress-induced-phosphoprotein 1 OS=Rattus norvegicus OX=10116 GN=Stip1 PE=1 SV=1	0.03	1.476	3	1	1	1	543	62.5	6.8	0	1		High	1
False	Medium	IsMasterProtein	P85970	Actin-related protein 2/3 complex subunit 2 OS=Rattus norvegicus OX=10116 GN=Arpc2 PE=1 SV=1	0.03	1.468	5	1	1	1	300	34.4	7.36	0	1		High	1
False	Medium	IsMasterProtein	Q811X6	Lambda-crystallin homolog OS=Rattus norvegicus OX=10116 GN=Cryl1 PE=1 SV=3	0.03	1.445	3	1	1	1	319	35.3	6.35	0	1		High	1
False	Medium	IsMasterProtein	P27321	Calpastatin OS=Rattus norvegicus OX=10116 GN=Cast PE=1 SV=3	0.03	1.436	1	1	1	1	713	77.3	5.2	0	1		High	1
False	Medium	IsMasterProtein	Q4FZT9	26S proteasome non-ATPase regulatory subunit 2 OS=Rattus norvegicus OX=10116 GN=Psmd2 PE=1 SV=1	0.03	1.431	1	1	1	1	908	100.1	5.2	0	1		High	1
False	Medium	IsMasterProtein	P27952	Small ribosomal subunit protein uS5 OS=Rattus norvegicus OX=10116 GN=Rps2 PE=1 SV=1	0.037	1.369	2	1	1	1	293	31.2	10.24	0	1		High	1
False	Medium	IsMasterProtein	P46413	Glutathione synthetase OS=Rattus norvegicus OX=10116 GN=Gss PE=1 SV=1	0.037	1.367	3	1	1	1	474	52.3	5.67	0	1		High	1
False	Medium	IsMasterProtein	P97536	Cullin-associated NEDD8-dissociated protein 1 OS=Rattus norvegicus OX=10116 GN=Cand1 PE=1 SV=1	0.039	1.312	1	1	1	1	1230	136.3	5.78	0	1		High	1

## Sheet: Readme
Column	Description
# AAs	Displays the length of the protein sequence.
# Peptides	Displays the total number of distinct peptide sequences identified from all included searches.
# Peptides (by Search Engine)	Displays the number of distinct peptide sequences in the protein.
# Protein Groups	Displays the total number of protein groups.
# PSMs	Displays the number of identified peptide spectrum matches identified from all included searches, including those redundantly identified.
# Unique Peptides	Displays the total number of distinct peptide sequences unique to the protein group.
Abundances (Normalized)	Displays the normalized abundances values of the samples.
Accession	Displays by default the unique identifier assigned to the protein by the FASTA database used to generate the report.
calc. pI	Displays the theoretically calculated isoelectric point for the protein, which is the pH at which a particular molecule carries no net electrical charge. The amino acids that make up proteins can be positive, negative, neutral, or polar in nature, and together they give a protein its overall charge. At a pH below their isoelectric point, proteins carry a net positive charge; at a pH above their i…
Checked	Indicates whether the item is selected.
Coverage [%]	Displays the percentage of the protein sequences covered by identified peptides.
Description	Provides the name of the protein exclusive of the identifier that appears in the Accession column.
Exp. q-value	Displays the q-values derived from the validation. The values must be greater than the thresholds set by the Protein FDR Validator node.
Found in Files	Represents the best confidence of the PSMs of the protein that the application identified in the files:
	• Green: high confidence
	• Yellow: medium confidence
	• Red: low confidence
	• Blue: found but unidentified PSM. Only the results from precursor ion quantification searches contain blue boxes.
Master	Indicates whether a protein is a master protein in a protein group.
Modifications	Displays the modifications identified in the protein consolidated from all PSMs. The column shows confidence value if the IMP-ptmRS node was used in the processing workflow.
MW [kDa]	Displays the calculated molecular weight of the protein. The application calculates the molecular weight without considering PTMs. Separating proteins by molecular weight can be one of the steps in two-dimensional gel electrophoresis. You can use the protein’s molecular weight as a rough constraint to estimate whether it is reasonable to identify a particular protein in a certain fraction that wa…
Protein FDR Confidence	Displays the level of confidence of the identified protein groups as determined by the Protein FDR Validator node.
Score Sequest HT	Displays the protein score, which is the sum of the scores of the individual peptides.
Sum PEP Score	Displays the scores that the Protein FDR Validator node calculates on the basis of the PEP values of the PSMs. The application uses these scores to rank the list of proteins.
